# Supplementary material for: Inhibition of furin in CAR macrophages directs them toward a proinflammatory phenotype and enhances their antitumor activities
Source: Cell Death Dis. 2024 Dec 4;15(12):879. doi: 10.1038/s41419-024-07267-4 (PMC11618602; doi:10.1038/s41419-024-07267-4)
Supplement: Supplementary file 3 — List of proteins overexpressed in the cluster highlighted in Supplementary Fig. 17. [file 41419_2024_7267_MOESM3_ESM.xlsx]

## Sheet: Overexpress proteins
Protein.Group	Protein.Ids	Protein.Names	Genes	First.Protein.Description
Q9HAV7	Q9HAV7	GRPE1_HUMAN	GRPEL1	GrpE protein homolog 1, mitochondrial
Q96IX5	Q96IX5	ATPMK_HUMAN	ATP5MK	ATP synthase membrane subunit K, mitochondrial
Q96HC4	Q96HC4;Q96HC4-3;Q96HC4-2;Q96HC4-4;Q96HC4-6;Q96HC4-7	PDLI5_HUMAN	PDLIM5	PDZ and LIM domain protein 5
Q13409;Q13409-2;Q13409-3;Q13409-5;Q13409-6;Q13409-7	Q13409;Q13409-3;Q13409-2;Q13409-5;Q13409-6;Q13409-7	DC1I2_HUMAN	DYNC1I2	Cytoplasmic dynein 1 intermediate chain 2
P06127	P06127	CD5_HUMAN	CD5	T-cell surface glycoprotein CD5
P54802	P54802	ANAG_HUMAN	NAGLU	Alpha-N-acetylglucosaminidase
P48147	P48147	PPCE_HUMAN	PREP	Prolyl endopeptidase
Q96DZ1	Q96DZ1;Q96DZ1-2;Q96DZ1-3	ERLEC_HUMAN	ERLEC1	Endoplasmic reticulum lectin 1
O75352;O75352-2	O75352;O75352-2	MPU1_HUMAN	MPDU1	Mannose-P-dolichol utilization defect 1 protein
P62942	P62942	FKB1A_HUMAN	FKBP1A	Peptidyl-prolyl cis-trans isomerase FKBP1A
Q9UK76;Q9UK76-2;Q9UK76-3	Q9UK76;Q9UK76-2;Q9UK76-3	JUPI1_HUMAN	JPT1	Jupiter microtubule associated homolog 1
Q15121;Q15121-2	Q15121;Q15121-2	PEA15_HUMAN	PEA15	Astrocytic phosphoprotein PEA-15
Q13505;Q13505-3	Q13505;Q13505-3	MTX1_HUMAN	MTX1	Metaxin-1
P63220	P63220	RS21_HUMAN	RPS21	40S ribosomal protein S21
P54725;P54725-2;P54725-3	P54725;P54725-2;P54725-3	RD23A_HUMAN	RAD23A	UV excision repair protein RAD23 homolog A
O60361	O60361	NDK8_HUMAN	NME2P1	Putative nucleoside diphosphate kinase
P19440	A6NGU5;P19440;P19440-2	GGT1_HUMAN	GGT1	Glutathione hydrolase 1 proenzyme
Q9NS69	Q9NS69	TOM22_HUMAN	TOMM22	Mitochondrial import receptor subunit TOM22 homolog
Q9BZQ8	Q9BZQ8	NIBA1_HUMAN	NIBAN1	Protein Niban 1
Q99571;Q99571-2;Q99571-3	Q99571;Q99571-2;Q99571-3	P2RX4_HUMAN	P2RX4	P2X purinoceptor 4
Q8NC51-3	Q8NC51;Q8NC51-3	PAIRB_HUMAN	SERBP1	Isoform 3 of Plasminogen activator inhibitor 1 RNA-binding protein
Q3ZAQ7	Q3ZAQ7;Q3ZAQ7-2	VMA21_HUMAN	VMA21	Vacuolar ATPase assembly integral membrane protein VMA21
Q04637;Q04637-3;Q04637-4;Q04637-5;Q04637-8;Q04637-9	Q04637;Q04637-9;Q04637-3;Q04637-4;Q04637-5;Q04637-6;Q04637-7;Q04637-8	IF4G1_HUMAN	EIF4G1	Eukaryotic translation initiation factor 4 gamma 1
P79483	P79483	DRB3_HUMAN	HLA-DRB3	HLA class II histocompatibility antigen, DR beta 3 chain
P48739;P48739-2;P48739-3	P48739;P48739-2;P48739-3	PIPNB_HUMAN	PITPNB	Phosphatidylinositol transfer protein beta isoform
P15586;P15586-2	P15586;P15586-2	GNS_HUMAN	GNS	N-acetylglucosamine-6-sulfatase
O60739;P41567	P41567;O60739	EIF1B_HUMAN;EIF1_HUMAN	EIF1;EIF1B	Eukaryotic translation initiation factor 1b
O75436	O75436	VP26A_HUMAN	VPS26A	Vacuolar protein sorting-associated protein 26A
O60880;O60880-4	O60880;O60880-4	SH21A_HUMAN	SH2D1A	SH2 domain-containing protein 1A
Q15370;Q15370-2	Q15370;Q15370-2	ELOB_HUMAN	ELOB	Elongin-B
Q15257	Q15257;Q15257-2;Q15257-3	PTPA_HUMAN	PTPA	Serine/threonine-protein phosphatase 2A activator
P54727	P54725;P54727;P54725-2;P54725-3	RD23B_HUMAN	RAD23B	UV excision repair protein RAD23 homolog B
P26583	P26583	HMGB2_HUMAN	HMGB2	High mobility group protein B2
O00244	O00244	ATOX1_HUMAN	ATOX1	Copper transport protein ATOX1
P09429	P09429;P26583	HMGB1_HUMAN	HMGB1	High mobility group protein B1
Q9UQC9	Q9UQC9	CLCA2_HUMAN	CLCA2	Calcium-activated chloride channel regulator 2
Q9H773	Q9H773	DCTP1_HUMAN	DCTPP1	dCTP pyrophosphatase 1
Q96NY7;Q96NY7-2	Q96NY7;Q96NY7-2	CLIC6_HUMAN	CLIC6	Chloride intracellular channel protein 6
Q96IU4	Q96IU4;Q96IU4-2	ABHEB_HUMAN	ABHD14B	Putative protein-lysine deacylase ABHD14B
P61970	P61970	NTF2_HUMAN	NUTF2	Nuclear transport factor 2
P35270	P35270	SPRE_HUMAN	SPR	Sepiapterin reductase
P22234;P22234-2	P22234;P22234-2	PUR6_HUMAN	PAICS	Bifunctional phosphoribosylaminoimidazole carboxylase/phosphoribosylaminoimidazole succinocarboxamide synthetase
P20933	P20933	ASPG_HUMAN	AGA	N(4)-(beta-N-acetylglucosaminyl)-L-asparaginase
O43768;O43768-2;O43768-3;O43768-4;O43768-9	O43768;P56211;O43768-2;O43768-3;O43768-4;O43768-5;O43768-6;O43768-7;O43768-9;P56211-2	ENSA_HUMAN	ENSA	Alpha-endosulfine
P10412;P16402;P16403	P10412;P16402;P16403	H12_HUMAN;H13_HUMAN;H14_HUMAN	H1-2;H1-3;H1-4	Histone H1.4
Q9Y5L4	Q9Y5L4	TIM13_HUMAN	TIMM13	Mitochondrial import inner membrane translocase subunit Tim13
P23193	P23193;Q15560;P23193-2;Q15560-2	TCEA1_HUMAN	TCEA1	Transcription elongation factor A protein 1
P61086	P61086;P61086-3	UBE2K_HUMAN	UBE2K	Ubiquitin-conjugating enzyme E2 K
Q16881;Q16881-2;Q16881-3;Q16881-4;Q16881-5;Q16881-6	Q16881;Q9NNW7;Q16881-4;Q16881-5;Q16881-2;Q16881-3;Q16881-6;Q16881-7;Q9NNW7-2	TRXR1_HUMAN	TXNRD1	Thioredoxin reductase 1, cytoplasmic
P60033	P60033	CD81_HUMAN	CD81	CD81 antigen
P35637;P35637-2	P35637;P35637-2	FUS_HUMAN	FUS	RNA-binding protein FUS
P23246	P23246;P23246-2	SFPQ_HUMAN	SFPQ	Splicing factor, proline- and glutamine-rich
O95167	O95167	NDUA3_HUMAN	NDUFA3	NADH dehydrogenase [ubiquinone] 1 alpha subcomplex subunit 3
O00115;O00115-2	O00115;O00115-2	DNS2A_HUMAN	DNASE2	Deoxyribonuclease-2-alpha
O75347	O75347;O75347-2	TBCA_HUMAN	TBCA	Tubulin-specific chaperone A
Q99439	Q99439;Q99439-2	CNN2_HUMAN	CNN2	Calponin-2
P61923;P61923-5	P61923;P61923-4;P61923-5	COPZ1_HUMAN	COPZ1	Coatomer subunit zeta-1
P63208	P63208;P63208-2	SKP1_HUMAN	SKP1	S-phase kinase-associated protein 1
P31937	P31937	3HIDH_HUMAN	HIBADH	3-hydroxyisobutyrate dehydrogenase, mitochondrial
Q13404;Q13404-1;Q13404-2;Q13404-7	Q13404;Q13404-1;Q13404-2;Q13404-6;Q13404-7	UB2V1_HUMAN	UBE2V1	Ubiquitin-conjugating enzyme E2 variant 1
Q9NYL4;Q9NYL4-2	Q9NYL4;Q9NYL4-2	FKB11_HUMAN	FKBP11	Peptidyl-prolyl cis-trans isomerase FKBP11
Q15847	Q15847	ADIRF_HUMAN	ADIRF	Adipogenesis regulatory factor
O14745	O14745;O14745-2	NHRF1_HUMAN	NHERF1	Na(+)/H(+) exchange regulatory cofactor NHE-RF1
O60664;O60664-4	O60664;O60664-3;O60664-4	PLIN3_HUMAN	PLIN3	Perilipin-3
Q86Y39	Q86Y39;Q86Y39-2	NDUAB_HUMAN	NDUFA11	NADH dehydrogenase [ubiquinone] 1 alpha subcomplex subunit 11
Q14919;Q14919-2	Q14919;Q14919-2	NC2A_HUMAN	DRAP1	Dr1-associated corepressor
P62857	P62857	RS28_HUMAN	RPS28	40S ribosomal protein S28
P61960	P61960	UFM1_HUMAN	UFM1	Ubiquitin-fold modifier 1
P43487;P43487-2	P43487;P43487-2	RANG_HUMAN	RANBP1	Ran-specific GTPase-activating protein
P21980	P21980	TGM2_HUMAN	TGM2	Protein-glutamine gamma-glutamyltransferase 2
O60814;P57053;P58876;P62807;Q5QNW6;Q5QNW6-2;Q93079;Q99877;Q99879;Q99880	O60814;P06899;P23527;P33778;P57053;P58876;P62807;Q16778;Q5QNW6;Q8N257;Q93079;Q96A08;Q99877;Q99879;Q99880;Q5QNW6-2	H2B1C_HUMAN;H2B1D_HUMAN;H2B1H_HUMAN;H2B1K_HUMAN;H2B1L_HUMAN;H2B1M_HUMAN;H2B1N_HUMAN;H2B2F_HUMAN;H2BFS_HUMAN	H2BC12;H2BC12L;H2BC13;H2BC14;H2BC15;H2BC18;H2BC4;H2BC5;H2BC9	Histone H2B type 1-K
P18859;P18859-2	P18859;P18859-2	ATP5J_HUMAN	ATP5PF	ATP synthase-coupling factor 6, mitochondrial
Q9UNZ2;Q9UNZ2-5	Q9UNZ2;Q9UNZ2-4;Q9UNZ2-5;Q9UNZ2-6	NSF1C_HUMAN	NSFL1C	NSFL1 cofactor p47
Q9BUR5	Q9BUR5;Q9BUR5-2	MIC26_HUMAN	APOO	MICOS complex subunit MIC26
Q96EY8	Q96EY8	MMAB_HUMAN	MMAB	Corrinoid adenosyltransferase MMAB
Q92945	Q92945	FUBP2_HUMAN	KHSRP	Far upstream element-binding protein 2
Q13510;Q13510-2	Q13510;Q13510-2;Q13510-3	ASAH1_HUMAN	ASAH1	Acid ceramidase
Q06830	Q06830	PRDX1_HUMAN	PRDX1	Peroxiredoxin-1
P62306	P62306	RUXF_HUMAN	SNRPF	Small nuclear ribonucleoprotein F
P62072	P62072	TIM10_HUMAN	TIMM10	Mitochondrial import inner membrane translocase subunit Tim10
P60174;P60174-3	P60174;P60174-3;P60174-4	TPIS_HUMAN	TPI1	Triosephosphate isomerase
P30085	P30085;P30085-3	KCY_HUMAN	CMPK1	UMP-CMP kinase
P30041	P30041	PRDX6_HUMAN	PRDX6	Peroxiredoxin-6
P14174	P14174	MIF_HUMAN	MIF	Macrophage migration inhibitory factor
P09467	O00757;P09467	F16P1_HUMAN	FBP1	Fructose-1,6-bisphosphatase 1
P12544;P12544-2	P12544;P12544-2	GRAA_HUMAN	GZMA	Granzyme A
Q9Y584	Q9Y584	TIM22_HUMAN	TIMM22	Mitochondrial import inner membrane translocase subunit Tim22
Q9HB40	Q9HB40;Q9HB40-2	RISC_HUMAN	SCPEP1	Retinoid-inducible serine carboxypeptidase
Q86UP2	Q86UP2;Q86UP2-3;Q86UP2-2;Q86UP2-4	KTN1_HUMAN	KTN1	Kinectin
P62633;P62633-2	P62633;P62633-2;P62633-4;P62633-5;P62633-6;P62633-8;P62633-3;P62633-7	CNBP_HUMAN	CNBP	CCHC-type zinc finger nucleic acid binding protein
P27816	P27816;P27816-2;P27816-6	MAP4_HUMAN	MAP4	Microtubule-associated protein 4
P16949	P16949;P16949-2	STMN1_HUMAN	STMN1	Stathmin
P09234	P09234	RU1C_HUMAN	SNRPC	U1 small nuclear ribonucleoprotein C
P04233-5	P04233-2;P04233-5	HG2A_HUMAN	CD74	Isoform p33 of HLA class II histocompatibility antigen gamma chain
O60763;O60763-2	O60763;O60763-2	USO1_HUMAN	USO1	General vesicular transport factor p115
P00403	P00403	COX2_HUMAN	MT-CO2	Cytochrome c oxidase subunit 2
Q9UIQ6;Q9UIQ6-2;Q9UIQ6-3	Q9UIQ6;Q9UIQ6-2;Q9UIQ6-3	LCAP_HUMAN	LNPEP	Leucyl-cystinyl aminopeptidase
P61088	P61088;Q5JXB2	UBE2N_HUMAN	UBE2N	Ubiquitin-conjugating enzyme E2 N
Q92688;Q92688-2	P39687;Q92688;Q92688-2	AN32B_HUMAN	ANP32B	Acidic leucine-rich nuclear phosphoprotein 32 family member B
Q9NPJ3;Q9NPJ3-2	Q9NPJ3;Q9NPJ3-2	ACO13_HUMAN	ACOT13	Acyl-coenzyme A thioesterase 13
Q99733;Q99733-2	Q99733;Q99733-2	NP1L4_HUMAN	NAP1L4	Nucleosome assembly protein 1-like 4
Q14103;Q14103-3	Q14103;Q14103-4;Q14103-2;Q14103-3	HNRPD_HUMAN	HNRNPD	Heterogeneous nuclear ribonucleoprotein D0
Q13162	Q13162	PRDX4_HUMAN	PRDX4	Peroxiredoxin-4
Q08380	Q08380	LG3BP_HUMAN	LGALS3BP	Galectin-3-binding protein
P56385	P56385	ATP5I_HUMAN	ATP5ME	ATP synthase subunit e, mitochondrial
P55854;P55854-2;P61956;P61956-2;Q6EEV6	P55854;P61956;Q6EEV6;P55854-2;P61956-2	SUMO2_HUMAN;SUMO3_HUMAN;SUMO4_HUMAN	SUMO2;SUMO3;SUMO4	Small ubiquitin-related modifier 3
P52815	P52815	RM12_HUMAN	MRPL12	39S ribosomal protein L12, mitochondrial
P32456	P32456	GBP2_HUMAN	GBP2	Guanylate-binding protein 2
P28062;P28062-2	P28062;P28062-2	PSB8_HUMAN	PSMB8	Proteasome subunit beta type-8
P26885	P26885	FKBP2_HUMAN	FKBP2	Peptidyl-prolyl cis-trans isomerase FKBP2
P10144	P10144	GRAB_HUMAN	GZMB	Granzyme B
P23381	P23381;P23381-2	SYWC_HUMAN	WARS1	Tryptophan--tRNA ligase, cytoplasmic
Q9NVA2;Q9NVA2-2	Q14141;Q92599;Q9NVA2;Q14141-2;Q14141-3;Q14141-4;Q92599-2;Q92599-3;Q92599-4;Q9NVA2-2	SEP11_HUMAN	SEPTIN11	Septin-11
Q9BVC6	Q9BVC6	TM109_HUMAN	TMEM109	Transmembrane protein 109
P04233	P04233;P04233-2;P04233-4;P04233-5	HG2A_HUMAN	CD74	HLA class II histocompatibility antigen gamma chain
O00584	O00584;O00584-2	RNT2_HUMAN	RNASET2	Ribonuclease T2
O43399;O43399-5;O43399-7	O43399;O43399-5;O43399-7	TPD54_HUMAN	TPD52L2	Tumor protein D54
Q9ULZ3	Q9ULZ3;Q9ULZ3-2;Q9ULZ3-3	ASC_HUMAN	PYCARD	Apoptosis-associated speck-like protein containing a CARD
Q9NU02	Q9NU02	ANKE1_HUMAN	ANKEF1	Ankyrin repeat and EF-hand domain-containing protein 1
Q9H299	Q9H299	SH3L3_HUMAN	SH3BGRL3	SH3 domain-binding glutamic acid-rich-like protein 3
Q5JTV8	Q5JTV8;Q5JTV8-2;Q5JTV8-3	TOIP1_HUMAN	TOR1AIP1	Torsin-1A-interacting protein 1
Q14005;Q14005-2;Q14005-3	Q14005;Q14005-2;Q14005-3;Q14005-4	IL16_HUMAN	IL16	Pro-interleukin-16
Q13596	O60749;Q13596;O60749-2;Q13596-2	SNX1_HUMAN	SNX1	Sorting nexin-1
Q07812;Q07812-2;Q07812-8	Q07812;Q07812-8;Q07812-2;Q07812-4;Q07812-5;Q07812-6;Q07812-7	BAX_HUMAN	BAX	Apoptosis regulator BAX
Q06323	Q06323;Q06323-2;Q06323-3	PSME1_HUMAN	PSME1	Proteasome activator complex subunit 1
Q01628	P13164;Q01628;Q01629	IFM3_HUMAN	IFITM3	Interferon-induced transmembrane protein 3
P43307	P43307;P43307-2	SSRA_HUMAN	SSR1	Translocon-associated protein subunit alpha
P20674	P20674	COX5A_HUMAN	COX5A	Cytochrome c oxidase subunit 5A, mitochondrial
P11279	P11279	LAMP1_HUMAN	LAMP1	Lysosome-associated membrane glycoprotein 1
P10606	P10606	COX5B_HUMAN	COX5B	Cytochrome c oxidase subunit 5B, mitochondrial
O43504	O43504	LTOR5_HUMAN	LAMTOR5	Ragulator complex protein LAMTOR5
P04080	P04080	CYTB_HUMAN	CSTB	Cystatin-B
Q9Y266	Q9Y266	NUDC_HUMAN	NUDC	Nuclear migration protein nudC
Q14847	Q14847;Q14847-2;Q14847-3	LASP1_HUMAN	LASP1	LIM and SH3 domain protein 1
P99999	P99999	CYC_HUMAN	CYCS	Cytochrome c
P55209;P55209-2	P55209;P55209-2	NP1L1_HUMAN	NAP1L1	Nucleosome assembly protein 1-like 1
P52565	P52565;P52565-2	GDIR1_HUMAN	ARHGDIA	Rho GDP-dissociation inhibitor 1
P50502	P50502;Q8IZP2	F10A1_HUMAN	ST13	Hsc70-interacting protein
P31949	P31949	S10AB_HUMAN	S100A11	Protein S100-A11
P31946;P31946-2	P31946;P31946-2	1433B_HUMAN	YWHAB	14-3-3 protein beta/alpha
P25789	P25789	PSA4_HUMAN	PSMA4	Proteasome subunit alpha type-4
P23588;P23588-2	P23588;P23588-2	IF4B_HUMAN	EIF4B	Eukaryotic translation initiation factor 4B
P04632	P04632;Q96L46	CPNS1_HUMAN	CAPNS1	Calpain small subunit 1
P19404	P19404	NDUV2_HUMAN	NDUFV2	NADH dehydrogenase [ubiquinone] flavoprotein 2, mitochondrial
Q9UHL4	Q9UHL4	DPP2_HUMAN	DPP7	Dipeptidyl peptidase 2
Q96FW1	Q96FW1;Q96FW1-2	OTUB1_HUMAN	OTUB1	Ubiquitin thioesterase OTUB1
Q15056	Q15056;Q15056-2	IF4H_HUMAN	EIF4H	Eukaryotic translation initiation factor 4H
P63104	P63104;P63104-2	1433Z_HUMAN	YWHAZ	14-3-3 protein zeta/delta
P61981	P61981	1433G_HUMAN	YWHAG	14-3-3 protein gamma
P55072	P55072	TERA_HUMAN	VCP	Transitional endoplasmic reticulum ATPase
P40925;P40925-3	P40925;P40925-2;P40925-3	MDHC_HUMAN	MDH1	Malate dehydrogenase, cytoplasmic
P31948	P31948;P31948-2;P31948-3	STIP1_HUMAN	STIP1	Stress-induced-phosphoprotein 1
P22392	P22392;O60361;P22392-2	NDKB_HUMAN	NME2	Nucleoside diphosphate kinase B
P15289;P15289-2	P15289;P15289-2	ARSA_HUMAN	ARSA	Arylsulfatase A
P02545	P02545;P02545-2;P02545-3;P02545-4;P02545-5;P02545-6	LMNA_HUMAN	LMNA	Prelamin-A/C
P00558	P00558;P00558-2	PGK1_HUMAN	PGK1	Phosphoglycerate kinase 1
P00505	P00505;P00505-2	AATM_HUMAN	GOT2	Aspartate aminotransferase, mitochondrial
O95831;O95831-3	O95831;O95831-3;O95831-5;O95831-2	AIFM1_HUMAN	AIFM1	Apoptosis-inducing factor 1, mitochondrial
O43760;O43760-2	O43760;O43760-2	SNG2_HUMAN	SYNGR2	Synaptogyrin-2
O00757	O00757	F16P2_HUMAN	FBP2	Fructose-1,6-bisphosphatase isozyme 2
O43707	O43707;O43707-2	ACTN4_HUMAN	ACTN4	Alpha-actinin-4
P62316	P62316	SMD2_HUMAN	SNRPD2	Small nuclear ribonucleoprotein Sm D2
P18669	P18669	PGAM1_HUMAN	PGAM1	Phosphoglycerate mutase 1
O75368	O75368	SH3L1_HUMAN	SH3BGRL	Adapter SH3BGRL
P03928	P03928	ATP8_HUMAN	MT-ATP8	ATP synthase protein 8
Q04837	Q04837	SSBP_HUMAN	SSBP1	Single-stranded DNA-binding protein, mitochondrial
P68431;P84243;Q16695;Q71DI3	P68431;P84243;Q16695;Q71DI3	H31T_HUMAN;H31_HUMAN;H32_HUMAN;H33_HUMAN	H3-3A;H3-4;H3C1;H3C15	Histone H3.1
P67809	P16989;P67809;Q9Y2T7;P16989-2;P16989-3	YBOX1_HUMAN	YBX1	Y-box-binding protein 1
P25786;P25786-2	P25786;P25786-2	PSA1_HUMAN	PSMA1	Proteasome subunit alpha type-1
P06454;P06454-2	P06454;P06454-2	PTMA_HUMAN	PTMA	Prothymosin alpha
P13612	P13612	ITA4_HUMAN	ITGA4	Integrin alpha-4
P68036	P68036;A0A1B0GUS4;P68036-2;P68036-3	UB2L3_HUMAN	UBE2L3	Ubiquitin-conjugating enzyme E2 L3
P51970	P51970	NDUA8_HUMAN	NDUFA8	NADH dehydrogenase [ubiquinone] 1 alpha subcomplex subunit 8
P30049	P30049	ATPD_HUMAN	ATP5F1D	ATP synthase subunit delta, mitochondrial
P20701;P20701-2	P20701;P20701-2	ITAL_HUMAN	ITGAL	Integrin alpha-L
P10515	P10515	ODP2_HUMAN	DLAT	Dihydrolipoyllysine-residue acetyltransferase component of pyruvate dehydrogenase complex, mitochondrial
P0DP23;P0DP24;P0DP25	P0DP23;P0DP24;P0DP25	CALM1_HUMAN;CALM2_HUMAN;CALM3_HUMAN	CALM1;CALM2;CALM3	Calmodulin-1
O95202	O95202	LETM1_HUMAN	LETM1	Mitochondrial proton/calcium exchanger protein
O75438	O75438	NDUB1_HUMAN	NDUFB1	NADH dehydrogenase [ubiquinone] 1 beta subcomplex subunit 1
O00299	O00299	CLIC1_HUMAN	CLIC1	Chloride intracellular channel protein 1
O43678	O43678;O43678-2	NDUA2_HUMAN	NDUFA2	NADH dehydrogenase [ubiquinone] 1 alpha subcomplex subunit 2
Q9Y6H1	Q9Y6H1;Q5T1J5	CHCH2_HUMAN	CHCHD2	Coiled-coil-helix-coiled-coil-helix domain-containing protein 2
Q9H444	Q9H444	CHM4B_HUMAN	CHMP4B	Charged multivesicular body protein 4b
Q7Z434;Q7Z434-4	Q7Z434;Q7Z434-4	MAVS_HUMAN	MAVS	Mitochondrial antiviral-signaling protein
P82909	P82909	KGD4_HUMAN	MRPS36	Alpha-ketoglutarate dehydrogenase component 4
P53384;P53384-2	P53384;P53384-2	NUBP1_HUMAN	NUBP1	Cytosolic Fe-S cluster assembly factor NUBP1
P33176	O60282;P33176;Q12840	KINH_HUMAN	KIF5B	Kinesin-1 heavy chain
P51452	P51452;P51452-2	DUS3_HUMAN	DUSP3	Dual specificity protein phosphatase 3
Q96A26	Q96A26	F162A_HUMAN	FAM162A	Protein FAM162A
O00264	O00264;O00264-2	PGRC1_HUMAN	PGRMC1	Membrane-associated progesterone receptor component 1
Q8NBJ7	Q8NBJ7;Q8NBJ7-2;Q8NBJ7-3	SUMF2_HUMAN	SUMF2	Inactive C-alpha-formylglycine-generating enzyme 2
Q92878;Q92878-2	Q92878;Q92878-2;Q92878-3	RAD50_HUMAN	RAD50	DNA repair protein RAD50
O43765	O43765	SGTA_HUMAN	SGTA	Small glutamine-rich tetratricopeptide repeat-containing protein alpha
Q14141;Q14141-2;Q14141-4	Q14141;Q14141-2;Q14141-3;Q14141-4	SEPT6_HUMAN	SEPTIN6	Septin-6
Q8WUM4	Q8WUM4;Q8WUM4-2;Q8WUM4-3	PDC6I_HUMAN	PDCD6IP	Programmed cell death 6-interacting protein
P00966	P00966	ASSY_HUMAN	ASS1	Argininosuccinate synthase
Q15369	Q15369;Q15369-2	ELOC_HUMAN	ELOC	Elongin-C
Q9H9S4	Q9H9S4	CB39L_HUMAN	CAB39L	Calcium-binding protein 39-like
Q9H2U2-2	Q9H2U2;Q9H2U2-2;Q9H2U2-3	IPYR2_HUMAN	PPA2	Isoform 2 of Inorganic pyrophosphatase 2, mitochondrial
O75874	O75874	IDHC_HUMAN	IDH1	Isocitrate dehydrogenase [NADP] cytoplasmic
Q12906;Q12906-7	Q12906;Q96SI9;Q12906-2;Q12906-3;Q12906-4;Q12906-5;Q12906-6;Q12906-7;Q96SI9-2	ILF3_HUMAN	ILF3	Interleukin enhancer-binding factor 3
Q9BX68	Q9BX68	HINT2_HUMAN	HINT2	Adenosine 5'-monophosphoramidase HINT2
Q9UNE7	Q9UNE7;Q9UNE7-2	CHIP_HUMAN	STUB1	E3 ubiquitin-protein ligase CHIP
Q9Y624	Q9Y624	JAM1_HUMAN	F11R	Junctional adhesion molecule A
Q16204	Q16204	CCDC6_HUMAN	CCDC6	Coiled-coil domain-containing protein 6
Q16186	Q16186	ADRM1_HUMAN	ADRM1	Proteasomal ubiquitin receptor ADRM1
P53367	P53367;P53367-2;P53367-3	ARFP1_HUMAN	ARFIP1	Arfaptin-1
O95292	O95292;O95292-2	VAPB_HUMAN	VAPB	Vesicle-associated membrane protein-associated protein B/C
P51858	P51858;P51858-2;P51858-3	HDGF_HUMAN	HDGF	Hepatoma-derived growth factor
Q9UKK9	Q9UKK9	NUDT5_HUMAN	NUDT5	ADP-sugar pyrophosphatase
Q9NQR4	Q9NQR4	NIT2_HUMAN	NIT2	Omega-amidase NIT2
Q00765	Q00765;Q00765-2	REEP5_HUMAN	REEP5	Receptor expression-enhancing protein 5
P62937	P62937	PPIA_HUMAN	PPIA	Peptidyl-prolyl cis-trans isomerase A
P55327-4;P55327-6	P55327;P55327-2;P55327-3;P55327-4;P55327-5;P55327-6;P55327-7;P55327-8	TPD52_HUMAN	TPD52	Isoform 4 of Tumor protein D52
P30044;P30044-2	P30044;P30044-2;P30044-3	PRDX5_HUMAN	PRDX5	Peroxiredoxin-5, mitochondrial
P16401	P16401	H15_HUMAN	H1-5	Histone H1.5
P15941-2	P15941;P15941-10;P15941-11;P15941-12;P15941-15;P15941-16;P15941-17;P15941-2;P15941-3;P15941-4;P15941-6;P15941-7;P15941-8;P15941-9	MUC1_HUMAN	MUC1	Isoform 2 of Mucin-1
P09493-3	P09493;P09493-10;P09493-5;P09493-2;P09493-3;P09493-4;P09493-6;P09493-7;P09493-8;P09493-9	TPM1_HUMAN	TPM1	Isoform 3 of Tropomyosin alpha-1 chain
P04155	P04155	TFF1_HUMAN	TFF1	Trefoil factor 1
O76070	O76070	SYUG_HUMAN	SNCG	Gamma-synuclein
P02649	P02649	APOE_HUMAN	APOE	Apolipoprotein E
Q9UKA9;Q9UKA9-2;Q9UKA9-3;Q9UKA9-4;Q9UKA9-5;Q9UKA9-6	Q9UKA9;Q9UKA9-2;Q9UKA9-5;Q9UKA9-3;Q9UKA9-4;Q9UKA9-6	PTBP2_HUMAN	PTBP2	Polypyrimidine tract-binding protein 2
Q9BRA2	Q9BRA2	TXD17_HUMAN	TXNDC17	Thioredoxin domain-containing protein 17
P80404	P80404	GABT_HUMAN	ABAT	4-aminobutyrate aminotransferase, mitochondrial
P49748;P49748-3	P49748;P49748-2;P49748-3	ACADV_HUMAN	ACADVL	Very long-chain specific acyl-CoA dehydrogenase, mitochondrial
P48637	P48637;P48637-2	GSHB_HUMAN	GSS	Glutathione synthetase
O60701	O60701;O60701-2;O60701-3	UGDH_HUMAN	UGDH	UDP-glucose 6-dehydrogenase
P16152	P16152	CBR1_HUMAN	CBR1	Carbonyl reductase [NADPH] 1
Q9NR45	Q9NR45	SIAS_HUMAN	NANS	Sialic acid synthase
Q16698;Q16698-2	Q16698;Q16698-2	DECR_HUMAN	DECR1	2,4-dienoyl-CoA reductase [(3E)-enoyl-CoA-producing], mitochondrial
P50897	P50897;P50897-2	PPT1_HUMAN	PPT1	Palmitoyl-protein thioesterase 1
P22314;P22314-2	P22314;P22314-2	UBA1_HUMAN	UBA1	Ubiquitin-like modifier-activating enzyme 1
P00390;P00390-2	P00390;P00390-2;P00390-3;P00390-4;P00390-5	GSHR_HUMAN	GSR	Glutathione reductase, mitochondrial
P13987;P13987-2	P13987;P13987-2	CD59_HUMAN	CD59	CD59 glycoprotein
Q9UMX5	Q9UMX5	NENF_HUMAN	NENF	Neudesin
P62258	P62258;P62258-2	1433E_HUMAN	YWHAE	14-3-3 protein epsilon
P38117	P38117;P38117-2	ETFB_HUMAN	ETFB	Electron transfer flavoprotein subunit beta
P30086	P30086	PEBP1_HUMAN	PEBP1	Phosphatidylethanolamine-binding protein 1
P29401;P29401-2	P29401;P29401-2	TKT_HUMAN	TKT	Transketolase
P15531;P15531-2	P15531;P22392;O60361;P22392-2;P15531-2	NDKA_HUMAN	NME1	Nucleoside diphosphate kinase A
P00441	P00441	SODC_HUMAN	SOD1	Superoxide dismutase [Cu-Zn]
P07108;P07108-2;P07108-3;P07108-4;P07108-5	P07108;P07108-2;P07108-3;P07108-4;P07108-5	ACBP_HUMAN	DBI	Acyl-CoA-binding protein
Q9ULA0;Q9ULA0-2	Q9ULA0;Q9ULA0-2	DNPEP_HUMAN	DNPEP	Aspartyl aminopeptidase
Q9HC38-2	Q9HC38;Q9HC38-2;Q9HC38-3	GLOD4_HUMAN	GLOD4	Isoform 2 of Glyoxalase domain-containing protein 4
Q7Z2K6	Q7Z2K6	ERMP1_HUMAN	ERMP1	Endoplasmic reticulum metallopeptidase 1
Q6YP21;Q6YP21-3	Q6YP21;Q6YP21-3	KAT3_HUMAN	KYAT3	Kynurenine--oxoglutarate transaminase 3
Q00535	Q00535;Q00535-2	CDK5_HUMAN	CDK5	Cyclin-dependent kinase 5
P54819;P54819-2;P54819-5	P54819;P54819-2;P54819-3;P54819-4;P54819-5;P54819-6	KAD2_HUMAN	AK2	Adenylate kinase 2, mitochondrial
P42785	P42785;P42785-2	PCP_HUMAN	PRCP	Lysosomal Pro-X carboxypeptidase
P42126;P42126-2	P42126;P42126-2	ECI1_HUMAN	ECI1	Enoyl-CoA delta isomerase 1, mitochondrial
P34932	P34932	HSP74_HUMAN	HSPA4	Heat shock 70 kDa protein 4
P10253	P10253	LYAG_HUMAN	GAA	Lysosomal alpha-glucosidase
P0DMV8;P0DMV9	P0DMV8;P0DMV9;P34931;P0DMV8-2	HS71A_HUMAN;HS71B_HUMAN	HSPA1A;HSPA1B	Heat shock 70 kDa protein 1A
O95994	O95994	AGR2_HUMAN	AGR2	Anterior gradient protein 2 homolog
O15173;O15173-2	O15173;O15173-2	PGRC2_HUMAN	PGRMC2	Membrane-associated progesterone receptor component 2
O95336	O95336	6PGL_HUMAN	PGLS	6-phosphogluconolactonase
orange
Protein.Group	Protein.Ids	Protein.Names	Genes	First.Protein.Description
Q9Y265	Q9Y265	RUVB1_HUMAN	RUVBL1	RuvB-like 1
Q32MZ4-2;Q32MZ4-3	Q32MZ4;Q32MZ4-2;Q32MZ4-3;Q32MZ4-4	LRRF1_HUMAN	LRRFIP1	Isoform 2 of Leucine-rich repeat flightless-interacting protein 1
P62805	P62805	H4_HUMAN	H4C1	Histone H4
P53999	P53999	TCP4_HUMAN	SUB1	Activated RNA polymerase II transcriptional coactivator p15
P49720	P49720	PSB3_HUMAN	PSMB3	Proteasome subunit beta type-3
P36405	P36405	ARL3_HUMAN	ARL3	ADP-ribosylation factor-like protein 3
P19338	P19338	NUCL_HUMAN	NCL	Nucleolin
P30626;P30626-2;P30626-3	P30626;P30626-2;P30626-3	SORCN_HUMAN	SRI	Sorcin
Q9P0L0	Q9P0L0;Q9P0L0-2	VAPA_HUMAN	VAPA	Vesicle-associated membrane protein-associated protein A
Q16531	Q16531	DDB1_HUMAN	DDB1	DNA damage-binding protein 1
Q09028;Q09028-3	Q09028;Q09028-2;Q09028-3;Q09028-4	RBBP4_HUMAN	RBBP4	Histone-binding protein RBBP4
Q07955	Q07955;Q07955-2;Q07955-3	SRSF1_HUMAN	SRSF1	Serine/arginine-rich splicing factor 1
P60900	P60900;P60900-2;P60900-3	PSA6_HUMAN	PSMA6	Proteasome subunit alpha type-6
P55735;P55735-2;P55735-3;P55735-4	P55735;P55735-3;P55735-2;P55735-4	SEC13_HUMAN	SEC13	Protein SEC13 homolog
P37802;P37802-2	P37802;P37802-2	TAGL2_HUMAN	TAGLN2	Transgelin-2
P27701	P27701;P27701-2	CD82_HUMAN	CD82	CD82 antigen
O95295	O95295	SNAPN_HUMAN	SNAPIN	SNARE-associated protein Snapin
P11766	P11766	ADHX_HUMAN	ADH5	Alcohol dehydrogenase class-3
Q9Y617	Q9Y617;Q9Y617-2	SERC_HUMAN	PSAT1	Phosphoserine aminotransferase
Q8WY22	Q8WY22	BRI3B_HUMAN	BRI3BP	BRI3-binding protein
P58546	P58546	MTPN_HUMAN	MTPN	Myotrophin
P20810-10;P20810-5;P20810-6;P20810-7;P20810-9	P20810-10;P20810-5;P20810-6;P20810-7;P20810-9	ICAL_HUMAN	CAST	Isoform 10 of Calpastatin
O75821	O75821	EIF3G_HUMAN	EIF3G	Eukaryotic translation initiation factor 3 subunit G
P16284;P16284-3;P16284-6	P16284;P16284-6;P16284-2;P16284-3;P16284-4;P16284-5	PECA1_HUMAN	PECAM1	Platelet endothelial cell adhesion molecule
P54577	P54577	SYYC_HUMAN	YARS1	Tyrosine--tRNA ligase, cytoplasmic
P51816;P51816-2;P51816-3;P51816-5;P51816-6;P51816-7	P51816;P51816-2;P51816-3;P51816-5;P51816-6;P51816-7	AFF2_HUMAN	AFF2	AF4/FMR2 family member 2
O00233	O00233;O00233-2	PSMD9_HUMAN	PSMD9	26S proteasome non-ATPase regulatory subunit 9
P05387	P05387	RLA2_HUMAN	RPLP2	60S acidic ribosomal protein P2
Q9UBQ5	Q9UBQ5;Q9UBQ5-2	EIF3K_HUMAN	EIF3K	Eukaryotic translation initiation factor 3 subunit K
Q9BQE5	Q9BQE5	APOL2_HUMAN	APOL2	Apolipoprotein L2
Q9BPX5	Q9BPX5	ARP5L_HUMAN	ARPC5L	Actin-related protein 2/3 complex subunit 5-like protein
P05164;P05164-2;P05164-3	P05164;P05164-2;P05164-3	PERM_HUMAN	MPO	Myeloperoxidase
E9PAV3	Q13765;E9PAV3;E9PAV3-2	NACAM_HUMAN	NACA	Nascent polypeptide-associated complex subunit alpha, muscle-specific form
O60828;O60828-2;O60828-4;O60828-5	O60828;O60828-2;O60828-4;O60828-5	PQBP1_HUMAN	PQBP1	Polyglutamine-binding protein 1
P23497-4	P23497;P23497-2;Q9H930;P23497-3;P23497-4;P23497-5;P23497-6;P23497-7;Q9H930-1;Q9H930-2;Q9H930-3	SP100_HUMAN	SP100	Isoform Sp100-C of Nuclear autoantigen Sp-100
Q9Y230	Q9Y230;Q9Y230-2	RUVB2_HUMAN	RUVBL2	RuvB-like 2
P84103;P84103-2	P84103;P84103-2	SRSF3_HUMAN	SRSF3	Serine/arginine-rich splicing factor 3
Q15366-3;Q15366-6	P57721;P57721-4;P57721-5;Q15366-3;Q15366-4;Q15366-6;Q15366-7	PCBP2_HUMAN	PCBP2	Isoform 3 of Poly(rC)-binding protein 2
Q9H6Z4;Q9H6Z4-3	Q9H6Z4;Q9H6Z4-2;Q9H6Z4-3	RANB3_HUMAN	RANBP3	Ran-binding protein 3
Q99538	Q99538;Q99538-2;Q99538-3	LGMN_HUMAN	LGMN	Legumain
Q92673	Q92673	SORL_HUMAN	SORL1	Sortilin-related receptor
Q8N9N8	Q8N9N8	EIF1A_HUMAN	EIF1AD	Probable RNA-binding protein EIF1AD
Q7Z4H3;Q7Z4H3-2	Q7Z4H3;Q7Z4H3-2	HDDC2_HUMAN	HDDC2	5'-deoxynucleotidase HDDC2
Q13813	Q13813;Q13813-2;Q13813-3	SPTN1_HUMAN	SPTAN1	Spectrin alpha chain, non-erythrocytic 1
P49006	P49006	MRP_HUMAN	MARCKSL1	MARCKS-related protein
P01893	P01893	HLAH_HUMAN	HLA-H	Putative HLA class I histocompatibility antigen, alpha chain H
P01589	P01589	IL2RA_HUMAN	IL2RA	Interleukin-2 receptor subunit alpha
O43464	O43464;O43464-2;O43464-3	HTRA2_HUMAN	HTRA2	Serine protease HTRA2, mitochondrial
O60232	O60232	ZNRD2_HUMAN	ZNRD2	Protein ZNRD2
Q96EL3	Q96EL3	RM53_HUMAN	MRPL53	39S ribosomal protein L53, mitochondrial
Q6ULP2;Q6ULP2-6;Q6ULP2-8;Q6ULP2-9	Q6ULP2;Q6ULP2-6;Q6ULP2-8;Q6ULP2-9	AFTIN_HUMAN	AFTPH	Aftiphilin
Q15813;Q15813-2	Q15813;Q15813-2	TBCE_HUMAN	TBCE	Tubulin-specific chaperone E
P84090	P84090	ERH_HUMAN	ERH	Enhancer of rudimentary homolog
P05155;P05155-2;P05155-3	P05155;P05155-2;P05155-3	IC1_HUMAN	SERPING1	Plasma protease C1 inhibitor
O00186	O00186	STXB3_HUMAN	STXBP3	Syntaxin-binding protein 3
O94992	O94992	HEXI1_HUMAN	HEXIM1	Protein HEXIM1
Q9UHV9	Q9UHV9	PFD2_HUMAN	PFDN2	Prefoldin subunit 2
P33316	P33316;P33316-2	DUT_HUMAN	DUT	Deoxyuridine 5'-triphosphate nucleotidohydrolase, mitochondrial
O75475	O75475	PSIP1_HUMAN	PSIP1	PC4 and SFRS1-interacting protein
P22749-2	P22749;P22749-2	GNLY_HUMAN	GNLY	Isoform Short of Granulysin
Q9UJ41;Q9UJ41-3;Q9UJ41-4	Q9UJ41;Q9UJ41-4;Q9UJ41-3	RABX5_HUMAN	RABGEF1	Rab5 GDP/GTP exchange factor
O75298;O75298-2;O75298-3	O75298;O75298-2;O75298-3	RTN2_HUMAN	RTN2	Reticulon-2
O94913	O94913	PCF11_HUMAN	PCF11	Pre-mRNA cleavage complex 2 protein Pcf11
Q92563	Q92563	TICN2_HUMAN	SPOCK2	Testican-2
Q8TF74	Q8TF74;Q8TF74-2	WIPF2_HUMAN	WIPF2	WAS/WASL-interacting protein family member 2
Q7Z3T8	Q7Z3T8	ZFY16_HUMAN	ZFYVE16	Zinc finger FYVE domain-containing protein 16
Q13485	Q13485	SMAD4_HUMAN	SMAD4	Mothers against decapentaplegic homolog 4
P31941-2	P31941;P31941-2	ABC3A_HUMAN	APOBEC3A	Isoform 2 of DNA dC->dU-editing enzyme APOBEC-3A
P80723	P80723;P80723-2	BASP1_HUMAN	BASP1	Brain acid soluble protein 1
Q9NZZ3	Q9NZZ3	CHMP5_HUMAN	CHMP5	Charged multivesicular body protein 5
Q9BTE6;Q9BTE6-2;Q9BTE6-3	Q9BTE6;Q9BTE6-2;Q9BTE6-3	AASD1_HUMAN	AARSD1	Alanyl-tRNA editing protein Aarsd1
Q8NCF5	Q8NCF5	NF2IP_HUMAN	NFATC2IP	NFATC2-interacting protein
Q07817;Q07817-2;Q07817-3	Q07817;Q07817-2;Q07817-3	B2CL1_HUMAN	BCL2L1	Bcl-2-like protein 1
P62304	P62304	RUXE_HUMAN	SNRPE	Small nuclear ribonucleoprotein E
P02545-2	P02545-2	LMNA_HUMAN	LMNA	Isoform C of Prelamin-A/C
P25398	P25398	RS12_HUMAN	RPS12	40S ribosomal protein S12
Q9NRR3	Q9NRR3	C42S2_HUMAN	CDC42SE2	CDC42 small effector protein 2
P17096-2	P17096-2	HMGA1_HUMAN	HMGA1	Isoform HMG-Y of High mobility group protein HMG-I/HMG-Y
Q9BRT3	Q9BRT3	MIEN1_HUMAN	MIEN1	Migration and invasion enhancer 1
Q9NRL3;Q9NRL3-3	Q9NRL3;Q9NRL3-2;Q9NRL3-3	STRN4_HUMAN	STRN4	Striatin-4
Q9C0C9	Q9C0C9	UBE2O_HUMAN	UBE2O	(E3-independent) E2 ubiquitin-conjugating enzyme
Q9BZE9-2	Q9BZE9;Q9BZE9-2;Q9BZE9-3;Q9BZE9-4	ASPC1_HUMAN	ASPSCR1	Isoform 2 of Tether containing UBX domain for GLUT4
Q99598	Q99598	TSNAX_HUMAN	TSNAX	Translin-associated protein X
Q92575	Q92575	UBXN4_HUMAN	UBXN4	UBX domain-containing protein 4
Q01831;Q01831-2	Q01831;Q01831-2	XPC_HUMAN	XPC	DNA repair protein complementing XP-C cells
Q16342;Q16342-3	Q16342;Q16342-3	PDCD2_HUMAN	PDCD2	Programmed cell death protein 2
Q8WVN6	Q8WVN6	SCTM1_HUMAN	SECTM1	Secreted and transmembrane protein 1
Q9H9H4	Q9H9H4	VP37B_HUMAN	VPS37B	Vacuolar protein sorting-associated protein 37B
Q96MW1	Q96MW1;Q96MW1-2	CCD43_HUMAN	CCDC43	Coiled-coil domain-containing protein 43
Q96B97-2	Q96B97-2	SH3K1_HUMAN	SH3KBP1	Isoform 2 of SH3 domain-containing kinase-binding protein 1
P04818	P04818;P04818-2	TYSY_HUMAN	TYMS	Thymidylate synthase
Q15054	Q15054	DPOD3_HUMAN	POLD3	DNA polymerase delta subunit 3
Q9Y520-4;Q9Y520-6	Q9Y520;Q9Y520-3;Q9Y520-4;Q9Y520-5;Q9Y520-6;Q9Y520-7	PRC2C_HUMAN	PRRC2C	Isoform 4 of Protein PRRC2C
Q9Y3B2	Q9Y3B2	EXOS1_HUMAN	EXOSC1	Exosome complex component CSL4
Q9NQE9	Q9NQE9	HINT3_HUMAN	HINT3	Adenosine 5'-monophosphoramidase HINT3
Q9BQS8;Q9BQS8-4	Q9BQS8;Q9BQS8-4	FYCO1_HUMAN	FYCO1	FYVE and coiled-coil domain-containing protein 1
Q96TC7	Q96TC7	RMD3_HUMAN	RMDN3	Regulator of microtubule dynamics protein 3
Q5T6F2	Q5T6F2	UBAP2_HUMAN	UBAP2	Ubiquitin-associated protein 2
Q12874	Q12874	SF3A3_HUMAN	SF3A3	Splicing factor 3A subunit 3
Q08623;Q08623-3;Q08623-4	Q08623;Q08623-2;Q08623-3;Q08623-4	HDHD1_HUMAN	PUDP	Pseudouridine-5'-phosphatase
Q01130;Q01130-2	Q01130;Q9BRL6;Q01130-2;Q9BRL6-2	SRSF2_HUMAN	SRSF2	Serine/arginine-rich splicing factor 2
P20963;P20963-3	P20963;P20963-3	CD3Z_HUMAN	CD247	T-cell surface glycoprotein CD3 zeta chain
P17275	P17275	JUNB_HUMAN	JUNB	Transcription factor JunB
P12004	P12004	PCNA_HUMAN	PCNA	Proliferating cell nuclear antigen
P10109	P10109	ADX_HUMAN	FDX1	Adrenodoxin, mitochondrial
P01909	P01909	DQA1_HUMAN	HLA-DQA1	HLA class II histocompatibility antigen, DQ alpha 1 chain
A8MWD9;P62308	P62308;A8MWD9	RUXGL_HUMAN;RUXG_HUMAN	SNRPG;SNRPGP15	Putative small nuclear ribonucleoprotein G-like protein 15
P00751	P00751;P00751-2	CFAB_HUMAN	CFB	Complement factor B
Q9Y2Q3	Q9Y2Q3;Q9Y2Q3-2;Q9Y2Q3-3;Q9Y2Q3-4	GSTK1_HUMAN	GSTK1	Glutathione S-transferase kappa 1
Q9UQN3;Q9UQN3-2	Q9UQN3;Q9UQN3-2	CHM2B_HUMAN	CHMP2B	Charged multivesicular body protein 2b
Q9UMX0;Q9UMX0-2	Q9UMX0;Q9UMX0-2;Q9UMX0-4	UBQL1_HUMAN	UBQLN1	Ubiquilin-1
Q9BRP8	Q9BRP8;Q9BRP8-2	PYM1_HUMAN	PYM1	Partner of Y14 and mago
Q8N183	Q8N183	NDUF2_HUMAN	NDUFAF2	NADH dehydrogenase [ubiquinone] 1 alpha subcomplex assembly factor 2
Q6WKZ4	Q6WKZ4;Q6WKZ4-1;Q6WKZ4-3	RFIP1_HUMAN	RAB11FIP1	Rab11 family-interacting protein 1
Q16656;Q16656-4	Q16656;Q16656-4;Q16656-3	NRF1_HUMAN	NRF1	Nuclear respiratory factor 1
Q13442	Q13442	HAP28_HUMAN	PDAP1	28 kDa heat- and acid-stable phosphoprotein
P82979	P82979	SARNP_HUMAN	SARNP	SAP domain-containing ribonucleoprotein
P78330	P78330	SERB_HUMAN	PSPH	Phosphoserine phosphatase
P42771;P42771-4	P42771;P42772;P42771-2;P42771-4	CDN2A_HUMAN	CDKN2A	Cyclin-dependent kinase inhibitor 2A
P17096	P17096;P17096-3	HMGA1_HUMAN	HMGA1	High mobility group protein HMG-I/HMG-Y
P09936	P09936	UCHL1_HUMAN	UCHL1	Ubiquitin carboxyl-terminal hydrolase isozyme L1
P05204	P05204;Q15651;Q15651-2	HMGN2_HUMAN	HMGN2	Non-histone chromosomal protein HMG-17
O95999	O95999	BCL10_HUMAN	BCL10	B-cell lymphoma/leukemia 10
P01920	P01920	DQB1_HUMAN	HLA-DQB1	HLA class II histocompatibility antigen, DQ beta 1 chain
Q96CP2	Q96CP2	FWCH2_HUMAN	FLYWCH2	FLYWCH family member 2
Q8WVK2	Q8WVK2	SNR27_HUMAN	SNRNP27	U4/U6.U5 small nuclear ribonucleoprotein 27 kDa protein
P42081;P42081-3;P42081-4;P42081-6	P42081;P42081-3;P42081-4;P42081-6	CD86_HUMAN	CD86	T-lymphocyte activation antigen CD86
P05114	P05114	HMGN1_HUMAN	HMGN1	Non-histone chromosomal protein HMG-14
P02750	P02750	A2GL_HUMAN	LRG1	Leucine-rich alpha-2-glycoprotein
O75976	O75976	CBPD_HUMAN	CPD	Carboxypeptidase D
P01130;P01130-3;P01130-4;P01130-5;P01130-6	P01130;P01130-3;P01130-4;P01130-5;P01130-6	LDLR_HUMAN	LDLR	Low-density lipoprotein receptor
Q9Y6W8	Q9Y6W8	ICOS_HUMAN	ICOS	Inducible T-cell costimulator
Q9UKY7	Q9UKY7;Q9UKY7-2	CDV3_HUMAN	CDV3	Protein CDV3 homolog
Q9UBB4	Q9UBB4;Q9UBB4-2	ATX10_HUMAN	ATXN10	Ataxin-10
P55210;P55210-3	P55210;P55210-2;P55210-3	CASP7_HUMAN	CASP7	Caspase-7
P48506	P48506	GSH1_HUMAN	GCLC	Glutamate--cysteine ligase catalytic subunit
P46013	P46013;P46013-2	KI67_HUMAN	MKI67	Proliferation marker protein Ki-67
P41208	P41208	CETN2_HUMAN	CETN2	Centrin-2
O95379	O95379;O95379-2;O95379-3;O95379-4	TFIP8_HUMAN	TNFAIP8	Tumor necrosis factor alpha-induced protein 8
P04908;Q7L7L0;Q93077	P04908;Q7L7L0;Q93077	H2A1B_HUMAN;H2A1C_HUMAN;H2A3_HUMAN	H2AC25;H2AC4;H2AC6	Histone H2A type 1-B/E
Q9Y5V0	Q9Y5V0	ZN706_HUMAN	ZNF706	Zinc finger protein 706
Q15172	Q15172	2A5A_HUMAN	PPP2R5A	Serine/threonine-protein phosphatase 2A 56 kDa regulatory subunit alpha isoform
Q12974;Q12974-3	Q12974;Q12974-2;Q12974-3;Q12974-4	TP4A2_HUMAN	PTP4A2	Protein tyrosine phosphatase type IVA 2
Q01581	Q01581	HMCS1_HUMAN	HMGCS1	Hydroxymethylglutaryl-CoA synthase, cytoplasmic
P55081	P55081	MFAP1_HUMAN	MFAP1	Microfibrillar-associated protein 1
O43617	O43617;O43617-2	TPPC3_HUMAN	TRAPPC3	Trafficking protein particle complex subunit 3
O43715	O43715	TRIA1_HUMAN	TRIAP1	TP53-regulated inhibitor of apoptosis 1
Q96QR8	Q96QR8	PURB_HUMAN	PURB	Transcriptional activator protein Pur-beta
Q96GA7	Q96GA7	SDSL_HUMAN	SDSL	Serine dehydratase-like
Q8NHJ6	Q8NHJ6;Q8NHJ6-2	LIRB4_HUMAN	LILRB4	Leukocyte immunoglobulin-like receptor subfamily B member 4
Q7Z4V5;Q7Z4V5-2	Q7Z4V5;Q7Z4V5-2;Q7Z4V5-3;Q7Z4V5-4	HDGR2_HUMAN	HDGFL2	Hepatoma-derived growth factor-related protein 2
Q14978;Q14978-2;Q14978-3	Q14978;Q14978-2;Q14978-3	NOLC1_HUMAN	NOLC1	Nucleolar and coiled-body phosphoprotein 1
P05423	P05423	RPC4_HUMAN	POLR3D	DNA-directed RNA polymerase III subunit RPC4
P45973	P45973	CBX5_HUMAN	CBX5	Chromobox protein homolog 5
Q9Y2S6	Q9Y2S6	TMA7_HUMAN	TMA7	Translation machinery-associated protein 7
Q99541	Q99541	PLIN2_HUMAN	PLIN2	Perilipin-2
Q96RE7	Q96RE7	NACC1_HUMAN	NACC1	Nucleus accumbens-associated protein 1
Q96JM3	Q96JM3	CHAP1_HUMAN	CHAMP1	Chromosome alignment-maintaining phosphoprotein 1
Q96D71;Q96D71-2;Q96D71-3;Q96D71-4	Q96D71;Q96D71-2;Q96D71-3;Q96D71-4	REPS1_HUMAN	REPS1	RalBP1-associated Eps domain-containing protein 1
Q53F19	Q53F19;Q53F19-2	NCBP3_HUMAN	NCBP3	Nuclear cap-binding protein subunit 3
Q15365	Q15365	PCBP1_HUMAN	PCBP1	Poly(rC)-binding protein 1
Q14980	Q14980;Q14980-3;Q14980-4;Q14980-2	NUMA1_HUMAN	NUMA1	Nuclear mitotic apparatus protein 1
Q13405	Q13405	RM49_HUMAN	MRPL49	39S ribosomal protein L49, mitochondrial
Q06546	Q06546	GABPA_HUMAN	GABPA	GA-binding protein alpha chain
P51580	P51580	TPMT_HUMAN	TPMT	Thiopurine S-methyltransferase
P15090	P15090	FABP4_HUMAN	FABP4	Fatty acid-binding protein, adipocyte
O95183	O95183	VAMP5_HUMAN	VAMP5	Vesicle-associated membrane protein 5
O15117;O15117-2;O15117-3	O15117;O15117-2;O15117-3	FYB1_HUMAN	FYB1	FYN-binding protein 1
O94842;O94842-2;O94842-3	O94842;O94842-2;O94842-3	TOX4_HUMAN	TOX4	TOX high mobility group box family member 4
