# Supplementary material for: Inhibition of furin in CAR macrophages directs them toward a proinflammatory phenotype and enhances their antitumor activities
Source: Cell Death Dis. 2024 Dec 4;15(12):879. doi: 10.1038/s41419-024-07267-4 (PMC11618602; doi:10.1038/s41419-024-07267-4)
Supplement: Supplementary file 4 — Total matrix extracted from the Perseus file containing the list of proteins identified in T lymphocytes following co-culture with CAR-M-tumoroids. [file 41419_2024_7267_MOESM4_ESM.xlsx]

## Sheet: Feuil1
LT_CAR-moins_24h_1	LT_CAR-moins_24h_2	LT_CAR-moins_24h_3	LT_CAR-plus_24h_1	LT_CAR-plus_24h_2	LT_CAR-plus_24h_3	LT_CAR-plus-F_24h_1	LT_CAR-plus-F_24h_2	LT_CAR-plus-F_24h_3	LT_Org_24h_1	LT_Org_24h_2	LT_Org_24h_3	C: ANOVA Significant	N: -Log ANOVA p value	N: ANOVA q-value	T: Protein.Group	T: Protein.Ids	T: Protein.Names	T: Genes	T: First.Protein.Description
12.7391	12.7126	12.6305	12.5611	12.5221	12.4838	12.7058	12.8103	12.8471	NaN	NaN	NaN	+	2.4189	0.00278383	A0MZ66;A0MZ66-3;A0MZ66-4	A0MZ66;A0MZ66-4;A0MZ66-7;A0MZ66-3;A0MZ66-5;A0MZ66-6;A0MZ66-8	SHOT1_HUMAN	SHTN1	Shootin-1
12.3853	12.4179	12.4135	12.7444	12.5749	12.5403	12.1259	12.2185	12.1653	NaN	NaN	13.095	+	3.18761	0.000677075	A1L0T0	A1L0T0	HACL2_HUMAN	ILVBL	2-hydroxyacyl-CoA lyase 2
11.1554	11.4509	11.3012	11.4796	11.4458	11.3455	10.7489	10.8429	10.5966	NaN	NaN	NaN	+	3.09832	0.000753349	A2RRP1;A2RRP1-2	A2RRP1;A2RRP1-2	NBAS_HUMAN	NBAS	NBAS subunit of NRZ tethering complex
15.8827	15.7146	15.9316	16.204	16.4397	16.3807	15.428	15.2448	14.8856	19.655	19.9313	19.9079	+	8.34727	0	A4D0S4;A4D0S4-3	A4D0S4;A4D0S4-2;A4D0S4-3	LAMB4_HUMAN	LAMB4	Laminin subunit beta-4
12.6425	12.7602	12.6493	12.5497	12.636	12.6402	12.424	12.5849	12.6457	13.6299	12.9839	13.6932	+	2.58278	0.00210566	A5YKK6	A5YKK6;A5YKK6-2;A5YKK6-3	CNOT1_HUMAN	CNOT1	CCR4-NOT transcription complex subunit 1
13.7946	13.9544	13.8745	14.6416	14.6336	14.6774	14.1848	14.1268	14.2052	14.0528	14.5007	13.9393	+	2.69872	0.00163395	A6NDG6	A6NDG6	PGP_HUMAN	PGP	Glycerol-3-phosphate phosphatase
12.3969	12.6132	12.5156	12.607	11.9844	12.1373	12.2541	12.0879	12.5857	13.3737	13.5604	13.006	+	2.50713	0.00236829	A6NFQ2;A6NFQ2-2;A6NFQ2-3	A6NFQ2;A6NFQ2-2;A6NFQ2-3	TCAF2_HUMAN	TCAF2	TRPM8 channel-associated factor 2
11.7565	11.6008	11.5676	10.9532	11.2585	10.976	11.9654	12.0722	12.2192	NaN	NaN	NaN	+	3.55113	0.000276392	A6NHL2;A6NHL2-2	A6NHL2;A6NHL2-2	TBAL3_HUMAN	TUBAL3	Tubulin alpha chain-like 3
13.0011	13.0505	12.9462	12.7016	12.7034	12.7312	12.7205	12.7706	12.7597	14.0727	13.5974	13.9885	+	4.89404	1.41343e-05	A6NHR9	A6NHR9;A6NHR9-2;A6NHR9-3	SMHD1_HUMAN	SMCHD1	Structural maintenance of chromosomes flexible hinge domain-containing protein 1
15.4533	15.4733	15.4771	15.6708	15.7064	15.7728	16.1997	16.1347	16.1295	15.5302	16.1863	16.217	+	1.90093	0.00773596	A8MWD9;P62308	P62308;A8MWD9	RUXGL_HUMAN;RUXG_HUMAN	SNRPG;SNRPGP15	Putative small nuclear ribonucleoprotein G-like protein 15
14.1945	14.2199	14.2911	13.9404	13.8765	13.8861	13.417	13.3579	13.3603	14.6391	14.4562	14.5506	+	7.36049	0	B0I1T2	B0I1T2;O94832;B0I1T2-2;B0I1T2-3;B0I1T2-4	MYO1G_HUMAN	MYO1G	Unconventional myosin-Ig
11.6753	11.6486	11.481	12.1872	11.9896	12.4194	12.02	12.32	12.5859	NaN	NaN	NaN	+	1.85649	0.00841411	B2RUZ4	B2RUZ4	SMIM1_HUMAN	SMIM1	Small integral membrane protein 1
14.0783	13.9931	14.0694	14.1755	14.247	13.9982	14.765	14.882	14.9798	14.0648	14.0499	14.2218	+	4.68062	2.60586e-05	E9PAV3	Q13765;E9PAV3;E9PAV3-2	NACAM_HUMAN	NACA	Nascent polypeptide-associated complex subunit alpha, muscle-specific form
15.1388	15.0985	15.1498	15.0056	14.9281	14.884	15.2689	15.0628	15.2004	13.8778	14.1757	13.8174	+	5.47151	9.87654e-06	L0R6Q1	L0R6Q1	S35U4_HUMAN	SLC35A4	SLC35A4 upstream open reading frame protein
14.8933	14.9499	15.0399	14.9863	14.978	15.0613	15.2206	15.1867	15.0491	14.2701	14.3534	14.8234	+	2.31181	0.00345868	O00115;O00115-2	O00115;O00115-2	DNS2A_HUMAN	DNASE2	Deoxyribonuclease-2-alpha
12.7586	12.5644	12.8331	12.7053	12.7086	12.6819	12.9436	12.9974	13.0431	13.4053	NaN	13.2736	+	3.5514	0.000276657	O00139;O00139-1;O00139-2;O00139-4;O00139-5	O00139;O00139-1;O00139-2;O00139-4;O00139-5	KIF2A_HUMAN	KIF2A	Kinesin-like protein KIF2A
13.9476	13.8912	13.8939	13.6916	13.7397	13.548	13.4633	13.6467	13.6278	13.9292	14.3557	14.263	+	2.65788	0.00183029	O00151	O00151	PDLI1_HUMAN	PDLIM1	PDZ and LIM domain protein 1
13.2632	13.3276	13.3183	12.6178	12.6647	12.6919	12.2431	12.4064	12.4262	NaN	13.1144	12.9583	+	5.28848	8.90869e-06	O00160	O00160	MYO1F_HUMAN	MYO1F	Unconventional myosin-If
15.3994	15.3463	15.3406	14.4892	14.5128	14.4724	14.656	14.7086	14.8195	14.6936	15.1199	15.1851	+	3.42746	0.00039964	O00182;O00182-2;O00182-3;O00182-6	O00182;O00182-2;O00182-3;O00182-6	LEG9_HUMAN	LGALS9	Galectin-9
12.6978	12.4954	12.7142	12.6891	12.6444	12.6761	12.9856	12.9713	12.8121	NaN	12.9669	NaN	+	1.8049	0.00940754	O00186	O00186	STXB3_HUMAN	STXBP3	Syntaxin-binding protein 3
7.13755	8.07016	9.50223	10.6915	10.1788	10.3256	10.5231	11.0161	11.9578	NaN	NaN	NaN	+	1.93818	0.00713514	O00193	O00193	SMAP_HUMAN	SMAP	Small acidic protein
13.6015	13.6308	13.6246	13.3713	13.4302	13.5244	13.4296	13.4742	13.5238	13.9541	14.3209	14.7332	+	2.73171	0.00152586	O00203;O00203-3	O00203;Q13367;O00203-3;Q13367-3;Q13367-4	AP3B1_HUMAN	AP3B1	AP-3 complex subunit beta-1
12.8039	12.816	13.0026	13.2107	13.8716	13.9669	13.694	12.5801	12.7719	14.9797	15.1317	15.1117	+	3.51586	0.000311737	O00204;O00204-2	O00204;O00204-2	ST2B1_HUMAN	SULT2B1	Sulfotransferase 2B1
14.5235	14.3606	14.358	14.1962	14.2735	14.3293	14.5494	14.6232	14.5128	14.0494	14.1807	14.2812	+	2.5699	0.00215	O00233	O00233;O00233-2	PSMD9_HUMAN	PSMD9	26S proteasome non-ATPase regulatory subunit 9
13.4029	13.3231	13.307	13.5781	13.6302	13.6373	14.0326	13.9869	13.7562	12.6248	13.2075	13.4078	+	2.1056	0.00509405	O00244	O00244	ATOX1_HUMAN	ATOX1	Copper transport protein ATOX1
16.1563	16.0788	16.0277	16.5792	16.5425	16.6347	16.4102	16.3905	16.2106	15.359	15.4906	15.9781	+	3.07772	0.000773083	O00264	O00264;O00264-2	PGRC1_HUMAN	PGRMC1	Membrane-associated progesterone receptor component 1
12.0762	12.1359	12.0048	12.166	12.0419	12.1428	12.2952	12.261	12.3249	13.0849	NaN	13.4583	+	4.50767	2.38806e-05	O00267;O00267-2	O00267;O00267-2	SPT5H_HUMAN	SUPT5H	Transcription elongation factor SPT5
17.6773	17.733	17.6457	17.8449	17.8925	17.9382	17.9744	17.8779	17.8423	17.1866	17.6198	17.594	+	1.96923	0.00675543	O00299	O00299	CLIC1_HUMAN	CLIC1	Chloride intracellular channel protein 1
12.3878	12.1327	12.1591	12.2368	12.6153	12.4607	12.0645	12.5177	12.7645	13.6644	13.4064	13.8514	+	3.45106	0.000335766	O00391	O00391;O00391-2	QSOX1_HUMAN	QSOX1	Sulfhydryl oxidase 1
13.3413	13.564	13.5798	13.661	13.6059	13.6125	13.5741	13.6853	13.679	14.7334	14.0412	14.029	+	2.02642	0.00589235	O00410;O00410-3	O00410;O00410-2;O00410-3	IPO5_HUMAN	IPO5	Importin-5
13.3021	13.3084	13.1758	13.2503	13.2191	13.069	13.4433	13.4279	13.3886	13.5961	13.8386	13.8059	+	3.54531	0.000298565	O00442	O00442;O00442-2	RTCA_HUMAN	RTCA	RNA 3'-terminal phosphate cyclase
15.0189	14.8594	15.0523	15.138	15.1989	15.0109	14.7972	14.8408	14.6442	14.6503	14.162	14.5017	+	2.51324	0.00233537	O00483	O00483	NDUA4_HUMAN	NDUFA4	Cytochrome c oxidase subunit NDUFA4
12.1298	11.9212	12.0024	12.7993	12.6875	12.8836	12.1752	12.0917	12.0289	NaN	NaN	NaN	+	4.00887	0.000106977	O00519	O00519	FAAH1_HUMAN	FAAH	Fatty-acid amide hydrolase 1
12.9451	13.0619	13.0803	13.2036	13.044	13.1581	12.9853	12.8863	12.9905	14.0564	13.8624	14.1444	+	5.6053	0	O00567	O00567	NOP56_HUMAN	NOP56	Nucleolar protein 56
14.4772	14.4184	14.4174	14.3511	14.1417	14.2432	14.0156	13.9513	13.8489	15.1901	15.1083	15.1763	+	6.66995	0	O00571;O00571-2	O00571;O15523;Q9NQI0;O00571-2;O15523-2;Q9NQI0-2;Q9NQI0-3;Q9NQI0-4	DDX3X_HUMAN	DDX3X	ATP-dependent RNA helicase DDX3X
14.768	14.62	14.5633	14.7079	14.6311	14.6908	14.8277	14.9699	14.7865	14.5084	14.3058	14.1886	+	2.59392	0.00206958	O00584	O00584;O00584-2	RNT2_HUMAN	RNASET2	Ribonuclease T2
12.5154	12.3798	12.1004	13.2359	12.7187	13.2644	13.0215	13.3258	13.5231	NaN	NaN	NaN	+	2.02479	0.00591219	O00592;O00592-2	O00592;O00592-2	PODXL_HUMAN	PODXL	Podocalyxin
13.0755	13.0672	12.765	10.8281	11.1905	11.0594	10.2312	NaN	NaN	NaN	NaN	NaN	+	3.72115	0.000156057	O00602	O00602	FCN1_HUMAN	FCN1	Ficolin-1
9.95716	10.3231	9.62853	10.9656	10.8431	10.9725	10.5101	10.4681	10.4299	NaN	NaN	NaN	+	2.41653	0.00279462	O00746	O00746	NDKM_HUMAN	NME4	Nucleoside diphosphate kinase, mitochondrial
15.0392	15.1146	15.1287	14.72	14.6871	14.6406	14.8976	14.9178	14.7957	14.1767	14.3642	14.1845	+	5.59635	0	O00754;O00754-2	O00754;O00754-2	MA2B1_HUMAN	MAN2B1	Lysosomal alpha-mannosidase
14.9269	14.9517	15.0604	15.3565	15.4752	15.4469	15.6749	15.58	15.479	14.1039	14.1347	14.0839	+	7.67405	0	O00757	O00757	F16P2_HUMAN	FBP2	Fructose-1,6-bisphosphatase isozyme 2
15.0146	14.9918	15.0209	15.4739	15.3772	15.4328	15.5417	15.6202	15.6735	14.7389	14.8792	14.7513	+	6.41071	0	O14745	O14745;O14745-2	NHRF1_HUMAN	NHERF1	Na(+)/H(+) exchange regulatory cofactor NHE-RF1
13.5861	13.6149	13.689	13.4665	13.3938	13.4884	13.6657	13.8189	13.6731	14.355	13.7257	14.1042	+	1.90015	0.0077514	O14776;O14776-2	O14776;O14776-2	TCRG1_HUMAN	TCERG1	Transcription elongation regulator 1
16.1697	16.2349	16.2016	16.2847	16.3166	16.2754	16.5572	16.4806	16.2729	15.6972	15.8352	15.7906	+	4.20532	6.63265e-05	O14818	O14818;O14818-2	PSA7_HUMAN	PSMA7	Proteasome subunit alpha type-7
14.7331	14.6363	14.7392	14.8621	14.8725	14.8133	14.8444	14.6953	14.6159	13.7167	14.0815	14.2092	+	3.43386	0.000402539	O14828	O14828;O14828-2	SCAM3_HUMAN	SCAMP3	Secretory carrier-associated membrane protein 3
12.0697	11.9876	12.2381	12.6692	12.8926	12.748	12.4325	12.7657	12.4743	NaN	NaN	12.2246	+	2.47675	0.0024988	O14841	O14841	OPLA_HUMAN	OPLAH	5-oxoprolinase
13.0639	13.1234	12.8449	12.7714	12.5497	12.5458	12.3548	12.3219	11.8062	NaN	NaN	NaN	+	2.11926	0.00498055	O14874;O14874-2;O14874-3	O14874;O14874-2;O14874-3	BCKD_HUMAN	BCKDK	[3-methyl-2-oxobutanoate dehydrogenase [lipoamide]] kinase, mitochondrial
13.749	13.7605	13.675	12.9474	12.946	12.8335	13.6387	13.6585	13.5509	14.0793	13.5451	14.0772	+	3.47931	0.000333025	O14879	O14879	IFIT3_HUMAN	IFIT3	Interferon-induced protein with tetratricopeptide repeats 3
13.3967	13.2199	13.1809	12.995	13.2366	13.1997	12.6444	12.7154	12.4808	NaN	NaN	NaN	+	2.87439	0.00126196	O14880	O14880	MGST3_HUMAN	MGST3	Microsomal glutathione S-transferase 3
11.6885	11.1253	11.6172	12.1119	12.1231	12.4831	12.2871	12.2928	12.5828	NaN	NaN	NaN	+	2.16847	0.00461715	O14907	O14907	TX1B3_HUMAN	TAX1BP3	Tax1-binding protein 3
11.3233	11.206	11.2178	11.9783	11.9798	12.2338	11.7628	12.0036	11.6761	NaN	NaN	NaN	+	3.07343	0.000774395	O14908	O14908;O14908-2;Q8TF64	GIPC1_HUMAN	GIPC1	PDZ domain-containing protein GIPC1
13.4238	13.1326	13.4424	13.4378	13.5402	13.3752	13.1018	12.9394	12.9567	NaN	NaN	NaN	+	2.00354	0.00625686	O14949	O14949	QCR8_HUMAN	UQCRQ	Cytochrome b-c1 complex subunit 8
18.1659	18.0446	18.0446	17.4221	17.3941	17.6558	18.0381	17.6799	18.0027	17.1427	17.1466	17.3098	+	3.76175	0.000142857	O14950;P19105	O14950;P19105	ML12A_HUMAN;ML12B_HUMAN	MYL12A;MYL12B	Myosin regulatory light chain 12B
13.2759	13.4595	13.3918	13.5487	13.5566	13.6253	13.5768	13.574	13.5041	NaN	14.0256	NaN	+	1.79869	0.00952014	O14964	O14964;O14964-2	HGS_HUMAN	HGS	Hepatocyte growth factor-regulated tyrosine kinase substrate
12.7477	12.8279	12.7035	12.7458	12.7627	12.7764	12.6974	12.6421	12.719	14.1903	NaN	13.6129	+	3.60583	0.000210938	O14976	O14976;O14976-2	GAK_HUMAN	GAK	Cyclin-G-associated kinase
13.9577	13.9681	14.0307	13.9013	13.9553	13.9632	13.7243	13.7342	13.6825	14.6685	14.3982	14.1931	+	3.13303	0.000713253	O14980	O14980	XPO1_HUMAN	XPO1	Exportin-1
12.9148	13.0165	12.8921	13.5286	13.5636	13.63	13.4655	13.5895	13.7521	NaN	NaN	NaN	+	3.62352	0.000208867	O15027;O15027-2;O15027-3;O15027-4;O15027-5	O15027;O15027-2;O15027-3;O15027-4;O15027-5	SC16A_HUMAN	SEC16A	Protein transport protein Sec16A
13.0779	13.1319	13.193	13.3816	13.1955	13.4199	13.5022	13.4005	13.6024	NaN	13.9109	14.174	+	3.49957	0.000319109	O15031	O15031	PLXB2_HUMAN	PLXNB2	Plexin-B2
12.5138	12.5563	12.9276	12.6264	12.5111	12.5829	12.7615	12.8845	12.5862	13.4715	13.7979	13.6566	+	3.87798	0.000132304	O15042;O15042-2	O15042;O15042-2;O15042-3	SR140_HUMAN	U2SURP	U2 snRNP-associated SURP motif-containing protein
13.3808	13.3736	13.3736	13.4924	13.325	13.5107	13.3997	13.4661	13.5345	13.8312	14.2542	13.7832	+	2.40576	0.00285017	O15067	O15067	PUR4_HUMAN	PFAS	Phosphoribosylformylglycinamidine synthase
13.5962	13.3163	13.5331	13.4971	13.4113	13.2554	13.8623	14.0518	14.0053	NaN	NaN	NaN	+	2.60719	0.00202936	O15117;O15117-2;O15117-3	O15117;O15117-2;O15117-3	FYB1_HUMAN	FYB1	FYN-binding protein 1
15.2717	15.1438	15.2689	15.0326	15.0355	15.0055	14.9755	14.9749	14.7541	14.0145	13.0592	14.2586	+	2.60515	0.00202548	O15127	O15127	SCAM2_HUMAN	SCAMP2	Secretory carrier-associated membrane protein 2
16.3894	16.3019	16.5497	16.2476	16.2297	16.1324	15.8038	15.6857	15.6807	15.5926	15.6024	15.6328	+	5.37519	9.25926e-06	O15143	O15143	ARC1B_HUMAN	ARPC1B	Actin-related protein 2/3 complex subunit 1B
16.8059	16.7809	16.9327	16.4651	16.5657	16.6198	16.786	16.6621	16.4116	15.9956	16.2041	16.2459	+	2.90906	0.00107959	O15144	O15144	ARPC2_HUMAN	ARPC2	Actin-related protein 2/3 complex subunit 2
13.0347	12.8321	12.6429	12.9015	13.2537	12.9787	12.9473	12.7322	12.65	13.7221	NaN	13.5294	+	2.33821	0.00326824	O15160;O15160-2	O15160;O15160-2	RPAC1_HUMAN	POLR1C	DNA-directed RNA polymerases I and III subunit RPAC1
13.0633	13.1211	13.249	13.1124	13.0217	13.3853	13.4615	13.4051	13.3823	12.0405	12.4308	11.9463	+	4.18301	7.04403e-05	O15162;O15162-2	O15162;O15162-2	PLS1_HUMAN	PLSCR1	Phospholipid scramblase 1
16.0154	15.9728	15.9369	16.3938	16.334	16.3607	16.2701	16.2161	16.014	15.6982	15.6936	15.5578	+	4.47453	4.09357e-05	O15173;O15173-2	O15173;O15173-2	PGRC2_HUMAN	PGRMC2	Membrane-associated progesterone receptor component 2
13.1392	13.2706	13.1323	13.1505	13.1511	13.2383	13.4376	13.5737	13.6385	13.5044	13.641	13.3088	+	2.33449	0.00329596	O15212	O15212	PFD6_HUMAN	PFDN6	Prefoldin subunit 6
11.7915	11.8931	11.7367	11.4474	11.2	11.3429	11.0989	10.9538	NaN	NaN	NaN	NaN	+	2.97481	0.000928839	O15229;O15229-2;O15229-3	O15229;O15229-2;O15229-3	KMO_HUMAN	KMO	Kynurenine 3-monooxygenase
10.9101	10.8955	10.7727	11.7209	11.7354	11.6295	10.7109	11.0964	11.0855	NaN	NaN	NaN	+	3.22421	0.000626145	O15254	O15254;O15254-2	ACOX3_HUMAN	ACOX3	Peroxisomal acyl-coenzyme A oxidase 3
13.011	12.8741	12.6526	12.9894	13.2185	13.2905	12.4776	12.64	12.5756	NaN	13.4859	NaN	+	2.15834	0.00470135	O15264	O15264;O15264-2	MK13_HUMAN	MAPK13	Mitogen-activated protein kinase 13
13.1009	13.1736	13.1923	12.9698	13.104	12.9655	12.4795	12.6633	12.8047	NaN	NaN	NaN	+	2.50213	0.00239805	O15270	O15270	SPTC2_HUMAN	SPTLC2	Serine palmitoyltransferase 2
12.7711	12.7682	12.5697	12.4474	12.5061	12.5997	12.5662	12.9422	12.7298	NaN	13.8852	13.5921	+	3.6745	0.000177062	O15294	O15294;O15294-2;O15294-3;O15294-4	OGT1_HUMAN	OGT	UDP-N-acetylglucosamine--peptide N-acetylglucosaminyltransferase 110 kDa subunit
14.1512	14.1242	14.1576	14.8158	14.7193	14.7256	13.9035	13.9053	13.8957	14.2356	14.5765	14.3523	+	4.72228	1.31796e-05	O15296	O15296;O15296-3	LX15B_HUMAN	ALOX15B	Polyunsaturated fatty acid lipoxygenase ALOX15B
14.0671	13.9631	13.9758	14.5284	14.7031	14.6732	14.4472	14.4804	14.47	14.4517	14.2221	13.8728	+	2.3419	0.00322566	O15305	O15305;O15305-2	PMM2_HUMAN	PMM2	Phosphomannomutase 2
13.143	13.2928	13.0993	13.2929	13.4728	13.2959	13.0044	12.9665	12.839	NaN	NaN	13.8082	+	2.25202	0.00389622	O15321;O15321-2	O15321;O15321-2	TM9S1_HUMAN	TM9SF1	Transmembrane 9 superfamily member 1
11.9702	12.0914	12.0756	12.7839	12.7282	12.7444	12.8121	12.4707	12.6706	13.7271	NaN	12.7854	+	1.99847	0.00629438	O15327	O15327;O15327-2	INP4B_HUMAN	INPP4B	Inositol polyphosphate 4-phosphatase type II
13.9037	13.9023	14.0694	14.2189	14.1902	14.0049	14.3125	14.3918	14.3792	14.4089	14.2976	14.2936	+	2.89154	0.00118476	O15355	O15355	PPM1G_HUMAN	PPM1G	Protein phosphatase 1G
13.4379	13.3582	13.5029	13.1189	13.3759	13.1448	12.8177	12.8979	13.1593	13.5521	13.3682	13.4252	+	2.30315	0.00352759	O15371;O15371-2;O15371-3	O15371;O15371-2;O15371-3	EIF3D_HUMAN	EIF3D	Eukaryotic translation initiation factor 3 subunit D
10.5225	10.5487	10.7461	11.2401	10.9513	10.8398	11.1082	11.1824	11.2336	NaN	NaN	NaN	+	2.1416	0.0048066	O15397	O15397;O15397-2	IPO8_HUMAN	IPO8	Importin-8
13.7796	13.8958	13.7719	13.585	13.5082	13.4383	13.8909	14.1067	14.0683	13.2687	13.4591	13.0372	+	3.35185	0.000507042	O15400;O15400-2	O15400;O15400-2	STX7_HUMAN	STX7	Syntaxin-7
12.459	NaN	NaN	12.3714	12.2672	12.0101	12.0658	NaN	11.9258	14.5752	NaN	14.6507	+	4.07881	0.000104637	O15417	O15417;O15417-2	TNC18_HUMAN	TNRC18	Trinucleotide repeat-containing gene 18 protein
14.4441	14.3848	14.3466	13.0625	12.946	13.06	13.0035	13.211	13.2366	NaN	NaN	11.4754	+	5.62532	0	O15427	O15427	MOT4_HUMAN	SLC16A3	Monocarboxylate transporter 4
9.61542	10.0865	9.8438	10.946	10.8907	11.5126	11.2351	11.546	11.3257	NaN	NaN	NaN	+	3.12195	0.000731629	O15431	O15431	COPT1_HUMAN	SLC31A1	High affinity copper uptake protein 1
17.429	17.365	17.4299	17.041	17.1614	16.9277	17.5381	17.4741	17.4584	16.89	16.9746	17.0369	+	4.28997	5.28402e-05	O15511	O15511;O15511-2	ARPC5_HUMAN	ARPC5	Actin-related protein 2/3 complex subunit 5
11.5867	11.7782	11.7403	12.248	12.2663	12.1174	12.2498	12.513	12.6176	NaN	NaN	NaN	+	2.93185	0.00104029	O15514	O15514	RPB4_HUMAN	POLR2D	DNA-directed RNA polymerase II subunit RPB4
17.1604	17.2094	17.3371	17.1331	17.2046	17.1563	17.5426	17.3731	17.0905	16.7421	16.8625	16.6076	+	2.44241	0.00266667	O15533;O15533-3	O15533;O15533-2;O15533-3	TPSN_HUMAN	TAPBP	Tapasin
11.8572	11.8226	11.9944	13.1681	13.1113	13.1517	13.4422	13.1871	13.1919	NaN	12.8886	11.8104	+	2.5937	0.00206827	O15551	O14493;O15551;O95484;P56747	CLD3_HUMAN	CLDN3	Claudin-3
14.4388	14.2488	14.3451	14.5372	14.417	14.4705	14.1831	14.0978	14	14.6097	14.6932	14.4135	+	2.64745	0.00189351	O43143	O43143;O60231;Q14562	DHX15_HUMAN	DHX15	ATP-dependent RNA helicase DHX15
14.983	14.7925	14.9408	14.8395	14.7507	14.6457	14.8252	14.6842	14.5411	13.8704	13.6806	13.8746	+	4.99785	1.50094e-05	O43169	O43169	CYB5B_HUMAN	CYB5B	Cytochrome b5 type B
12.4305	12.2367	12.4637	12.336	12.4816	12.3703	12.3501	12.3482	12.3827	13.5033	12.9162	13.737	+	2.94489	0.00101915	O43172;O43172-2	O43172;O43172-2	PRP4_HUMAN	PRPF4	U4/U6 small nuclear ribonucleoprotein Prp4
15.5689	15.6126	15.5305	16.2163	16.1581	16.106	15.9883	15.9607	16.04	16.0175	16.1263	16.0698	+	5.74031	0	O43175	O43175	SERA_HUMAN	PHGDH	D-3-phosphoglycerate dehydrogenase
11.6473	11.6918	11.3927	12.1563	12.275	12.2951	12.3446	12.5952	12.4805	NaN	NaN	NaN	+	3.50184	0.00032	O43278;O43278-2	O43278;O43278-2	SPIT1_HUMAN	SPINT1	Kunitz-type protease inhibitor 1
12.1601	11.9218	12.0383	11.8812	11.9061	11.853	12.2812	12.442	12.3519	13.5121	13.7272	14.2016	+	5.2119	8.45666e-06	O43290	O43290	SNUT1_HUMAN	SART1	U4/U6.U5 tri-snRNP-associated protein 1
12.9721	13.0361	13.0027	12.8122	12.6209	12.9964	12.2666	12.3429	12.1184	NaN	NaN	NaN	+	3.06551	0.000775795	O43292	O43292;O43292-2	GPAA1_HUMAN	GPAA1	Glycosylphosphatidylinositol anchor attachment 1 protein
14.025	14.0918	14.1992	14.2214	14.2458	14.1561	14.0505	13.9223	13.8376	14.7791	14.7869	14.8436	+	5.48119	9.92556e-06	O43390	O43390;O43390-3	HNRPR_HUMAN	HNRNPR	Heterogeneous nuclear ribonucleoprotein R
13.5131	13.7987	13.801	14.1455	14.1381	13.9921	14.3573	14.2068	14.3306	14.1272	14.0721	13.7095	+	2.05971	0.0055489	O43396	O43396	TXNL1_HUMAN	TXNL1	Thioredoxin-like protein 1
15.1231	15.1689	15.1312	15.3029	15.2724	15.3008	15.5904	15.5663	15.5766	14.7299	14.4904	14.5547	+	6.3414	0	O43399;O43399-5;O43399-7	O43399;O43399-5;O43399-7	TPD54_HUMAN	TPD52L2	Tumor protein D54
13.5353	13.6497	13.45	13.1979	13.4138	13.0612	13.1062	13.0324	13.1649	NaN	NaN	14.2512	+	1.93613	0.00716248	O43402	O43402;O43402-2	EMC8_HUMAN	EMC8	ER membrane protein complex subunit 8
13.4922	13.5367	13.6133	13.5484	13.5756	13.6771	13.8244	13.6702	13.5216	14.7524	14.7195	14.5136	+	5.36217	9.1954e-06	O43447	O43447	PPIH_HUMAN	PPIH	Peptidyl-prolyl cis-trans isomerase H
13.6261	13.7962	13.8614	13.9297	14.0448	13.908	14.2175	14.1127	14.0156	NaN	NaN	13.8206	+	1.84262	0.00866606	O43464	O43464;O43464-2;O43464-3	HTRA2_HUMAN	HTRA2	Serine protease HTRA2, mitochondrial
14.0316	13.9826	13.8948	13.9381	13.7133	13.901	14.2658	14.5057	14.2916	13.1571	12.9095	13.0872	+	5.30562	8.96861e-06	O43504	O43504	LTOR5_HUMAN	LAMTOR5	Ragulator complex protein LAMTOR5
14.7232	14.6406	14.8477	14.5495	14.4326	14.482	14.6829	14.8747	14.8716	NaN	NaN	13.5199	+	1.88146	0.00800741	O43516;O43516-3	O43516;O43516-4;O43516-2;O43516-3	WIPF1_HUMAN	WIPF1	WAS/WASL-interacting protein family member 1
10.9558	10.6517	NaN	11.5104	11.5064	11.4598	11.2364	11.4447	11.7198	NaN	NaN	NaN	+	1.77897	0.00992547	O43570;O43570-2	O43570;O43570-2	CAH12_HUMAN	CA12	Carbonic anhydrase 12
12.5471	12.7132	12.5898	12.7299	12.9281	12.835	12.7886	12.7683	12.848	14.053	14.2275	13.3571	+	3.10755	0.000739336	O43615	O43615	TIM44_HUMAN	TIMM44	Mitochondrial import inner membrane translocase subunit TIM44
14.753	14.8698	14.7642	14.8162	14.6853	14.8327	15.1514	15.1299	15.0404	14.7803	NaN	14.7367	+	3.002	0.000857576	O43617	O43617;O43617-2	TPPC3_HUMAN	TRAPPC3	Trafficking protein particle complex subunit 3
13.2332	13.1923	13.113	13.0802	13.3499	13.1762	12.6861	12.5409	12.2701	NaN	NaN	NaN	+	2.73302	0.00151613	O43674;O43674-2	O43674;O43674-2	NDUB5_HUMAN	NDUFB5	NADH dehydrogenase [ubiquinone] 1 beta subcomplex subunit 5, mitochondrial
15.06	14.9056	15.0546	14.9768	15.0819	15.031	15.2511	15.2186	15.1471	14.0156	14.4755	13.7898	+	3.51323	0.000311153	O43676	O43676	NDUB3_HUMAN	NDUFB3	NADH dehydrogenase [ubiquinone] 1 beta subcomplex subunit 3
14.9944	15.0319	14.9852	15.0524	15.1553	15.1854	15.5657	15.2742	15.0884	14.5011	14.9609	14.6641	+	1.81571	0.00919368	O43678	O43678;O43678-2	NDUA2_HUMAN	NDUFA2	NADH dehydrogenase [ubiquinone] 1 alpha subcomplex subunit 2
11.9714	11.9231	NaN	12.5053	12.516	12.772	12.3081	12.507	12.5227	NaN	NaN	NaN	+	2.26198	0.0038025	O43688;O43688-2	O43688;O43688-2;O43688-3	PLPP2_HUMAN	PLPP2	Phospholipid phosphatase 2
16.9957	16.9889	17.0738	17.3062	17.279	17.2837	17.2806	17.2331	17.156	16.4419	16.4508	16.6109	+	5.94183	0	O43707	O43707;O43707-2	ACTN4_HUMAN	ACTN4	Alpha-actinin-4
10.1959	11.0068	11.1319	11.1979	11.2858	10.9109	11.9512	11.909	11.8504	NaN	NaN	NaN	+	1.90646	0.00767121	O43715	O43715	TRIA1_HUMAN	TRIAP1	TP53-regulated inhibitor of apoptosis 1
13.4444	13.4433	13.5154	13.3184	13.3161	13.2327	13.153	12.9905	13.0826	13.3449	13.2824	13.3778	+	3.65006	0.00018345	O43747	O43747;O43747-2	AP1G1_HUMAN	AP1G1	AP-1 complex subunit gamma-1
16.029	16.1929	16.1639	16.3705	16.5148	16.5047	16.6047	16.4712	16.373	15.7206	15.6312	15.8646	+	4.2386	5.15464e-05	O43760;O43760-2	O43760;O43760-2	SNG2_HUMAN	SYNGR2	Synaptogyrin-2
14.1002	14.0412	14.0299	14.217	14.1193	14.141	14.1539	14.2976	14.0941	13.5119	13.8166	13.9685	+	1.78619	0.00979733	O43765	O43765	SGTA_HUMAN	SGTA	Small glutamine-rich tetratricopeptide repeat-containing protein alpha
13.1128	13.0033	13.4571	13.8463	14.0188	14.0313	14.2419	14.2563	14.1401	12.9984	NaN	NaN	+	3.34614	0.000539405	O43768;O43768-2;O43768-3;O43768-4;O43768-9	O43768;P56211;O43768-2;O43768-3;O43768-4;O43768-5;O43768-6;O43768-7;O43768-9;P56211-2	ENSA_HUMAN	ENSA	Alpha-endosulfine
14.5766	14.6194	14.5824	14.4538	14.3459	14.4565	14.1069	13.9666	13.8737	NaN	NaN	NaN	+	3.7074	0.000167347	O43772	O43772	MCAT_HUMAN	SLC25A20	Mitochondrial carnitine/acylcarnitine carrier protein
14.5444	14.5196	14.6294	14.4683	14.4312	14.3755	14.0876	13.9736	13.6763	14.1029	14.1956	14.3877	+	2.75618	0.00149932	O43809	O43809	CPSF5_HUMAN	NUDT21	Cleavage and polyadenylation specificity factor subunit 5
12.6288	12.5287	12.5355	12.3945	12.4093	12.4438	12.3944	12.4363	12.4627	NaN	NaN	NaN	+	2.10628	0.00509369	O43815	O43815;O43815-2	STRN_HUMAN	STRN	Striatin
12.7495	12.7546	12.8428	12.8897	12.9166	12.9532	12.3848	12.4055	12.1341	13.2479	13.5996	13.5738	+	4.53385	2.40602e-05	O43837	O43837;O43837-3	IDH3B_HUMAN	IDH3B	Isocitrate dehydrogenase [NAD] subunit beta, mitochondrial
15.6474	15.6623	15.544	15.4608	15.3601	15.3608	15.6387	15.5157	15.3985	14.5691	15.0195	14.4651	+	3.32567	0.00058087	O43852;O43852-3	O43852;O43852-10;O43852-11;O43852-13;O43852-14;O43852-3;O43852-5;O43852-6	CALU_HUMAN	CALU	Calumenin
11.3801	12.138	11.2077	9.28716	9.73203	9.61657	11.1451	10.8274	11.1664	NaN	NaN	NaN	+	3.11859	0.000729299	O43914;O43914-2;O43914-3	O43914;O43914-2;O43914-3	TYOBP_HUMAN	TYROBP	TYRO protein tyrosine kinase-binding protein
10.4883	10.8576	NaN	11.1009	10.6011	10.9526	10.951	10.5256	10.8914	12.6603	NaN	12.9838	+	3.53698	0.00029686	O43927	O43927	CXL13_HUMAN	CXCL13	C-X-C motif chemokine 13
12.8486	12.8787	12.7812	12.5455	12.4554	12.5756	12.7103	12.8195	12.849	13.7015	NaN	13.5509	+	5.40963	9.52381e-06	O60216	O60216	RAD21_HUMAN	RAD21	Double-strand-break repair protein rad21 homolog
12.7827	12.8455	12.9956	13.3893	13.6246	13.4725	13.6452	13.7401	13.4876	NaN	NaN	NaN	+	3.27456	0.000615123	O60232	O60232	ZNRD2_HUMAN	ZNRD2	Protein ZNRD2
15.0429	15.0703	15.197	14.703	14.6653	14.8099	15.4235	15.1713	15.2423	15.4393	15.1901	15.0734	+	2.57871	0.00212547	O60234	O60234	GMFG_HUMAN	GMFG	Glia maturation factor gamma
13.3973	13.2308	13.1548	13.1779	13.0411	13.025	12.9762	13.3681	13.3767	NaN	14.0318	14.269	+	3.11191	0.000739096	O60264	O60264;P28370;P28370-2	SMCA5_HUMAN	SMARCA5	SWI/SNF-related matrix-associated actin-dependent regulator of chromatin subfamily A member 5
13.6518	13.763	13.8922	14.3147	14.1772	14.1122	14.7418	14.5216	14.4382	NaN	13.6564	NaN	+	3.07905	0.000767424	O60361	O60361	NDK8_HUMAN	NME2P1	Putative nucleoside diphosphate kinase
14.4355	14.3945	14.4487	15.0714	15.0848	15.0809	14.9581	14.9761	14.9219	15.3215	15.7625	15.1322	+	3.2494	0.00062521	O60437	O60437	PEPL_HUMAN	PPL	Periplakin
12.0991	12.1876	11.8656	11.6764	11.6912	11.6201	12.2151	12.2329	12.5716	NaN	NaN	NaN	+	2.33255	0.00332177	O60443	O60443	GSDME_HUMAN	GSDME	Gasdermin-E
10.5228	11.1517	11.1096	9.30454	9.48871	8.60255	9.83641	10.0808	10.5276	NaN	NaN	NaN	+	2.38386	0.00295473	O60486	O60486	PLXC1_HUMAN	PLXNC1	Plexin-C1
12.77	12.6722	12.6763	11.5819	12.0871	11.9564	12.3436	12.5168	12.7712	NaN	NaN	NaN	+	2.31892	0.00340667	O60488;O60488-2	O60488;O60488-2	ACSL4_HUMAN	ACSL4	Long-chain-fatty-acid--CoA ligase 4
13.4703	13.7168	13.8102	13.1495	13.2139	13.262	13.4289	13.1795	13.2149	NaN	NaN	13.4063	+	1.96266	0.00680385	O60493	O60493;O60493-3;O60493-4	SNX3_HUMAN	SNX3	Sorting nexin-3
13.9544	13.599	13.8266	13.4797	13.2891	13.3721	13.5871	13.6466	13.4162	14.4099	13.9367	14.514	+	2.6507	0.00188036	O60496	O60496	DOK2_HUMAN	DOK2	Docking protein 2
16.2981	16.3192	16.318	16.277	16.2811	16.3315	16.1509	16.101	15.9061	16.5547	16.6272	16.5898	+	3.99566	0.000106729	O60506;O60506-2;O60506-3;O60506-4	O60506;O60506-4;O60506-2;O60506-3;O60506-5	HNRPQ_HUMAN	SYNCRIP	Heterogeneous nuclear ribonucleoprotein Q
14.8605	14.8601	14.9672	13.9637	14.2277	14.0248	13.8264	13.8724	13.7453	NaN	NaN	14.2609	+	4.68223	2.61011e-05	O60568	O60568	PLOD3_HUMAN	PLOD3	Multifunctional procollagen lysine hydroxylase and glycosyltransferase LH3
9.86318	10.2775	10.7097	11.3309	11.3447	11.3068	11.6092	11.0015	11.4208	NaN	NaN	NaN	+	2.0989	0.00513823	O60635	O60635	TSN1_HUMAN	TSPAN1	Tetraspanin-1
14.4505	14.3795	14.2906	14.6256	14.5887	14.5408	14.7193	14.6839	14.8816	14.0966	14.1967	14.0368	+	4.2916	5.29101e-05	O60664;O60664-4	O60664;O60664-3;O60664-4	PLIN3_HUMAN	PLIN3	Perilipin-3
14.7818	14.7671	14.7526	15.6506	15.6776	15.5943	15.3945	15.3034	15.2625	14.5117	14.7454	14.6363	+	6.43333	0	O60701	O60701;O60701-2;O60701-3	UGDH_HUMAN	UGDH	UDP-glucose 6-dehydrogenase
13.2823	13.3693	13.1781	13.5681	13.6279	13.5997	13.787	13.6932	13.6797	NaN	11.841	NaN	+	3.30937	0.000606897	O60739;P41567	P41567;O60739	EIF1B_HUMAN;EIF1_HUMAN	EIF1;EIF1B	Eukaryotic translation initiation factor 1b
14.0739	14.1608	14.2685	13.9533	13.8797	13.7912	13.9893	13.9596	14.0347	13.2863	13.4917	13.2481	+	4.58607	2.48834e-05	O60749	O60749;O60749-2	SNX2_HUMAN	SNX2	Sorting nexin-2
14.4044	14.7011	14.4312	14.2501	14.3629	14.24	13.8812	13.6543	13.9286	14.4759	14.1454	14.5516	+	2.48077	0.00249366	O60762	O60762	DPM1_HUMAN	DPM1	Dolichol-phosphate mannosyltransferase subunit 1
14.6955	14.7365	14.6589	14.8153	14.7889	14.7647	14.9644	14.9216	14.9578	14.5946	14.4547	14.5649	+	4.57454	2.46914e-05	O60763;O60763-2	O60763;O60763-2	USO1_HUMAN	USO1	General vesicular transport factor p115
12.5888	12.5145	12.5464	12.4356	12.5597	12.3318	12.9888	12.7606	13.11	NaN	NaN	13.5357	+	2.27733	0.00371148	O60784;O60784-3	O60784;O60784-2;O60784-3;O60784-4	TOM1_HUMAN	TOM1	Target of Myb1 membrane trafficking protein
18.8339	18.818	19.0464	19.1583	19.0913	19.2901	19.5114	19.6599	19.2061	18.4446	18.6496	18.3373	+	3.34934	0.000541777	O60814;P57053;P58876;P62807;Q5QNW6;Q5QNW6-2;Q93079;Q99877;Q99879;Q99880	O60814;P06899;P23527;P33778;P57053;P58876;P62807;Q16778;Q5QNW6;Q8N257;Q93079;Q96A08;Q99877;Q99879;Q99880;Q5QNW6-2	H2B1C_HUMAN;H2B1D_HUMAN;H2B1H_HUMAN;H2B1K_HUMAN;H2B1L_HUMAN;H2B1M_HUMAN;H2B1N_HUMAN;H2B2F_HUMAN;H2BFS_HUMAN	H2BC12;H2BC12L;H2BC13;H2BC14;H2BC15;H2BC18;H2BC4;H2BC5;H2BC9	Histone H2B type 1-K
11.9094	11.6084	11.7045	11.6898	11.9721	11.869	12.271	12.3862	12.4513	11.5512	NaN	NaN	+	2.62788	0.00195624	O60828;O60828-2;O60828-4;O60828-5	O60828;O60828-2;O60828-4;O60828-5	PQBP1_HUMAN	PQBP1	Polyglutamine-binding protein 1
12.9549	13.071	12.9478	12.5428	12.8438	12.8027	13.2389	13.1669	13.1225	13.9549	14.1569	14.1951	+	5.64176	0	O60841	O60841	IF2P_HUMAN	EIF5B	Eukaryotic translation initiation factor 5B
13.4574	13.9458	14.1361	14.1431	14.0349	14.0501	13.856	14.1868	14.1688	13.0208	13.5589	13.3816	+	1.79651	0.00957354	O60880;O60880-4	O60880;O60880-4	SH21A_HUMAN	SH2D1A	SH2 domain-containing protein 1A
10.7249	10.5544	10.1161	10.2917	10.6876	10.8937	10.3532	10.0178	NaN	NaN	13.8229	13.4036	+	4.16538	6.97385e-05	O60911	O60911	CATL2_HUMAN	CTSV	Cathepsin L2
12.1675	12.2956	12.2865	12.1389	12.3771	12.2171	12.3198	12.4501	12.48	12.8763	13.4603	NaN	+	2.5512	0.00220596	O60934	O60934	NBN_HUMAN	NBN	Nibrin
16.9122	16.9681	17.0606	17.0334	17.0968	16.9697	16.8942	16.8424	16.5092	16.4291	16.4417	16.2033	+	3.00602	0.000851064	O75083	O75083	WDR1_HUMAN	WDR1	WD repeat-containing protein 1
15.0417	15.073	15.0657	15.2626	15.293	15.2686	15.2153	15.2089	15.1223	15.053	15.1345	15.2346	+	2.11561	0.00501993	O75131	O75131	CPNE3_HUMAN	CPNE3	Copine-3
NaN	11.045	NaN	11.8198	11.4264	11.4546	11.3029	11.9923	11.8408	13.3956	14.0447	13.6716	+	3.61094	0.000211765	O75144;O75144-2;O75144-3	O75144;O75144-2;O75144-3	ICOSL_HUMAN	ICOSLG	ICOS ligand
11.3286	11.4033	11.3778	11.2325	11.1589	11.1964	11.4816	11.5504	11.6779	12.6014	12.4403	13.0474	+	4.77311	1.34907e-05	O75150	O75150;O75150-3;O75150-4	BRE1B_HUMAN	RNF40	E3 ubiquitin-protein ligase BRE1B
12.9177	12.9988	12.9242	12.5879	12.6783	12.7871	12.397	12.2564	12.2743	NaN	12.4204	NaN	+	3.78572	0.000139388	O75165	O75165	DJC13_HUMAN	DNAJC13	DnaJ homolog subfamily C member 13
14.057	14.0095	14.0208	14.9186	14.9883	15.0436	14.9812	14.9726	14.7912	15.2616	15.3983	15.2461	+	6.69775	0	O75223	O75223;O75223-3	GGCT_HUMAN	GGCT	Gamma-glutamylcyclotransferase
NaN	NaN	10.9502	NaN	11.0917	11.1346	11.7014	11.6541	11.7254	NaN	NaN	NaN	+	3.46045	0.000333333	O75298;O75298-2;O75298-3	O75298;O75298-2;O75298-3	RTN2_HUMAN	RTN2	Reticulon-2
14.697	14.6069	14.6423	14.6152	14.7405	14.649	14.0832	14.039	13.8693	14.8594	14.614	14.3394	+	2.86461	0.001285	O75306;O75306-2	O75306;O75306-2	NDUS2_HUMAN	NDUFS2	NADH dehydrogenase [ubiquinone] iron-sulfur protein 2, mitochondrial
15.0483	15.0426	15.0671	15.4824	15.5237	15.3112	14.7191	14.9321	14.8093	14.8989	14.5292	14.6947	+	3.45041	0.00033546	O75323	O75323	NIPS2_HUMAN	NIPSNAP2	Protein NipSnap homolog 2
11.2425	NaN	NaN	NaN	10.4233	11.0674	10.7593	11.2816	NaN	14.6186	14.6325	14.5081	+	3.66248	0.00017653	O75342	O75342	LX12B_HUMAN	ALOX12B	Arachidonate 12-lipoxygenase, 12R-type
14.8412	14.7635	14.8896	15.1273	14.9659	14.8374	15.235	15.2716	15.137	14.548	14.5272	14.921	+	2.10072	0.00512867	O75347	O75347;O75347-2	TBCA_HUMAN	TBCA	Tubulin-specific chaperone A
15.0082	14.8204	14.8244	14.2956	14.1778	14.2144	14.5932	14.7582	14.5856	NaN	NaN	12.7606	+	3.47359	0.000332103	O75348	O75348	VATG1_HUMAN	ATP6V1G1	V-type proton ATPase subunit G 1
15.4725	15.7118	16.3092	15.9186	16.2037	16.0208	16.3899	16.2415	16.549	15.5206	15.3002	14.8085	+	2.09455	0.00515614	O75352;O75352-2	O75352;O75352-2	MPU1_HUMAN	MPDU1	Mannose-P-dolichol utilization defect 1 protein
15.9578	16.131	15.9903	16.0508	16.0271	16.0574	16.0984	15.9337	15.7457	16.381	16.6228	16.3188	+	2.27569	0.00373144	O75367-1;O75367-3	O75367;O75367-1;O75367-3	H2AY_HUMAN	MACROH2A1	Isoform 2 of Core histone macro-H2A.1
16.0726	16.2102	16.1429	16.7435	16.6748	16.6755	17.0099	16.8613	16.7831	15.1778	16.286	15.4565	+	2.46502	0.00259472	O75368	O75368	SH3L1_HUMAN	SH3BGRL	Adapter SH3BGRL
15.4286	15.3019	15.3692	16.3433	16.3472	16.2911	16.2547	16.2251	16.1526	15.6384	15.4448	15.5773	+	6.69506	0	O75369-8	O75369;O75369-2;O75369-3;O75369-6;O75369-7;O75369-8;O75369-9	FLNB_HUMAN	FLNB	Isoform 8 of Filamin-B
16.4145	16.395	16.4497	16.708	16.7297	16.7117	16.5703	16.4853	16.2654	15.9366	16.0806	15.9353	+	4.15967	9.4176e-05	O75390	O75390	CISY_HUMAN	CS	Citrate synthase, mitochondrial
12.0505	11.9748	11.9925	11.8732	11.7921	11.7822	12.2031	12.2014	12.243	NaN	NaN	NaN	+	4.29632	5.31208e-05	O75391	O75391	SPAG7_HUMAN	SPAG7	Sperm-associated antigen 7
14.5982	14.576	14.6122	14.4811	14.6095	14.5402	14.4364	14.2549	14.4424	14.0158	14.1113	14.0643	+	4.3567	4.3956e-05	O75396	O75396	SC22B_HUMAN	SEC22B	Vesicle-trafficking protein SEC22b
14.8206	14.8895	14.7531	14.8152	14.9131	14.9313	15.1433	15.1136	15.1104	14.8586	14.4351	14.7175	+	2.01225	0.0060944	O75436	O75436	VP26A_HUMAN	VPS26A	Vacuolar protein sorting-associated protein 26A
14.8621	14.8581	14.8237	14.8825	14.922	14.9929	15.2237	15.1296	15.0367	14.2859	14.829	14.4577	+	2.15084	0.00475065	O75438	O75438	NDUB1_HUMAN	NDUFB1	NADH dehydrogenase [ubiquinone] 1 beta subcomplex subunit 1
13.6113	13.5427	13.7239	13.8367	13.8245	13.8411	13.4492	13.6184	13.6271	13.7902	14.0296	13.9065	+	2.33561	0.00328435	O75439	O75439	MPPB_HUMAN	PMPCB	Mitochondrial-processing peptidase subunit beta
12.5087	12.5303	12.4628	12.6625	12.7555	12.3803	13.0726	13.1102	12.9247	NaN	NaN	NaN	+	2.32757	0.00337054	O75475	O75475	PSIP1_HUMAN	PSIP1	PC4 and SFRS1-interacting protein
13.7794	13.5935	13.5637	13.4555	13.547	13.6928	13.9426	13.867	13.7794	14.6194	14.1785	14.2734	+	3.12014	0.000730463	O75494;O75494-2;O75494-3;O75494-4;O75494-5;O75494-6	O75494;Q8WXF0;O75494-2;O75494-3;O75494-4;O75494-5;O75494-6	SRS10_HUMAN	SRSF10	Serine/arginine-rich splicing factor 10
12.0403	12.2217	11.9663	11.6546	11.5982	11.663	11.7884	11.8432	12.0301	NaN	NaN	NaN	+	2.14248	0.00480785	O75530;O75530-3	O75530;O75530-2;O75530-3	EED_HUMAN	EED	Polycomb protein EED
14.627	14.4399	14.5039	14.4231	14.2503	14.2389	14.1234	14.1105	14.1593	14.4208	14.602	14.6165	+	2.86213	0.00128886	O75533	O75533	SF3B1_HUMAN	SF3B1	Splicing factor 3B subunit 1
11.8667	11.8801	11.7602	11.5728	11.3024	11.3864	11.9112	11.9254	12.1152	13.3828	NaN	NaN	+	2.71266	0.00158988	O75558	O75558	STX11_HUMAN	STX11	Syntaxin-11
12.6195	12.5823	12.7856	11.7941	11.8898	12.239	12.583	12.2897	12.2527	NaN	NaN	13.1291	+	1.99103	0.00642064	O75563	O75563	SKAP2_HUMAN	SKAP2	Src kinase-associated phosphoprotein 2
11.196	10.8939	11.6877	11.596	11.7115	11.4634	11.5913	11.3413	11.4008	12.265	12.4289	12.0974	+	2.41212	0.00282147	O75569;O75569-2;O75569-3	O75569;O75569-2;O75569-3	PRKRA_HUMAN	PRKRA	Interferon-inducible double-stranded RNA-dependent protein kinase activator A
15.8957	15.8917	15.8193	16.2004	16.335	16.2541	15.9142	15.795	15.7563	16.2364	16.2325	16.2184	+	4.75958	1.33556e-05	O75608;O75608-2	O75608;O75608-2	LYPA1_HUMAN	LYPLA1	Acyl-protein thioesterase 1
14.0192	14.0489	14.0215	13.9561	13.971	13.9859	13.6427	13.6586	13.6228	14.0743	13.6903	13.9174	+	2.24825	0.00393089	O75643	O75643	U520_HUMAN	SNRNP200	U5 small nuclear ribonucleoprotein 200 kDa helicase
11.4892	10.8825	NaN	11.7959	12.0644	12.0631	11.9724	12.086	12.2187	NaN	NaN	NaN	+	1.78765	0.00976769	O75674;O75674-2	O75674;O75674-2;O75674-3	TM1L1_HUMAN	TOM1L1	TOM1-like protein 1
13.6748	13.7002	13.7099	13.1623	13.0966	13.1613	13.622	13.7511	13.5267	NaN	12.9411	12.0435	+	2.4003	0.00285185	O75695	O75695	XRP2_HUMAN	RP2	Protein XRP2
14.8461	14.9237	14.9111	14.9469	14.9113	14.9482	14.2967	14.2659	14.2112	14.226	14.4783	14.5963	+	4.18066	7.03518e-05	O75746	O75746	S2512_HUMAN	SLC25A12	Electrogenic aspartate/glutamate antiporter SLC25A12, mitochondrial
13.9928	14.0265	14.0158	13.9222	13.8505	13.8822	14.0557	14.1138	14.0056	NaN	NaN	13.6838	+	2.40551	0.00284687	O75791	O75791	GRAP2_HUMAN	GRAP2	GRB2-related adapter protein 2
12.6485	12.5253	12.5244	12.3734	12.2828	12.3732	12.3141	12.2953	12.3953	13.3936	NaN	13.888	+	4.10644	0.000101449	O75792	O75792	RNH2A_HUMAN	RNASEH2A	Ribonuclease H2 subunit A
12.8155	13.0408	12.9439	13.0687	13.0681	13.114	13.2292	13.3754	13.5381	NaN	13.0864	12.8225	+	1.89918	0.00776471	O75821	O75821	EIF3G_HUMAN	EIF3G	Eukaryotic translation initiation factor 3 subunit G
11.8243	12.1692	12.2278	12.7076	12.2374	12.4961	12.4214	12.4303	11.9653	12.7003	13.2216	13.1469	+	2.05392	0.00560837	O75832	O75832	PSD10_HUMAN	PSMD10	26S proteasome non-ATPase regulatory subunit 10
15.1239	15.2769	15.2824	15.1086	15.0575	15.0573	14.8893	14.7887	14.8612	13.6221	13.8855	NaN	+	5.64699	0	O75844	O75844	FACE1_HUMAN	ZMPSTE24	CAAX prenyl protease 1 homolog
15.0976	15.0556	15.0999	15.7644	15.7102	15.7146	15.3284	15.2882	15.1899	14.5315	14.5089	14.5677	+	8.28641	0	O75874	O75874	IDHC_HUMAN	IDH1	Isocitrate dehydrogenase [NADP] cytoplasmic
12.1885	12.2803	12.3733	12.1073	12.2589	12.2483	11.9468	12.0019	11.9142	NaN	NaN	NaN	+	2.3243	0.00339164	O75880	O75880	SCO1_HUMAN	SCO1	Protein SCO1 homolog, mitochondrial
17.8265	17.7578	17.8656	18.0591	17.8953	17.9259	18.0415	18.0297	18.101	16.4408	16.575	16.3949	+	7.93875	0	O75915	O75915	PRAF3_HUMAN	ARL6IP5	PRA1 family protein 3
11.9928	11.7077	11.9647	11.6186	11.9253	11.7378	12.1803	12.0094	12.0901	12.7907	12.7028	12.6807	+	4.31283	5.37634e-05	O75934	O75934	SPF27_HUMAN	BCAS2	Pre-mRNA-splicing factor SPF27
14.1981	14.2355	14.1441	14.0098	14.1725	14.1693	14.1927	14.105	14.032	15.3079	14.8053	14.5913	+	2.54737	0.00220656	O75935;O75935-3	O75935;O75935-2;O75935-3	DCTN3_HUMAN	DCTN3	Dynactin subunit 3
13.985	14.2875	14.0742	13.7293	13.4797	13.778	14.0974	13.8539	13.6958	14.8778	14.9479	NaN	+	3.43058	0.000401084	O75937	O75937	DNJC8_HUMAN	DNAJC8	DnaJ homolog subfamily C member 8
11.7154	11.5817	11.8583	11.3512	11.5258	11.2726	12.272	12.3886	12.4919	NaN	NaN	12.6117	+	3.70774	0.000167518	O75940	O75940	SPF30_HUMAN	SMNDC1	Survival of motor neuron-related-splicing factor 30
17.1349	17.2045	17.1885	17.2073	17.312	17.3957	17.4609	17.3727	17.1636	16.362	16.2043	15.9038	+	4.55769	2.45399e-05	O75947	O75947	ATP5H_HUMAN	ATP5PD	ATP synthase subunit d, mitochondrial
14.6614	14.6207	14.626	14.8702	14.881	14.8373	14.4506	14.4376	14.53	14.03	13.9461	14.4614	+	2.78627	0.00145228	O75955	O75955;O75955-2	FLOT1_HUMAN	FLOT1	Flotillin-1
17.259	17.1634	17.1422	17.2519	17.2335	17.1915	16.8597	16.7183	16.541	16.0103	16.3902	16.2896	+	4.36226	4.41379e-05	O75964	O75964	ATP5L_HUMAN	ATP5MG	ATP synthase subunit g, mitochondrial
12.3406	12.6292	12.1047	12.601	12.5983	12.715	13.0692	13.4057	12.9418	NaN	NaN	NaN	+	1.98428	0.00651773	O75976	O75976	CBPD_HUMAN	CPD	Carboxypeptidase D
13.9933	13.863	14.1054	13.6803	13.8301	13.8649	14.2919	14.2048	14.1237	14.1844	14.3334	14.3929	+	2.88997	0.00118593	O76003	O76003	GLRX3_HUMAN	GLRX3	Glutaredoxin-3
12.304	12.2588	12.2052	12.3369	12.3852	12.2784	12.0881	12.1646	12.1268	12.6883	12.7901	13.0499	+	3.89292	0.000124444	O76021	O76021	RL1D1_HUMAN	RSL1D1	Ribosomal L1 domain-containing protein 1
12.8401	12.4387	12.7279	13.352	13.4858	13.2917	12.7474	12.684	13.027	13.1743	NaN	NaN	+	2.30001	0.00355654	O76024	O76024	WFS1_HUMAN	WFS1	Wolframin
12.3099	12.0548	12.1251	12.6871	12.4397	12.4926	11.2214	11.9485	11.2687	NaN	NaN	13.0282	+	2.18181	0.00448287	O76062	O76062;O76062-2	ERG24_HUMAN	TM7SF2	Delta(14)-sterol reductase TM7SF2
13.7361	13.9299	13.7458	14.3662	14.5651	14.3953	14.4116	14.3742	14.5816	13.8722	13.8691	14.0185	+	4.11355	0.000101818	O76070	O76070	SYUG_HUMAN	SNCG	Gamma-synuclein
12.6394	12.7545	12.7561	12.6014	12.6209	12.6252	12.1984	12.4378	12.4056	13.1553	14.009	13.7766	+	3.16767	0.000689992	O76094	O76094;O76094-2	SRP72_HUMAN	SRP72	Signal recognition particle subunit SRP72
13.9461	13.8859	13.962	15.2915	15.3133	15.2056	15.1888	15.2151	15.152	14.3504	14.5393	14.5844	+	7.33243	0	O94760	O94760;O94760-2	DDAH1_HUMAN	DDAH1	N(G),N(G)-dimethylarginine dimethylaminohydrolase 1
13.897	13.8808	14.0518	13.8845	13.9481	13.826	13.5217	13.6207	13.4983	14.1725	14.2399	14.1326	+	4.49683	4.1543e-05	O94776	O94776;O94776-2	MTA2_HUMAN	MTA2	Metastasis-associated protein MTA2
13.394	13.3915	13.3695	13.6068	13.5151	13.5963	13.4774	13.4556	13.4987	NaN	13.3669	NaN	+	2.91232	0.00107904	O94826	O94826	TOM70_HUMAN	TOMM70	Mitochondrial import receptor subunit TOM70
11.0077	10.8888	11.1789	11.1625	11.2959	10.9507	11.6369	11.4904	11.7909	NaN	NaN	NaN	+	2.18114	0.00448894	O94842;O94842-2;O94842-3	O94842;O94842-2;O94842-3	TOX4_HUMAN	TOX4	TOX high mobility group box family member 4
13.2326	13.1618	13.3021	13.0376	12.9985	12.9184	12.8834	13.0043	13.0473	NaN	NaN	NaN	+	2.08861	0.00516935	O94874	O94874;O94874-2;O94874-3	UFL1_HUMAN	UFL1	E3 UFM1-protein ligase 1
16.1774	16.0573	16.0086	16.3366	16.2094	16.2276	16.2601	16.2402	16.2924	NaN	18.4062	18.0293	+	6.0996	0	O94886	O94886	CSCL1_HUMAN	TMEM63A	CSC1-like protein 1
13.8087	13.7279	13.6143	13.9153	13.8345	13.8779	13.8796	13.7151	13.6616	14.4539	14.8224	NaN	+	3.3871	0.000494662	O94903	O94903	PLPHP_HUMAN	PLPBP	Pyridoxal phosphate homeostasis protein
14.5216	14.4213	14.4636	14.6712	14.588	14.6994	14.4896	14.6087	14.5753	13.7894	13.8789	14.0666	+	4.61876	2.52765e-05	O94905	O94905	ERLN2_HUMAN	ERLIN2	Erlin-2
13.0228	12.9304	13.0221	12.8389	12.7262	12.8607	12.6477	12.6354	12.8104	13.9355	13.865	14.4561	+	4.44095	4.01722e-05	O94906	O94906;O94906-2	PRP6_HUMAN	PRPF6	Pre-mRNA-processing factor 6
10.9488	10.5653	10.4443	NaN	10.4579	10.2493	11.1797	11.1991	11.2353	NaN	NaN	NaN	+	2.09377	0.00515295	O94913	O94913	PCF11_HUMAN	PCF11	Pre-mRNA cleavage complex 2 protein Pcf11
10.2076	9.90292	10.0765	10.6237	10.3745	10.3797	11.0805	11.4994	10.9179	NaN	NaN	NaN	+	2.71185	0.00158777	O94992	O94992	HEXI1_HUMAN	HEXIM1	Protein HEXIM1
14.3891	14.4175	14.5543	14.6106	14.2485	14.8286	14.5281	14.8555	14.752	13.4661	13.0947	NaN	+	3.16827	0.000690554	O95167	O95167	NDUA3_HUMAN	NDUFA3	NADH dehydrogenase [ubiquinone] 1 alpha subcomplex subunit 3
14.6425	14.7251	14.5876	14.8167	14.7616	14.6381	14.7093	14.6272	14.6021	14.352	13.8723	13.9622	+	2.85272	0.00130226	O95169;O95169-3	O95169;O95169-3	NDUB8_HUMAN	NDUFB8	NADH dehydrogenase [ubiquinone] 1 beta subcomplex subunit 8, mitochondrial
12.6713	12.5749	12.5892	12.6603	12.3954	12.3521	12.9843	12.8919	13.1568	NaN	NaN	NaN	+	2.30505	0.00352512	O95183	O95183	VAMP5_HUMAN	VAMP5	Vesicle-associated membrane protein 5
13.2225	13.1845	13.5914	13.4982	13.2176	13.1025	12.9298	13.3392	13.0434	12.4091	11.6591	12.3879	+	2.53548	0.00225262	O95197-3	O95197;O95197-3;O95197-2;O95197-4;O95197-7	RTN3_HUMAN	RTN3	Isoform 3 of Reticulon-3
14.5708	14.5551	14.6257	14.7054	14.7964	14.6904	14.8991	14.8138	14.7837	13.7948	14.2256	14.0476	+	3.88928	0.000128319	O95202	O95202	LETM1_HUMAN	LETM1	Mitochondrial proton/calcium exchanger protein
12.3424	12.1661	12.2476	12.6648	12.6108	12.4041	12.5683	12.7771	12.5737	NaN	NaN	NaN	+	1.83079	0.00882652	O95218;O95218-2	O95218;O95218-2	ZRAB2_HUMAN	ZRANB2	Zinc finger Ran-binding domain-containing protein 2
12.0877	12.2654	12.4045	12.3942	12.1724	12.0769	12.6887	12.6257	12.405	12.9438	13.7284	12.9655	+	2.26745	0.00380207	O95232	O95232	LC7L3_HUMAN	LUC7L3	Luc7-like protein 3
NaN	NaN	NaN	10.3241	10.4091	10.2938	11.1319	11.5015	NaN	NaN	NaN	NaN	+	2.17419	0.00455853	O95239	O95239;Q2VIQ3;O95239-2	KIF4A_HUMAN	KIF4A	Chromosome-associated kinesin KIF4A
11.1723	10.9393	11.16	11.0274	11.2659	11.3617	10.9637	10.7284	11.0474	12.6561	13.3882	13.4015	+	4.83747	1.38648e-05	O95274	O95274	LYPD3_HUMAN	LYPD3	Ly6/PLAUR domain-containing protein 3
13.3296	13.1741	13.2319	13.7169	13.7188	13.5372	13.7014	13.7803	13.5932	13.1797	12.2645	12.9566	+	2.10833	0.0050872	O95292	O95292;O95292-2	VAPB_HUMAN	VAPB	Vesicle-associated membrane protein-associated protein B/C
12.7577	12.5661	12.8108	12.6889	12.7227	12.8314	13.1249	13.1467	13.1401	NaN	12.5304	NaN	+	2.79078	0.00144899	O95295	O95295	SNAPN_HUMAN	SNAPIN	SNARE-associated protein Snapin
13.0765	13.0975	13.0754	13.1043	13.191	13.0784	12.5205	12.1631	12.5334	NaN	13.2261	13.7886	+	2.71188	0.00158882	O95299	O95299	NDUAA_HUMAN	NDUFA10	NADH dehydrogenase [ubiquinone] 1 alpha subcomplex subunit 10, mitochondrial
12.5168	12.4902	12.5378	12.485	12.2989	12.6729	12.6909	12.6761	12.8428	15.2274	15.4865	15.3731	+	8.25532	0	O95302;O95302-3	O95302;O95302-3	FKBP9_HUMAN	FKBP9	Peptidyl-prolyl cis-trans isomerase FKBP9
15.4822	15.3986	15.4993	15.9043	15.7873	15.8578	15.8833	15.8058	15.8337	15.3464	15.2629	15.2623	+	5.81187	0	O95336	O95336	6PGL_HUMAN	PGLS	6-phosphogluconolactonase
12.3984	12.6684	12.3764	12.8516	12.7649	13.04	12.1985	12.2377	12.1405	NaN	NaN	12.1622	+	2.78602	0.00145128	O95340;O95340-2	O95340;O95340-2	PAPS2_HUMAN	PAPSS2	Bifunctional 3'-phosphoadenosine 5'-phosphosulfate synthase 2
12.5053	12.7206	12.5178	12.4133	12.2689	12.4585	12.6743	12.7936	12.7721	14.287	14.106	NaN	+	5.93014	0	O95347	O95347;O95347-2	SMC2_HUMAN	SMC2	Structural maintenance of chromosomes protein 2
12.7657	12.7551	12.6839	12.3535	12.229	12.4754	12.403	12.4366	12.7174	11.2633	11.9305	NaN	+	2.44767	0.00266825	O95352;O95352-3	O95352;O95352-2;O95352-3	ATG7_HUMAN	ATG7	Ubiquitin-like modifier-activating enzyme ATG7
13.7972	13.7615	13.5736	13.5502	13.5573	13.4081	13.6236	13.5067	13.4455	13.8881	13.8826	14.155	+	2.43057	0.00269647	O95373	O95373	IPO7_HUMAN	IPO7	Importin-7
11.9477	12.2745	12.0855	11.9445	12.2123	12.3724	12.735	12.7324	12.7585	NaN	NaN	NaN	+	2.32781	0.00337242	O95379	O95379;O95379-2;O95379-3;O95379-4	TFIP8_HUMAN	TNFAIP8	Tumor necrosis factor alpha-induced protein 8
NaN	12.0046	12.0843	11.7543	NaN	11.729	11.5005	NaN	11.4769	14.3833	14.2042	NaN	+	5.13066	8.08081e-06	O95393	O95393	BMP10_HUMAN	BMP10	Bone morphogenetic protein 10
10.4123	10.6686	11.3912	11.3688	11.6319	11.4681	11.4033	11.8762	12.0204	13.7083	13.9687	14.1582	+	4.83016	1.37931e-05	O95396	O95396	MOCS3_HUMAN	MOCS3	Adenylyltransferase and sulfurtransferase MOCS3
12.3736	12.6892	12.4799	12.3139	12.4137	12.2154	12.6968	12.7622	12.7908	NaN	NaN	NaN	+	2.03243	0.00582574	O95400	O95400	CD2B2_HUMAN	CD2BP2	CD2 antigen cytoplasmic tail-binding protein 2
14.5172	14.6214	14.5245	14.5304	14.4778	14.5048	14.7494	14.756	14.7078	14.9676	14.7808	15.1095	+	2.97387	0.000928144	O95433	O95433	AHSA1_HUMAN	AHSA1	Activator of 90 kDa heat shock protein ATPase homolog 1
14.4987	14.5374	14.4872	13.9932	14.0425	14	14.301	14.1883	14.1716	14.4438	14.6003	14.4929	+	4.96959	1.47601e-05	O95466-2	O95466;O95466-2;O95466-3	FMNL1_HUMAN	FMNL1	Isoform 2 of Formin-like protein 1
13.8654	14.0119	14.0074	13.4235	13.3621	13.5149	12.5636	12.7462	13.1587	NaN	NaN	NaN	+	3.02702	0.000845977	O95470	O95470	SGPL1_HUMAN	SGPL1	Sphingosine-1-phosphate lyase 1
13.3092	13.3545	13.2829	13.1686	13.1396	13.2817	12.9922	13.0759	13.1217	NaN	NaN	NaN	+	2.15931	0.0047038	O95479;O95479-2	O95479;O95479-2	G6PE_HUMAN	H6PD	GDH/6PGL endoplasmic bifunctional protein
11.8218	11.4823	11.7732	12.7526	12.9481	12.6345	12.3928	11.9234	12.0756	14.3419	14.6798	14.2645	+	6.03439	0	O95497	O95497	VNN1_HUMAN	VNN1	Pantetheinase
12.4612	12.6135	12.6379	12.289	12.5715	12.4188	12.2225	11.8919	12.1032	11.5503	NaN	NaN	+	1.9444	0.00704563	O95563	O95563	MPC2_HUMAN	MPC2	Mitochondrial pyruvate carrier 2
12.9862	13.0155	13.3099	13.5344	13.4573	13.5396	12.7032	12.5286	12.1289	NaN	NaN	NaN	+	2.71796	0.00157381	O95716	O95716;P20337;Q96E17	RAB3D_HUMAN	RAB3D	Ras-related protein Rab-3D
14.1891	14.258	14.1574	14.0429	14.0321	14.0894	14.3829	14.4225	14.3719	14.3811	14.3444	14.5839	+	3.18292	0.000677578	O95747	O95747	OXSR1_HUMAN	OXSR1	Serine/threonine-protein kinase OSR1
12.2772	12.1597	12.4233	12.9137	13.0672	13.2017	13.2917	12.9918	12.9054	NaN	12.8663	NaN	+	2.79977	0.00140571	O95749	O95749	GGPPS_HUMAN	GGPS1	Geranylgeranyl pyrophosphate synthase
12.767	12.6521	12.813	12.8123	12.708	12.5659	13.3545	13.3211	13.324	13.783	13.3471	13.2766	+	3.30345	0.000604292	O95816	O95816;O95816-2	BAG2_HUMAN	BAG2	BAG family molecular chaperone regulator 2
14.7702	14.7963	14.8447	15.2611	15.2306	15.2529	15.1062	15.1418	15.101	14.0529	14.0909	14.2254	+	7.78266	0	O95831;O95831-3	O95831;O95831-3;O95831-5;O95831-2	AIFM1_HUMAN	AIFM1	Apoptosis-inducing factor 1, mitochondrial
14.2227	14.186	14.2471	14.9238	14.9871	14.8921	14.4362	14.4442	14.2874	14.7007	14.9058	14.6769	+	4.74449	1.3267e-05	O95834;O95834-2;O95834-3	O95834;O95834-2;O95834-3	EMAL2_HUMAN	EML2	Echinoderm microtubule-associated protein-like 2
13.393	13.3772	13.2878	13.9211	14.0187	14.0331	13.5628	13.6233	13.59	NaN	14.046	14.2991	+	4.44579	4.03458e-05	O95861	O95861;O95861-2;O95861-4	BPNT1_HUMAN	BPNT1	3'(2'),5'-bisphosphate nucleotidase 1
13.3045	13.5324	13.6906	14.5778	14.5622	14.517	14.5149	14.5065	14.4944	13.8578	13.8523	13.8756	+	5.57061	0	O95865	O95865	DDAH2_HUMAN	DDAH2	N(G),N(G)-dimethylarginine dimethylaminohydrolase 2
13.5755	13.5856	13.5406	13.2938	13.2021	13.3435	12.715	12.8226	12.8017	13.0396	NaN	NaN	+	5.20204	8.3682e-06	O95870	O95870;O95870-2	ABHGA_HUMAN	ABHD16A	Phosphatidylserine lipase ABHD16A
15.9311	15.7925	15.9461	15.8362	15.884	15.9095	16.2592	16.0591	15.951	15.3323	15.3049	15.4046	+	4.17357	7.00876e-05	O95881	O95881	TXD12_HUMAN	TXNDC12	Thioredoxin domain-containing protein 12
11.6804	11.4409	10.962	12.0407	11.9772	11.9271	10.6202	10.657	NaN	14.1076	13.2133	13.7301	+	4.25501	5.18135e-05	O95969	O95969	SG1D2_HUMAN	SCGB1D2	Secretoglobin family 1D member 2
12.6033	12.2266	12.5421	12.8623	12.8012	12.6376	12.9044	12.9684	13.2175	14.5588	NaN	NaN	+	1.81182	0.00925473	O95977	O95977	S1PR4_HUMAN	S1PR4	Sphingosine 1-phosphate receptor 4
18.3062	18.4239	18.291	19.4638	19.4231	19.3891	19.3361	19.1948	19.0968	17.8703	17.8538	17.9716	+	7.49466	0	O95994	O95994	AGR2_HUMAN	AGR2	Anterior gradient protein 2 homolog
12.2076	12.226	12.2544	12.4702	12.6785	12.4692	12.8696	12.9367	12.8801	NaN	NaN	NaN	+	3.9877	0.000105991	O95999	O95999	BCL10_HUMAN	BCL10	B-cell lymphoma/leukemia 10
15.1406	15.0127	15.2095	15.3616	15.3792	15.2977	14.9997	14.9982	15.0702	14.5198	14.5681	14.4762	+	5.83712	0	O96000	O96000	NDUBA_HUMAN	NDUFB10	NADH dehydrogenase [ubiquinone] 1 beta subcomplex subunit 10
13.3505	13.2663	13.2568	12.9595	13.0506	13.0927	13.0963	13.0259	13.1757	NaN	NaN	NaN	+	2.13443	0.00486715	O96005;O96005-4	O96005;O96005-3;O96005-4	CLPT1_HUMAN	CLPTM1	Putative lipid scramblase CLPTM1
15.453	15.4054	15.3366	15.3867	15.4735	15.3184	14.9145	14.9931	14.8525	14.4025	14.4907	14.3987	+	6.63171	0	O96008	O96008;O96008-2	TOM40_HUMAN	TOMM40	Mitochondrial import receptor subunit TOM40 homolog
NaN	NaN	NaN	8.77739	9.41044	8.78631	NaN	NaN	NaN	12.9022	12.113	12.4514	+	3.45328	0.000332724	O96017;O96017-12;O96017-9	O96017;O96017-12;O96017-2;O96017-5;O96017-6;O96017-7;O96017-8;O96017-9	CHK2_HUMAN	CHEK2	Serine/threonine-protein kinase Chk2
13.7062	13.6866	13.6249	13.7188	13.8242	13.7673	13.6357	13.5589	13.4391	NaN	13.773	13.9421	+	1.86818	0.00819328	O96019	O96019	ACL6A_HUMAN	ACTL6A	Actin-like protein 6A
15.1152	15.0111	14.9071	15.7849	15.6747	15.721	15.8067	15.7211	15.6649	15.5339	15.6506	15.6716	+	5.04881	1.53846e-05	P00167;P00167-2	P00167;P00167-2;P00167-3	CYB5_HUMAN	CYB5A	Cytochrome b5
17.7738	17.6419	17.8455	17.7497	17.7701	17.7566	17.9126	17.7506	17.5717	17.0016	16.9208	17.1908	+	3.74882	0.000145682	P00338;P00338-3	P00338;P00338-3;P00338-4	LDHA_HUMAN	LDHA	L-lactate dehydrogenase A chain
14.2467	14.2416	14.1857	13.2052	13.1237	13.2793	14.2281	14.255	14.1252	14.1124	14.5346	14.809	+	3.89103	0.000124169	P00352	P00352	AL1A1_HUMAN	ALDH1A1	Aldehyde dehydrogenase 1A1
17.0237	17.1183	17.098	17.386	17.3242	17.3409	16.3089	16.2584	16.0969	15.7412	15.7179	15.704	+	8.4275	0	P00367	P00367;P49448;P00367-3	DHE3_HUMAN	GLUD1	Glutamate dehydrogenase 1, mitochondrial
15.9527	15.9547	15.9515	15.957	15.9869	16.1081	15.2616	15.4054	15.1693	15.5359	15.6834	15.2327	+	3.43175	0.00040181	P00387;P00387-2;P00387-3	P00387;P00387-2;P00387-3	NB5R3_HUMAN	CYB5R3	NADH-cytochrome b5 reductase 3
15.8716	15.6968	15.9157	16.4137	16.523	16.3579	16.4156	16.4519	16.4072	15.1916	15.4603	15.5504	+	4.9254	1.43369e-05	P00390;P00390-2	P00390;P00390-2;P00390-3;P00390-4;P00390-5	GSHR_HUMAN	GSR	Glutathione reductase, mitochondrial
17.9611	17.9625	17.906	18.0825	18.0029	18.1621	18.2048	18.1233	18.1157	17.8166	17.5799	17.7866	+	2.9862	0.000901961	P00403	P00403	COX2_HUMAN	MT-CO2	Cytochrome c oxidase subunit 2
16.9505	17.0159	17.0566	17.6357	17.6703	17.5789	17.8775	17.5444	17.4229	16.7147	16.6691	17.0751	+	3.26249	0.000615385	P00441	P00441	SODC_HUMAN	SOD1	Superoxide dismutase [Cu-Zn]
10.9969	10.89	11.0189	10.9925	11.5935	11.2963	11.5592	11.5765	12.0031	13.9465	14.396	13.9085	+	6.00967	0	P00450	P00450	CERU_HUMAN	CP	Ceruloplasmin
17.1573	17.0827	17.184	17.4451	17.503	17.4659	17.4911	17.4582	17.2143	16.3475	16.4061	16.5138	+	5.60375	0	P00505	P00505;P00505-2	AATM_HUMAN	GOT2	Aspartate aminotransferase, mitochondrial
NaN	NaN	10.2976	10.1282	10.4794	10.5699	10.3965	10.1884	10.6011	13.6781	12.7974	11.8277	+	2.51822	0.00230533	P00533;P00533-2;P00533-3;P00533-4	P00533;P00533-2;P00533-3;P00533-4	EGFR_HUMAN	EGFR	Epidermal growth factor receptor
17.3366	17.2484	17.3044	17.7153	17.7196	17.6966	17.6595	17.6579	17.5111	16.6141	16.7131	16.6808	+	7.30555	0	P00558	P00558;P00558-2	PGK1_HUMAN	PGK1	Phosphoglycerate kinase 1
14.1245	14.1748	14.2274	14.9475	15.3239	15.1244	14.9586	14.8278	14.8084	14.3503	14.6593	14.7404	+	3.56401	0.000270531	P00568	P00568	KAD1_HUMAN	AK1	Adenylate kinase isoenzyme 1
15.6544	15.6182	15.6699	16.2376	16.2748	16.2892	16.2484	16.2785	16.1441	16.9578	16.834	17.071	+	6.83449	0	P00734	P00734	THRB_HUMAN	F2	Prothrombin
14.1619	14.4533	14.6927	15.3573	15.2417	14.9304	15.0278	15.2408	15.3208	16.5034	16.4544	16.6798	+	5.0815	1.57171e-05	P00740;P00740-2	P00740;P00740-2	FA9_HUMAN	F9	Coagulation factor IX
13.7284	13.4362	13.8011	14.0167	13.8085	14.1739	13.5321	13.8776	13.7706	15.1322	15.4994	14.8474	+	3.86954	0.000131868	P00742	P00742	FA10_HUMAN	F10	Coagulation factor X
13.8412	13.7994	14.0339	14.921	14.8769	14.7326	14.73	14.7621	14.6696	15.424	15.2053	15.7743	+	4.65913	2.57235e-05	P00747	P00747;P08519	PLMN_HUMAN	PLG	Plasminogen
12.0239	11.9031	12.0541	12.0167	12.0538	12.1057	12.2905	12.58	12.5948	NaN	NaN	NaN	+	2.48483	0.00245559	P00751	P00751;P00751-2	CFAB_HUMAN	CFB	Complement factor B
15.6571	15.4282	15.7945	15.3955	15.6249	15.4782	15.1483	15.112	14.9428	NaN	14.5806	NaN	+	2.17463	0.00456122	P00846	P00846	ATP6_HUMAN	MT-ATP6	ATP synthase subunit a
13.783	14.086	13.9171	13.3172	13.3376	13.2292	13.8082	13.5663	13.4808	NaN	NaN	12.6073	+	2.43097	0.00269965	P00918	P00918	CAH2_HUMAN	CA2	Carbonic anhydrase 2
15.0493	15.0719	15.0422	16.1974	16.308	16.1606	15.5961	15.5398	15.3842	14.5043	14.8746	14.9332	+	5.27264	8.7146e-06	P00966	P00966	ASSY_HUMAN	ASS1	Argininosuccinate synthase
16.6413	16.5855	16.8106	17.2472	17.3989	17.2073	17.1439	17.0484	16.6445	19.1021	19.2061	19.2367	+	6.70295	0	P01008	P01008	ANT3_HUMAN	SERPINC1	Antithrombin-III
14.2465	14.0344	14.2439	15.1198	15.1172	15.1376	14.9932	15.0676	14.8823	14.7643	15.2007	15.2036	+	3.8077	0.00013262	P01009;P01009-2	P01009;P01009-2;P01009-3	A1AT_HUMAN	SERPINA1	Alpha-1-antitrypsin
12.9507	13.0423	13.1632	13.7332	13.8209	13.8513	13.9564	13.9032	13.9156	13.3329	13.8878	13.845	+	3.04301	0.000783346	P01011	P01011	AACT_HUMAN	SERPINA3	Alpha-1-antichymotrypsin
16.983	17.0259	17.0513	17.8673	17.926	17.8556	17.8654	17.8774	17.8372	19.5822	19.7339	19.6556	+	10.8107	0	P01023	P01023	A2MG_HUMAN	A2M	Alpha-2-macroglobulin
16.1327	16.1435	16.1626	16.8176	16.8646	16.7579	16.4861	16.5505	16.4733	18.7545	18.7278	18.8303	+	11.2509	0	P01024	P01024	CO3_HUMAN	C3	Complement C3
12.9525	12.6807	12.9672	13.4687	13.0567	13.0776	12.9214	12.9761	12.9027	15.1571	15.6033	15.2885	+	6.33963	0	P01031	P01031	CO5_HUMAN	C5	Complement C5
12.5685	12.7606	12.6485	13.2874	13.4649	13.1623	13.5179	13.3156	13.5374	14.0039	14.1865	14.3483	+	5.11605	8.01603e-06	P01033	P01033	TIMP1_HUMAN	TIMP1	Metalloproteinase inhibitor 1
12.4156	12.3189	12.0999	12.2009	12.2892	12.3034	12.0158	12.515	12.0509	15.5294	15.4527	15.558	+	7.7826	0	P01040	P01040	CYTA_HUMAN	CSTA	Cystatin-A
13.7831	13.6348	13.673	13.5524	13.5824	13.5087	13.5737	13.49	13.6268	14.7962	NaN	14.5353	+	4.97467	1.48423e-05	P01111	P01111	RASN_HUMAN	NRAS	GTPase NRas
NaN	NaN	9.22253	10.5133	10.4968	10.4116	10.927	NaN	11.0587	NaN	NaN	NaN	+	2.41127	0.00282284	P01130;P01130-3;P01130-4;P01130-5;P01130-6	P01130;P01130-3;P01130-4;P01130-5;P01130-6	LDLR_HUMAN	LDLR	Low-density lipoprotein receptor
13.8858	13.8349	14.0096	13.7614	13.7948	13.7612	13.9812	13.9764	13.9097	NaN	13.3215	12.8913	+	3.17576	0.00067863	P01137	P01137	TGFB1_HUMAN	TGFB1	Transforming growth factor beta-1 proprotein
13.0895	13.02	13.1048	13.6364	13.614	13.6558	13.4923	13.4506	13.4001	15.3423	15.6245	15.3686	+	8.5786	0	P01344-3	P01344;P01344-2;P01344-3	IGF2_HUMAN	IGF2	Isoform 3 of Insulin-like growth factor II
12.0907	12.0621	12.4357	12.3875	12.8071	12.771	13.0206	13.1812	12.7304	NaN	NaN	NaN	+	1.83612	0.00874647	P01589	P01589	IL2RA_HUMAN	IL2RA	Interleukin-2 receptor subunit alpha
12.7454	12.8154	12.8568	12.7676	12.5672	12.8615	12.6626	12.6817	12.631	14.9714	14.8066	15.1837	+	7.48969	0	P01591	P01591	IGJ_HUMAN	JCHAIN	Immunoglobulin J chain
11.3998	11.9977	11.1924	12.0246	12.4946	12.4701	12.2687	12.317	NaN	14.152	14.0958	13.9683	+	4.29274	5.29801e-05	P01619	P01619	KV320_HUMAN	IGKV3-20	Immunoglobulin kappa variable 3-20
11.9727	11.6875	10.3778	10.4549	NaN	10.6581	NaN	10.3629	NaN	13.9223	14.0708	13.3407	+	2.43783	0.00269272	P01833	P01833	PIGR_HUMAN	PIGR	Polymeric immunoglobulin receptor
13.1646	13.1047	12.9534	13.3307	12.9225	13.1452	13.0609	13.0779	13.3361	14.9889	14.2727	14.2665	+	3.57296	0.000266925	P01834	P01834;P0DOX7	IGKC_HUMAN	IGKC	Immunoglobulin kappa constant
13.9413	14.0938	14.1586	14.2062	14.1989	13.9543	13.9009	14.2445	14.089	16.6071	16.5648	16.5209	+	7.74591	0	P01857;P01857-1	P01857;P01860;P01861;P0DOX5;P01857-1;P01860-1;P01861-1	IGHG1_HUMAN	IGHG1	Immunoglobulin heavy constant gamma 1
12.5629	12.7118	12.9183	12.777	12.8215	13.0074	12.8456	12.7892	12.7988	14.9699	15.0846	15.1655	+	7.64987	0	P01859;P01859-1	P01859;P01859-1	IGHG2_HUMAN	IGHG2	Immunoglobulin heavy constant gamma 2
13.835	14.008	14.016	14.262	14.1437	14.1257	14.055	13.9247	13.9104	15.6349	15.7521	15.6759	+	7.96125	0	P01876;P01876-1	P01876;P01877;P01876-1;P01877-1;P0DOX2	IGHA1_HUMAN	IGHA1	Immunoglobulin heavy constant alpha 1
15.3848	15.3977	15.4446	15.215	15.2009	15.2428	15.3902	15.3418	15.2057	14.3228	14.4798	14.1225	+	5.42043	9.63855e-06	P01889	P01889	HLAB_HUMAN	HLA-B	HLA class I histocompatibility antigen, B alpha chain
13.4077	13.1578	14.0674	14.277	14.3131	14.1586	14.8359	14.5229	14.504	NaN	NaN	13.6376	+	1.93705	0.00716398	P01893	P01893	HLAH_HUMAN	HLA-H	Putative HLA class I histocompatibility antigen, alpha chain H
16.3278	16.2987	16.3371	15.9864	16.1629	16.1924	16.8206	16.7485	16.5915	14.46	14.1272	14.1938	+	7.50738	0	P01903	P01903;P01906	DRA_HUMAN	HLA-DRA	HLA class II histocompatibility antigen, DR alpha chain
11.9983	11.879	11.9325	12.3193	12.1512	12.0778	12.8225	13.0677	13.0539	NaN	NaN	NaN	+	4.17435	7.01754e-05	P01909	P01909	DQA1_HUMAN	HLA-DQA1	HLA class II histocompatibility antigen, DQ alpha 1 chain
17.1421	17.0602	17.1197	16.7583	16.6709	16.5791	17.1765	17.2807	17.0402	14.6177	15.0643	15.0851	+	6.5422	0	P01911	P01911	DRB1_HUMAN	HLA-DRB1	HLA class II histocompatibility antigen, DRB1 beta chain
12.9022	12.8895	12.9377	13.0323	13.2043	13.154	13.9319	13.7579	13.8234	NaN	NaN	NaN	+	4.94851	1.45719e-05	P01920	P01920	DQB1_HUMAN	HLA-DQB1	HLA class II histocompatibility antigen, DQ beta 1 chain
13.0406	13.0903	13.3264	13.5509	13.6896	13.706	13.17	13.5373	13.6206	15.2746	15.2821	15.6355	+	5.85347	0	P02452	P02452	CO1A1_HUMAN	COL1A1	Collagen alpha-1(I) chain
11.6996	NaN	11.4028	12.2124	12.7025	12.5401	12.2175	12.5792	12.5169	NaN	13.5045	NaN	+	1.96645	0.0067894	P02458;P02458-1	P02458;P02458-1;P02458-3	CO2A1_HUMAN	COL2A1	Collagen alpha-1(II) chain
12.7484	12.7359	12.5692	13.519	13.6987	13.5179	13.3304	13.2133	13.3395	15.4939	15.6186	15.7306	+	8.66383	0	P02461	P02461;P02461-2	CO3A1_HUMAN	COL3A1	Collagen alpha-1(III) chain
12.7598	12.4603	13.6294	13.5121	13.5201	13.4481	13.7504	13.0788	12.6324	14.7087	14.7906	15.172	+	2.63649	0.00192382	P02462	P02462;P29400;P29400-2	CO4A1_HUMAN	COL4A1	Collagen alpha-1(IV) chain
15.4921	15.5179	15.6135	14.5762	14.6184	14.5421	14.7229	14.6716	14.4499	18.4314	18.3218	18.344	+	10.3299	0	P02533	P02533	K1C14_HUMAN	KRT14	Keratin, type I cytoskeletal 14
17.6468	17.656	17.7174	16.2763	16.3347	16.3005	15.9001	15.9206	15.8425	19.1573	19.2249	19.2487	+	12.4625	0	P02538	O95678;P02538;P48668	K2C6A_HUMAN	KRT6A	Keratin, type II cytoskeletal 6A
17.0201	16.958	17.0711	17.2908	17.3857	17.3446	17.5928	17.5048	17.3874	16.5063	16.6686	16.7586	+	4.88069	1.41093e-05	P02545	P02545;P02545-2;P02545-3;P02545-4;P02545-5;P02545-6	LMNA_HUMAN	LMNA	Prelamin-A/C
8.73243	8.55186	8.50863	9.33226	8.91428	9.00713	9.76578	9.42505	9.53846	NaN	NaN	NaN	+	2.83027	0.00134362	P02545-2	P02545-2	LMNA_HUMAN	LMNA	Isoform C of Prelamin-A/C
14.1521	14.256	14.4791	14.719	14.7774	15.1398	15.0649	14.8759	15.1276	16.3337	16.7386	16.5069	+	5.54576	0	P02647	P02647	APOA1_HUMAN	APOA1	Apolipoprotein A-I
16.4503	16.4188	16.5226	18.6658	18.664	18.6768	18.5326	18.5115	18.5209	16.9227	16.5117	16.7455	+	8.12352	0	P02649	P02649	APOE_HUMAN	APOE	Apolipoprotein E
13.2574	13.4856	13.2096	13.736	13.7718	13.6364	13.6841	13.8489	13.6381	NaN	NaN	NaN	+	2.13332	0.00486831	P02654	P02654	APOC1_HUMAN	APOC1	Apolipoprotein C-I
12.7338	13.1385	13.1246	12.7781	12.6995	13.0205	13.521	13.158	13.1754	15.0307	15.4953	15.5168	+	5.63813	0	P02655	P02655	APOC2_HUMAN	APOC2	Apolipoprotein C-II
16.3784	16.6184	16.3653	16.0813	15.7036	15.8361	15.9165	16.0852	16.4596	17.4489	17.2265	17.3207	+	4.11018	0.000101572	P02656	P02656	APOC3_HUMAN	APOC3	Apolipoprotein C-III
14.0209	13.779	13.858	14.487	14.5055	14.4317	13.904	14.2241	14.9422	15.5878	16.0965	16.2584	+	3.5891	0.000237123	P02675	P02675	FIBB_HUMAN	FGB	Fibrinogen beta chain
13.9297	13.767	13.9359	14.4061	14.4074	14.4815	13.7193	13.8993	13.9449	16.124	16.0559	16.3883	+	7.57767	0	P02679;P02679-2	P02679;P02679-2	FIBG_HUMAN	FGG	Fibrinogen gamma chain
12.3685	12.3703	12.3341	11.1956	10.8306	11.1697	12.0142	11.9374	11.6857	NaN	NaN	NaN	+	3.83127	0.000133621	P02745	P02745	C1QA_HUMAN	C1QA	Complement C1q subcomponent subunit A
12.3008	12.4057	12.4266	11.8321	12.0428	11.801	12.1555	12.3315	12.4201	NaN	NaN	NaN	+	2.36175	0.00313034	P02747	P02747	C1QC_HUMAN	C1QC	Complement C1q subcomponent subunit C
12.5725	12.7048	12.5939	13.1606	13.0157	12.9765	12.7974	12.5664	12.9836	15.0327	14.9353	15.0537	+	7.42716	0	P02748	P02748	CO9_HUMAN	C9	Complement component C9
14.4961	15.234	15.2432	15.1978	15.1678	15.1865	15.0324	15.0134	14.8775	16.9511	16.8033	16.814	+	4.7998	1.36519e-05	P02749	P02749	APOH_HUMAN	APOH	Beta-2-glycoprotein 1
11.392	NaN	11.817	12.6207	12.557	12.461	12.6581	13.0451	13.0412	NaN	NaN	NaN	+	2.64415	0.00190402	P02750	P02750	A2GL_HUMAN	LRG1	Leucine-rich alpha-2-glycoprotein
14.6434	14.6967	14.7405	15.315	15.37	15.2604	16.9107	16.9453	16.8323	16.8603	16.9417	16.9819	+	10.2565	0	P02751;P02751-1;P02751-17;P02751-3;P02751-5;P02751-7	P02751;P02751-1;P02751-10;P02751-11;P02751-12;P02751-13;P02751-14;P02751-16;P02751-17;P02751-2;P02751-3;P02751-4;P02751-5;P02751-6;P02751-7;P02751-8;P02751-9	FINC_HUMAN	FN1	Fibronectin
14.0495	14.0249	13.9727	14.4231	14.3676	14.4304	14.1304	14.0471	13.8849	16.9331	16.9836	16.7299	+	9.1062	0	P02753	P02753	RET4_HUMAN	RBP4	Retinol-binding protein 4
14.3721	14.4248	14.4748	15.1271	15.0145	14.9092	14.3547	14.7864	14.1752	16.7167	16.7085	16.8018	+	6.31681	0	P02760	P02760	AMBP_HUMAN	AMBP	Protein AMBP
19.3282	19.5211	19.4306	19.7583	19.9151	20.0027	19.7226	19.7754	19.6612	21.8511	21.9241	22.0591	+	8.34998	0	P02765	P02765	FETUA_HUMAN	AHSG	Alpha-2-HS-glycoprotein
22.2699	22.478	22.3502	22.4135	22.4981	22.5473	22.5104	22.5496	22.5311	25.3213	25.2555	25.364	+	10.352	0	P02768	P02768	ALBU_HUMAN	ALB	Albumin
17.1538	17.235	17.28	18.0924	18.3524	18.3524	18.0133	17.8932	17.6192	20.122	20.2368	20.2265	+	7.68871	0	P02771	P02771	FETA_HUMAN	AFP	Alpha-fetoprotein
16.9547	17.0995	16.8243	17.7584	17.6284	17.541	17.1648	17.0524	16.9245	20.0043	19.7519	19.9166	+	8.16913	0	P02774;P02774-3	P02774;P02774-2;P02774-3	VTDB_HUMAN	GC	Vitamin D-binding protein
13.788	13.8552	13.7728	13.398	13.0331	13.0837	14.5663	14.7425	14.8834	14.6675	14.4854	15.1294	+	4.45234	4.0404e-05	P02778	P02778	CXL10_HUMAN	CXCL10	C-X-C motif chemokine 10
16.8347	16.8365	16.8773	17.0289	17.0599	16.9756	17.0529	17.0002	16.8926	16.27	16.0633	16.2988	+	5.27946	8.84956e-06	P02786	P02786	TFR1_HUMAN	TFRC	Transferrin receptor protein 1
17.0848	16.9954	17.0985	16.8031	16.813	16.799	16.7009	16.6216	16.5576	20.0426	20.0104	20.112	+	11.7329	0	P02787	P02787	TRFE_HUMAN	TF	Serotransferrin
20.1635	20.0667	20.1613	20.2765	20.3183	20.3793	20.8365	20.895	20.9517	21.8567	21.9128	21.9922	+	8.92787	0	P02788	P02788;P02788-2	TRFL_HUMAN	LTF	Lactotransferrin
14.854	14.6846	14.7865	14.0908	14.0904	14.1141	13.9769	13.9092	13.8591	17.5927	17.6244	17.5121	+	11.4399	0	P02790	P02790	HEMO_HUMAN	HPX	Hemopexin
13.6068	13.7207	13.5768	12.3316	12.4835	12.4579	13.2686	13.3229	12.9992	12.5348	NaN	11.9198	+	3.61542	0.000212181	P02792	P02792	FRIL_HUMAN	FTL	Ferritin light chain
13.7479	13.7129	13.6299	13.4736	13.3431	13.3248	12.5658	12.6647	12.2737	12.8424	13.3568	NaN	+	3.27141	0.00061408	P03891	P03891	NU2M_HUMAN	MT-ND2	NADH-ubiquinone oxidoreductase chain 2
13.147	12.9982	13.1598	13.5414	13.4283	13.2966	13.3422	13.5895	13.6285	NaN	NaN	NaN	+	1.82025	0.00904065	P03897	P03897	NU3M_HUMAN	MT-ND3	NADH-ubiquinone oxidoreductase chain 3
13.5373	13.2993	13.2283	13.2169	13.3478	13.2008	12.7956	12.8631	12.3678	13.2956	12.9064	12.8061	+	1.79709	0.00957852	P03905	P03905	NU4M_HUMAN	MT-ND4	NADH-ubiquinone oxidoreductase chain 4
12.8498	12.4499	12.588	12.5271	12.4974	12.588	11.7853	11.4617	11.7663	NaN	12.4908	NaN	+	3.23541	0.000627713	P03915	P03915	NU5M_HUMAN	MT-ND5	NADH-ubiquinone oxidoreductase chain 5
13.8679	13.6515	13.7392	14.1038	14.0521	13.8309	14.041	13.9283	13.8391	13.2677	13.6442	13.4953	+	2.14287	0.00480413	P03928	P03928	ATP8_HUMAN	MT-ATP8	ATP synthase protein 8
10.8583	NaN	11.0405	10.9654	11.3463	11.3405	11.0435	11.0082	11.4498	13.1117	13.3951	12.3216	+	3.07603	0.000771875	P03951;P03951-2	P03951;P03951-2	FA11_HUMAN	F11	Coagulation factor XI
12.1518	12.4556	12.5473	11.098	11.3966	11.3018	11.3834	10.8729	11.6813	14.3074	14.8161	14.72	+	5.89161	0	P03973	P03973	SLPI_HUMAN	SLPI	Antileukoproteinase
16.1731	16.0564	16.1472	16.8844	16.9438	16.8818	16.9205	16.9086	16.2604	16.5928	NaN	16.5563	+	1.89003	0.00786971	P04004	P04004	VTNC_HUMAN	VTN	Vitronectin
15.3767	15.3721	15.4775	15.059	14.9796	14.967	15.1951	15.2116	15.0908	16.1168	16.1095	16.3024	+	6.59103	0	P04040	P04040	CATA_HUMAN	CAT	Catalase
13.5398	13.7618	13.6696	13.2757	13.4372	13.448	13.152	13.0874	13.1035	14.3328	14.6211	14.0491	+	4.04873	0.000108235	P04062;P04062-2;P04062-4	P04062;P04062-2;P04062-3;P04062-4;P04062-5	GBA1_HUMAN	GBA1	Lysosomal acid glucosylceramidase
17.3418	17.2355	17.2503	15.5095	15.474	15.494	15.9127	15.8425	15.9222	14.0196	14.5183	14.1401	+	7.57469	0	P04066	P04066	FUCO_HUMAN	FUCA1	Tissue alpha-L-fucosidase
18.2601	18.0819	18.2933	18.3649	18.3924	18.2887	18.3914	18.4078	18.1167	17.392	17.3937	17.6134	+	4.22944	5.13479e-05	P04075;P04075-2	P04075;P09972;P04075-2	ALDOA_HUMAN	ALDOA	Fructose-bisphosphate aldolase A
16.3494	16.2311	16.3435	16.2167	16.248	16.1493	17.1262	16.9687	16.8805	15.2858	15.4544	15.5426	+	6.32727	0	P04080	P04080	CYTB_HUMAN	CSTB	Cystatin-B
17.1822	17.0496	17.126	16.5294	16.4909	16.431	16.6222	16.6117	16.3932	15.0296	14.884	14.9145	+	8.11006	0	P04083	P04083	ANXA1_HUMAN	ANXA1	Annexin A1
15.4154	15.5252	15.6481	16.2439	16.281	16.179	16.1275	16.2196	16.0884	17.4576	17.6412	17.679	+	7.59151	0	P04114	P04114	APOB_HUMAN	APOB	Apolipoprotein B-100
14.8533	14.9513	14.9994	16.8524	16.8485	16.7524	16.6477	16.9905	16.8789	14.8378	14.7795	14.9897	+	7.77597	0	P04155	P04155	TFF1_HUMAN	TFF1	Trefoil factor 1
15.8279	15.8325	15.789	16.0278	16.0625	15.905	16.5947	16.2616	16.1127	13.935	13.7408	14.3244	+	5.65247	0	P04179	P04179;P04179-2;P04179-4	SODM_HUMAN	SOD2	Superoxide dismutase [Mn], mitochondrial
12.4857	NaN	NaN	12.1199	12.0262	11.9382	12.2768	12.0697	12.5449	14.7983	14.8835	14.877	+	6.11763	0	P04180	P04180	LCAT_HUMAN	LCAT	Phosphatidylcholine-sterol acyltransferase
12.5604	12.494	12.6572	13.1683	13.1673	13.0759	12.5776	12.5736	12.6405	13.0358	13.1678	13.51	+	3.41285	0.00046595	P04181	P04181	OAT_HUMAN	OAT	Ornithine aminotransferase, mitochondrial
14.8066	14.8205	15.1567	15.0187	15.1307	15.2863	15.7208	15.5567	15.5638	14.649	14.2089	14.092	+	3.55195	0.000276923	P04233	P04233;P04233-2;P04233-4;P04233-5	HG2A_HUMAN	CD74	HLA class II histocompatibility antigen gamma chain
15.0997	14.9583	15.0302	15.3764	15.468	15.3299	16.0738	16.0202	16.0459	14.4581	13.3827	14.2367	+	3.73146	0.000157025	P04233-5	P04233-2;P04233-5	HG2A_HUMAN	CD74	Isoform p33 of HLA class II histocompatibility antigen gamma chain
16.3168	16.353	16.4237	14.9578	15.0762	15.2275	14.5377	14.4827	14.3886	17.8984	18.1664	17.9984	+	9.17339	0	P04259	P04259;P48668	K2C6B_HUMAN	KRT6B	Keratin, type II cytoskeletal 6B
19.5272	19.4925	19.5335	18.6867	18.6822	18.6918	19.5276	19.5106	19.4003	24.0447	24.0993	24.161	+	13.6063	0	P04264	P04259;P04264	K2C1_HUMAN	KRT1	Keratin, type II cytoskeletal 1
10.4612	10.1613	7.98579	11.1029	9.34853	10.4974	10.2522	10.2828	10.2996	12.2093	12.5711	12.2315	+	1.81409	0.0092359	P04278;P04278-2;P04278-3;P04278-4;P04278-5	P04278;P04278-2;P04278-3;P04278-4;P04278-5	SHBG_HUMAN	SHBG	Sex hormone-binding globulin
20.1432	20.1008	20.1635	20.4474	20.4478	20.4375	20.0487	20.0737	19.9462	20.2288	20.2901	20.3583	+	4.48879	4.12979e-05	P04406;P04406-2	P04406;P04406-2	G3P_HUMAN	GAPDH	Glyceraldehyde-3-phosphate dehydrogenase
19.0032	18.9244	19.0713	18.8359	18.8323	18.7741	19.0388	18.9081	18.8807	17.8329	17.7676	18.1268	+	5.15965	8.24742e-06	P04439	P01889;P04439;P04439-2	HLAA_HUMAN	HLA-A	HLA class I histocompatibility antigen, A alpha chain
15.6979	15.66	15.6186	15.0271	15.2353	15.1831	15.636	15.7985	15.377	NaN	16.1263	NaN	+	2.10328	0.00511968	P04440	P04440	DPB1_HUMAN	HLA-DPB1	HLA class II histocompatibility antigen, DP beta 1 chain
15.8085	15.8581	15.7821	15.9774	16.1364	16.0539	16.3348	16.3589	16.2846	15.2637	15.442	15.6535	+	4.21344	6.64112e-05	P04632	P04632;Q96L46	CPNS1_HUMAN	CAPNS1	Calpain small subunit 1
16.5218	16.3585	16.515	17.4422	17.4563	17.4229	17.3544	17.3742	17.2105	17.1002	17.1002	17.1124	+	6.44732	0	P04792	P04792	HSPB1_HUMAN	HSPB1	Heat shock protein beta-1
10.235	10.4533	10.0492	10.2678	10.2344	10.6445	11.1411	10.9809	11.5984	NaN	NaN	NaN	+	2.2113	0.00426226	P04818	P04818;P04818-2	TYSY_HUMAN	TYMS	Thymidylate synthase
16.1373	16.3125	16.3927	14.6245	14.3146	14.4678	14.9793	14.9946	15.0231	NaN	NaN	NaN	+	5.41097	9.56938e-06	P04839	P04839	CY24B_HUMAN	CYBB	Cytochrome b-245 heavy chain
16.8897	16.8193	16.9082	16.64	16.6443	16.6179	16.3224	16.3278	16.0769	15.7252	15.541	15.6826	+	6.05619	0	P04843	P04843	RPN1_HUMAN	RPN1	Dolichyl-diphosphooligosaccharide--protein glycosyltransferase subunit 1
15.8086	15.7618	15.8853	15.5016	15.6604	15.5843	15.3873	15.353	15.4213	15.0362	14.985	14.8316	+	5.39153	9.34579e-06	P04844;P04844-2	P04844;P04844-2	RPN2_HUMAN	RPN2	Dolichyl-diphosphooligosaccharide--protein glycosyltransferase subunit 2
16.971	17.0117	17.0694	16.5923	16.6043	16.6102	16.7228	16.5984	16.5298	16.2674	16.3876	16.549	+	3.68582	0.000169526	P04899;P04899-4	P04899;P04899-2;P04899-3;P04899-4;P04899-5;P04899-6	GNAI2_HUMAN	GNAI2	Guanine nucleotide-binding protein G(i) subunit alpha-2
11.7013	12.0324	12.0705	11.6559	11.9105	12.2684	13.2898	13.07	12.7137	NaN	NaN	NaN	+	2.40562	0.00284852	P04908;Q7L7L0;Q93077	P04908;Q7L7L0;Q93077	H2A1B_HUMAN;H2A1C_HUMAN;H2A3_HUMAN	H2AC25;H2AC4;H2AC6	Histone H2A type 1-B/E
16.4134	16.3524	16.4375	16.366	16.4248	16.3476	16.4899	16.4431	16.3732	15.3533	15.3994	15.3609	+	8.41907	0	P05023;P05023-4	P05023;P05023-3;P05023-4	AT1A1_HUMAN	ATP1A1	Sodium/potassium-transporting ATPase subunit alpha-1
15.6662	15.575	15.6435	15.63	15.5157	15.5738	15.7448	15.9093	15.9993	14.094	14.0437	14.5836	+	5.07643	1.56556e-05	P05026;P05026-2	P05026;P05026-2	AT1B1_HUMAN	ATP1B1	Sodium/potassium-transporting ATPase subunit beta-1
12.6178	12.7781	12.6574	12.3301	12.061	12.181	12.3368	12.1059	12.1177	16.7978	16.602	16.695	+	10.0892	0	P05089;P05089-2	P05089;P05089-2	ARGI1_HUMAN	ARG1	Arginase-1
15.7801	15.7675	15.831	16.8954	16.8411	16.9044	16.8474	17.154	17.1093	16.7435	16.6108	17.4315	+	3.20087	0.000669428	P05090	P05090	APOD_HUMAN	APOD	Apolipoprotein D
15.1277	15.1317	15.0848	15.5447	15.5215	15.5033	15.202	15.2369	15.0733	15.1973	15.1091	15.0257	+	3.94582	0.000122172	P05091	O94788;P05091;O94788-2;O94788-3;O94788-4;P05091-2	ALDH2_HUMAN	ALDH2	Aldehyde dehydrogenase, mitochondrial
13.0053	13.1678	13.2146	11.063	10.6557	10.3048	11.1822	11.6233	11.3751	NaN	NaN	NaN	+	4.15737	9.39431e-05	P05106	P05106;P05106-2;P05106-3	ITB3_HUMAN	ITGB3	Integrin beta-3
17.4723	17.3766	17.5517	16.7465	16.7922	16.7338	17.1807	17.1397	16.9955	15.7407	15.7283	15.7798	+	8.08851	0	P05107	P05107	ITB2_HUMAN	ITGB2	Integrin beta-2
16.9502	16.9841	17.2238	14.7812	14.8127	15.004	15.1769	14.9447	14.8717	17.2466	17.3515	17.5797	+	7.39731	0	P05109	P05109	S10A8_HUMAN	S100A8	Protein S100-A8
10.2233	NaN	9.78207	11.8208	11.4928	11.9499	13.2674	13.5076	13.4885	NaN	NaN	NaN	+	4.42963	4.00572e-05	P05114	P05114	HMGN1_HUMAN	HMGN1	Non-histone chromosomal protein HMG-14
13.9694	14.0331	13.9531	10.5319	10.8509	11.0709	11.7641	11.9008	10.8853	12.8561	NaN	NaN	+	4.08073	0.000104762	P05120	P05120	PAI2_HUMAN	SERPINB2	Plasminogen activator inhibitor 2
18.667	18.5827	18.7324	18.4049	18.4766	18.3853	17.9958	17.7571	17.6745	17.8858	18.1236	18.0255	+	4.25411	5.16796e-05	P05141	P05141;P12235;P12236;Q9H0C2	ADT2_HUMAN	SLC25A5	ADP/ATP translocase 2
10.9841	10.308	10.7138	NaN	11.1801	10.8641	11.8133	11.7732	11.4929	NaN	NaN	NaN	+	1.89125	0.00785282	P05155;P05155-2;P05155-3	P05155;P05155-2;P05155-3	IC1_HUMAN	SERPING1	Plasma protease C1 inhibitor
13.7172	13.886	13.8733	13.9951	13.801	14.1686	13.9151	13.8977	13.8302	15.8048	16.0313	15.5559	+	6.07679	0	P05156	P05156	CFAI_HUMAN	CFI	Complement factor I
13.0047	13.1641	13.0648	13.7501	13.8532	13.8275	14.2133	13.8987	13.3856	14.4338	14.5123	14.7244	+	3.43545	0.000402904	P05160	P05160	F13B_HUMAN	F13B	Coagulation factor XIII B chain
14.0971	14.129	14.1756	14.0854	14.0045	14.0811	14.2241	14.3114	14.3268	14.0247	14.1799	14.1155	+	2.25561	0.00387223	P05164;P05164-2;P05164-3	P05164;P05164-2;P05164-3	PERM_HUMAN	MPO	Myeloperoxidase
13.5974	13.6936	13.6435	14.179	14.1944	14.1073	13.6651	13.7348	13.5648	NaN	14.0825	NaN	+	4.09158	0.000100719	P05165;P05165-2	P05165;P05165-2;P05165-3	PCCA_HUMAN	PCCA	Propionyl-CoA carboxylase alpha chain, mitochondrial
14.6957	14.585	14.7656	14.5805	14.5921	14.4949	14.5641	14.5151	14.5399	15.0798	14.9781	15.1476	+	4.36778	4.44444e-05	P05198	P05198	IF2A_HUMAN	EIF2S1	Eukaryotic translation initiation factor 2 subunit 1
10.1453	10.8021	10.3079	11.5727	10.7514	10.6861	12.1105	12.654	12.5931	NaN	NaN	NaN	+	2.75939	0.00149421	P05204	P05204;Q15651;Q15651-2	HMGN2_HUMAN	HMGN2	Non-histone chromosomal protein HMG-17
14.7807	14.6469	14.6642	14.0207	13.9275	14.0226	14.8183	14.6835	14.719	12.898	12.5593	12.6912	+	7.5393	0	P05362	P05362	ICAM1_HUMAN	ICAM1	Intercellular adhesion molecule 1
17.7095	17.7918	17.9115	17.5482	17.6529	17.5395	18.1442	18.0495	17.9724	17.2552	17.5622	17.6884	+	2.40997	0.00282586	P05387	P05387	RLA2_HUMAN	RPLP2	60S acidic ribosomal protein P2
16.4997	16.7156	16.5296	16.3319	16.2522	16.3161	16.1334	15.9976	15.8245	15.7112	16.1188	16.0013	+	2.69672	0.00163865	P05388	P05388;P05388-2	RLA0_HUMAN	RPLP0	60S acidic ribosomal protein P0
13.4613	13.7348	13.2349	13.5567	13.5748	13.5803	13.9035	13.7286	13.2535	15.7908	NaN	15.42	+	3.98288	0.000105626	P05413	P05413	FABPH_HUMAN	FABP3	Fatty acid-binding protein, heart
10.299	10.0185	10.7738	10.4308	10.8169	11.2373	11.4684	11.452	11.5788	NaN	NaN	NaN	+	1.8459	0.00863861	P05423	P05423	RPC4_HUMAN	POLR3D	DNA-directed RNA polymerase III subunit RPC4
14.559	14.5735	14.4521	14.9779	15.0358	15.0229	14.5861	14.6106	14.6506	16.7486	16.8976	17.1178	+	8.18715	0	P05452	P05452	TETN_HUMAN	CLEC3B	Tetranectin
12.9181	12.9322	12.2906	13.9759	14.0781	13.7141	13.6353	13.6482	13.6822	15.9892	15.657	15.7297	+	5.94645	0	P05543	P05543	THBG_HUMAN	SERPINA7	Thyroxine-binding globulin
12.5567	11.571	11.9949	12.2079	12.7033	12.3675	11.8038	11.9866	12.7021	15.0545	14.6692	15.1351	+	4.37026	4.45682e-05	P05546	P05546	HEP2_HUMAN	SERPIND1	Heparin cofactor 2
16.409	16.3478	16.4121	17.6234	17.5888	17.5905	17.3555	17.3791	17.3068	16.5535	16.6683	16.9321	+	5.80791	0	P05783	P05783	K1C18_HUMAN	KRT18	Keratin, type I cytoskeletal 18
19.0927	19.084	19.1806	20.3372	20.3381	20.3382	20.1847	20.1216	19.9819	19.5357	19.6957	19.7698	+	6.30333	0	P05787;P05787-2	P05787;P05787-2	K2C8_HUMAN	KRT8	Keratin, type II cytoskeletal 8
14.4645	14.5569	14.511	14.7569	14.851	14.7904	14.8269	14.8068	14.8601	NaN	14.0033	13.3856	+	3.20771	0.000651163	P06127	P06127	CD5_HUMAN	CD5	T-cell surface glycoprotein CD5
13.5777	13.4399	13.4841	13.2522	13.3421	13.2599	12.9606	12.9174	12.9971	14.5253	14.2355	14.0985	+	5.30422	8.94855e-06	P06239;P06239-3	P06239;P06239-3	LCK_HUMAN	LCK	Tyrosine-protein kinase Lck
12.9422	12.7776	12.8387	13.1487	13.1482	13.0765	13.1039	13.0477	13.2436	14.3938	13.3936	14.3429	+	2.30862	0.00350194	P06280	P06280	AGAL_HUMAN	GLA	Alpha-galactosidase A
17.3292	17.3397	17.356	17.5578	17.4322	17.487	17.4163	17.2567	17.161	17.6034	17.8839	17.7869	+	2.75168	0.00150815	P06396-2	P06396;P06396-2;P06396-3;P06396-4	GELS_HUMAN	GSN	Isoform 2 of Gelsolin
14.1834	14.1642	14.347	14.4885	14.6099	14.4705	15.0551	14.9461	14.9053	13.3423	13.739	13.5064	+	5.38376	9.30233e-06	P06454;P06454-2	P06454;P06454-2	PTMA_HUMAN	PTMA	Prothymosin alpha
13.1361	13.3095	13.1264	13.2645	13.2399	13.0798	12.924	13.1383	13.2883	14.3637	13.7096	13.9598	+	2.73649	0.0015165	P06493	P06493;P06493-2	CDK1_HUMAN	CDK1	Cyclin-dependent kinase 1
19.1804	19.1833	19.2442	19.3978	19.432	19.4162	19.3064	19.2617	19.2053	18.6249	18.6913	18.6541	+	7.5056	0	P06576	P06576	ATPB_HUMAN	ATP5F1B	ATP synthase subunit beta, mitochondrial
16.8953	16.7847	16.9356	14.6735	14.7138	14.7044	14.9846	14.834	14.614	17.2858	17.384	17.4919	+	8.51152	0	P06702	P06702	S10A9_HUMAN	S100A9	Protein S100-A9
17.9464	17.7754	17.7934	17.6406	17.3014	17.4519	17.851	17.8793	17.817	16.5078	16.2332	16.6883	+	4.95241	1.46252e-05	P06703	P06703	S10A6_HUMAN	S100A6	Protein S100-A6
13.1643	12.7453	12.7479	13.4516	13.5603	13.5023	13.8741	13.8399	13.3746	14.6963	14.2864	14.2035	+	3.50916	0.000320896	P06727	P06727	APOA4_HUMAN	APOA4	Apolipoprotein A-IV
18.5056	18.4875	18.5424	18.7119	18.6696	18.6893	18.7022	18.6639	18.6636	17.797	17.8057	17.7944	+	10.2419	0	P06733	P06733;P06733-2	ENOA_HUMAN	ENO1	Alpha-enolase
12.4987	12.4582	12.4869	11.9807	11.8002	12.0404	11.7901	12.11	11.6906	13.4479	NaN	14.1555	+	3.79916	0.00013617	P06737;P06737-2	P06737;P06737-2	PYGL_HUMAN	PYGL	Glycogen phosphorylase, liver form
16.3981	16.3442	16.3753	16.9318	16.9592	16.8424	16.4579	16.3161	16.1387	16.039	16.1924	16.0225	+	4.35635	4.38957e-05	P06744;P06744-2	P06744;P06744-2	G6PI_HUMAN	GPI	Glucose-6-phosphate isomerase
16.0143	15.8978	16.1175	15.7168	16.0782	16.0611	16.4562	16.3091	16.0933	15.4258	15.4966	15.7775	+	2.16827	0.00462487	P06748;P06748-2	P06748;P06748-2;P06748-3	NPM_HUMAN	NPM1	Nucleophosmin
12.9566	NaN	12.9209	11.9835	11.6202	NaN	12.9236	12.1106	12.827	11.2498	NaN	11.4574	+	1.96518	0.00680212	P06753	P06753;P06753-6	TPM3_HUMAN	TPM3	Tropomyosin alpha-3 chain
17.7476	17.6717	17.7594	17.5632	17.6412	17.5945	17.8061	17.8828	17.6701	16.8499	16.9383	16.9654	+	5.97458	0	P06753-2	P06753;P06753-2;P06753-3;P06753-4;P06753-5;P06753-6;P06753-7	TPM3_HUMAN	TPM3	Isoform 2 of Tropomyosin alpha-3 chain
9.97895	9.98045	10.3527	10.8836	11.0175	10.397	9.83281	10.5251	10.4635	11.9019	12.5167	12.4198	+	3.90802	0.00012542	P06858	P06858	LIPL_HUMAN	LPL	Lipoprotein lipase
15.073	15.1099	15.0203	15.2444	15.3452	15.2877	15.14	15.0725	15.0123	14.5273	14.3615	14.7997	+	3.34157	0.000538462	P06865	P06865	HEXA_HUMAN	HEXA	Beta-hexosaminidase subunit alpha
18.1117	18.0018	18.1826	18.2184	18.2282	18.1648	18.434	18.2419	18.0743	17.1222	17.0647	17.1693	+	5.52592	1.00756e-05	P06899;P23527;P33778;Q16778;Q8N257	P06899;P23527;P33778;Q16778;Q6DN03;Q6DRA6;Q8N257	H2B1B_HUMAN;H2B1J_HUMAN;H2B1O_HUMAN;H2B2E_HUMAN;H2B3B_HUMAN	H2BC11;H2BC17;H2BC21;H2BC26;H2BC3	Histone H2B type 1-J
16.2599	16.3202	16.2563	16.9297	17.0025	16.9889	15.8232	15.7363	15.6899	15.6885	15.9714	16.164	+	4.92192	1.43113e-05	P07099	P07099	HYEP_HUMAN	EPHX1	Epoxide hydrolase 1
16.6041	16.7032	16.7435	17.4251	17.3808	17.5153	17.4988	17.4856	17.4674	16.4144	16.4911	16.5943	+	6.85676	0	P07108;P07108-2;P07108-3;P07108-4;P07108-5	P07108;P07108-2;P07108-3;P07108-4;P07108-5	ACBP_HUMAN	DBI	Acyl-CoA-binding protein
18.0331	18.0401	18.1004	17.9026	17.9579	18.0035	18.3846	18.2528	18.0746	17.2237	17.4515	17.3646	+	4.56627	2.45776e-05	P07195	P00338;P07195;P07864;Q6ZMR3;P00338-3;P00338-2;P00338-4;P00338-5	LDHB_HUMAN	LDHB	L-lactate dehydrogenase B chain
12.987	12.927	13.0169	13.1049	13.1248	12.7581	12.6625	12.2974	12.3002	15.0872	15.281	15.2087	+	6.98872	0	P07225	P07225	PROS_HUMAN	PROS1	Vitamin K-dependent protein S
18.6251	18.5826	18.6437	18.5728	18.6321	18.5442	18.7319	18.6221	18.4164	17.2424	17.3105	17.4376	+	6.33547	0	P07237	P07237	PDIA1_HUMAN	P4HB	Protein disulfide-isomerase
11.6889	11.5364	11.3101	12.3488	11.6902	12.1323	11.3437	11.6312	11.3295	12.6082	13.9988	NaN	+	2.06533	0.0055025	P07305;P07305-2	P07305;P07305-2	H10_HUMAN	H1-0	Histone H1.0
17.8314	17.8045	17.8073	17.5358	17.6012	17.6176	17.9998	17.9509	17.8532	17.4566	17.4664	17.5749	+	4.45948	4.0521e-05	P07339	P07339	CATD_HUMAN	CTSD	Cathepsin D
18.6633	18.6239	18.7585	18.6243	18.5996	18.5817	17.8375	17.8267	17.6975	17.0007	16.9006	16.9785	+	8.89066	0	P07355;P07355-2	A6NMY6;P07355;P07355-2	ANXA2_HUMAN	ANXA2	Annexin A2
11.6529	11.8617	11.1538	11.4769	11.6871	10.7403	10.7699	10.869	11.589	12.8544	NaN	13.7755	+	2.22179	0.00413874	P07358	P07358	CO8B_HUMAN	C8B	Complement component C8 beta chain
15.0824	15.0678	15.0641	14.8891	14.9878	15.0295	14.7414	14.6948	14.6209	15.4407	15.4764	15.3847	+	6.00809	0	P07384	P07384	CAN1_HUMAN	CAPN1	Calpain-1 catalytic subunit
NaN	11.8345	10.7595	12.4394	12.2546	11.9633	NaN	NaN	NaN	14.2408	13.5244	NaN	+	1.83686	0.00874317	P07476	P07476	INVO_HUMAN	IVL	Involucrin
19.034	18.998	19.0955	18.4718	18.5222	18.5202	19.0029	18.904	18.8739	17.518	17.8028	17.7174	+	6.7203	0	P07602	P07602;P07602-2;P07602-3	SAP_HUMAN	PSAP	Prosaposin
15.998	15.9489	16.0738	16.2512	16.2515	16.2522	15.9929	15.9399	15.8185	15.7348	15.7139	15.7799	+	4.48326	4.11765e-05	P07686	P07686	HEXB_HUMAN	HEXB	Beta-hexosaminidase subunit beta
13.4874	13.6346	13.655	12.9374	13.0445	13.0008	13.3379	13.4117	13.2979	NaN	NaN	NaN	+	3.87688	0.000132013	P07711	P07711;P07711-3	CATL1_HUMAN	CTSL	Procathepsin L
19.9501	19.8727	19.9498	19.9641	19.9637	19.8998	19.9383	19.9527	19.7759	19.5731	19.467	19.6564	+	3.12662	0.000723779	P07737	P07737	PROF1_HUMAN	PFN1	Profilin-1
12.1625	12.51	12.2455	12.1517	12.2647	12.2457	12.2395	12.4346	13.4824	NaN	13.644	13.9239	+	1.95095	0.00693321	P07738	P07738	PMGE_HUMAN	BPGM	Bisphosphoglycerate mutase
17.475	17.2802	17.4038	16.4085	16.3267	16.2675	16.9736	16.9862	16.9011	14.7614	14.8945	15.0167	+	8.45001	0	P07858	P07858	CATB_HUMAN	CTSB	Cathepsin B
17.3327	17.316	17.3645	17.3604	17.373	17.3225	17.528	17.4652	17.2967	16.4479	16.6187	16.6409	+	5.43244	9.7561e-06	P07900;P07900-2	P07900;P07900-2	HS90A_HUMAN	HSP90AA1	Heat shock protein HSP 90-alpha
14.6218	14.7977	14.9848	15.0057	15.1239	15.0262	15.128	14.9499	14.8977	14.1208	14.2383	14.1597	+	4.23204	5.14801e-05	P07919	P07919	QCR6_HUMAN	UQCRH	Cytochrome b-c1 complex subunit 6, mitochondrial
17.2668	17.2373	17.3133	18.0066	18.0931	18.0064	16.9887	16.8846	16.7266	21.1262	21.2119	21.3759	+	10.3097	0	P07942	P07942	LAMB1_HUMAN	LAMB1	Laminin subunit beta-1
13.0111	12.9772	12.8869	12.0612	11.841	12.0182	12.3671	12.2592	12.556	NaN	NaN	NaN	+	3.84773	0.000134929	P07948-2	P07948;P08631;P08631-2;P07948-2;P08631-3;P08631-4	LYN_HUMAN	LYN	Isoform 2 of Tyrosine-protein kinase Lyn
12.2872	12.3053	12.5265	13.389	13.1281	13.4484	13.3819	13.4179	13.3904	NaN	NaN	13.7245	+	4.01101	0.000107101	P07951-2	P07951-2;P07951-3	TPM2_HUMAN	TPM2	Isoform 2 of Tropomyosin beta chain
16.2217	16.1332	16.2193	16.5273	16.5291	16.5206	16.0033	15.9522	16.0598	15.3501	15.4132	15.1067	+	6.00941	0	P07954;P07954-2	P07954;P07954-2	FUMH_HUMAN	FH	Fumarate hydratase, mitochondrial
14.7747	14.8824	14.8932	15.3766	15.425	15.3997	15.5128	15.5373	15.6106	16.978	17.1589	17.0748	+	9.27249	0	P07996	P07996;P35442;P07996-2	TSP1_HUMAN	THBS1	Thrombospondin-1
12.1617	11.9498	11.865	12.56	12.6763	12.6664	12.2871	11.6784	12.4698	14.2086	14.4141	14.538	+	5.20616	8.42105e-06	P08123	P08123	CO1A2_HUMAN	COL1A2	Collagen alpha-2(I) chain
18.1299	18.0368	18.1391	18.1912	18.2286	18.2696	18.1478	18.0782	17.863	16.9026	17.0678	16.9912	+	6.22097	0	P08133	P08133;P08133-2	ANXA6_HUMAN	ANXA6	Annexin A6
13.2706	13.2387	13.1914	12.8814	13.0073	12.9878	13.205	13.1382	13.1611	NaN	NaN	NaN	+	2.92262	0.00106259	P08174;P08174-2;P08174-3;P08174-4;P08174-5;P08174-6;P08174-7	P08174;P08174-2;P08174-3;P08174-4;P08174-5;P08174-6;P08174-7	DAF_HUMAN	CD55	Complement decay-accelerating factor
15.6281	15.5627	15.5275	15.2405	15.3228	15.2984	15.6053	15.5408	15.4667	14.3355	14.7145	14.5584	+	5.13597	8.11359e-06	P08195;P08195-2;P08195-3;P08195-4;P08195-5	P08195;P08195-4;P08195-2;P08195-3;P08195-5	4F2_HUMAN	SLC3A2	4F2 cell-surface antigen heavy chain
18.9696	18.8852	19.0198	18.9891	18.9371	18.9594	19.1491	19.1234	19.0116	18.4128	18.3991	18.4563	+	5.81934	0	P08238	P07900;P08238;Q14568;Q58FF8;P07900-2	HS90B_HUMAN	HSP90AB1	Heat shock protein HSP 90-beta
12.7116	12.95	12.6167	12.2435	12.1409	12.062	12.5225	12.5285	12.2385	NaN	NaN	13.7231	+	2.17206	0.00458102	P08240	P08240;P08240-2	SRPRA_HUMAN	SRPRA	Signal recognition particle receptor subunit alpha
11.7397	11.717	11.7876	11.7853	11.4202	10.8145	11.2446	NaN	10.9222	14.9869	15.3522	15.1542	+	5.6565	0	P08311	P08311	CATG_HUMAN	CTSG	Cathepsin G
10.3218	11.157	11.1736	11.9395	11.9506	11.8807	11.6891	11.5956	12.0326	NaN	NaN	NaN	+	1.88356	0.00798516	P08397;P08397-2	P08397;P08397-2;P08397-3;P08397-4	HEM3_HUMAN	HMBS	Porphobilinogen deaminase
12.8949	12.6857	12.7463	11.9529	11.7444	11.6036	12.2209	12.2271	11.9196	NaN	13.1996	NaN	+	3.20494	0.000660033	P08514	P08514;P08514-2;P08514-3	ITA2B_HUMAN	ITGA2B	Integrin alpha-IIb
14.51	14.5729	14.6319	14.8484	14.8071	14.8544	14.5528	14.4064	14.4828	14.8956	15.1604	14.9414	+	3.55777	0.000273867	P08559-4	P08559;P29803;P08559-2;P08559-3;P08559-4	ODPA_HUMAN	PDHA1	Isoform 4 of Pyruvate dehydrogenase E1 component subunit alpha, somatic form, mitochondrial
13.7666	13.9804	14.1495	12.0926	12.2823	12.392	12.7171	12.6325	12.7174	NaN	NaN	NaN	+	4.77792	1.35135e-05	P08567	P08567	PLEK_HUMAN	PLEK	Pleckstrin
12.6355	12.9138	12.7076	10.9896	10.1263	10.9173	10.9915	11.1702	11.2454	NaN	NaN	NaN	+	3.4692	0.000331797	P08571	P08571	CD14_HUMAN	CD14	Monocyte differentiation antigen CD14
14.5111	14.3348	14.3583	14.9234	14.8936	15.029	14.5786	14.615	14.6747	16.7561	16.8629	16.5379	+	7.84937	0	P08572	P08572	CO4A2_HUMAN	COL4A2	Collagen alpha-2(IV) chain
15.4928	15.5688	15.7012	15.7816	15.6984	15.7617	15.6247	15.3872	15.2859	14.5663	14.9617	14.8372	+	3.70404	0.000166836	P08574	P08574	CY1_HUMAN	CYC1	Cytochrome c1, heme protein, mitochondrial
16.5521	16.4845	16.6456	16.323	16.3839	16.3622	16.5813	16.5419	16.4585	15.5664	15.7369	15.8815	+	4.78429	1.35593e-05	P08575;P08575-10;P08575-4;P08575-5;P08575-6;P08575-7;P08575-8;P08575-9	P08575;P08575-10;P08575-4;P08575-5;P08575-6;P08575-7;P08575-8;P08575-9	PTPRC_HUMAN	PTPRC	Receptor-type tyrosine-protein phosphatase C
13.8402	13.9985	13.9667	14.3587	14.3395	14.2489	13.9592	14.0836	14.2472	14.6137	14.2565	14.7884	+	2.10489	0.00509146	P08621	P08621;P08621-4	RU17_HUMAN	SNRNP70	U1 small nuclear ribonucleoprotein 70 kDa
19.7241	19.7663	19.7899	18.6862	18.6863	18.7168	19.5879	19.5455	19.4507	18.3188	18.3847	18.4677	+	8.45483	0	P08670	P08670	VIME_HUMAN	VIM	Vimentin
16.3901	16.5044	16.5293	17.4752	17.5363	17.4594	17.4728	17.5125	17.4778	19.6942	19.5803	19.6029	+	11.0004	0	P08697;P08697-2	P08697;P08697-2	A2AP_HUMAN	SERPINF2	Alpha-2-antiplasmin
13.511	13.5263	13.4832	13.5936	13.4913	13.5214	13.0338	13.0971	13.2712	14.2001	14.1753	13.943	+	4.8058	1.36986e-05	P08708	P08708	RS17_HUMAN	RPS17	40S ribosomal protein S17
20.6398	20.5274	20.671	21.5692	21.5612	21.5316	21.3623	21.28	21.1377	20.9929	21.0871	21.1835	+	5.26837	8.67679e-06	P08727	P02533;P08727;P08779;P19012;Q04695;P19012-2	K1C19_HUMAN	KRT19	Keratin, type I cytoskeletal 19
17.0776	17.0608	17.0443	18.3219	18.3773	18.3556	17.9587	17.8735	17.7812	17.493	17.645	17.6425	+	7.22881	0	P08729	P08729	K2C7_HUMAN	KRT7	Keratin, type II cytoskeletal 7
14.1937	14.1758	14.1941	14.0121	13.9818	13.9447	14.0182	14.095	14.1961	13.775	13.6224	13.5916	+	4.16048	9.44099e-05	P08754	P08754	GNAI3_HUMAN	GNAI3	Guanine nucleotide-binding protein G(i) subunit alpha-3
18.5286	18.5941	18.6983	18.3061	18.4215	18.4578	18.6231	18.5291	18.3775	16.9797	17.2341	16.748	+	5.56724	0	P08758	P08758	ANXA5_HUMAN	ANXA5	Annexin A5
17.3293	17.2738	17.3742	16.5588	16.5151	16.5518	16.2513	16.1941	16.1556	19.3905	19.4708	19.7097	+	9.54967	0	P08779	P08779	K1C16_HUMAN	KRT16	Keratin, type I cytoskeletal 16
11.6432	12.0155	11.9172	12.241	12.1889	12.5072	12.4573	12.4359	12.6269	13.6142	13.3797	13.1994	+	4.49614	4.14201e-05	P08842	P08842	STS_HUMAN	STS	Steryl-sulfatase
16.0184	16.0634	16.2039	16.0492	16.1347	16.0703	16.5862	16.5792	16.5332	14.2888	13.8432	13.9788	+	7.42835	0	P08962;P08962-2;P08962-3	P08962;P08962-2;P08962-3	CD63_HUMAN	CD63	CD63 antigen
11.4436	11.1898	11.2443	11.3245	11.3571	11.1981	10.856	10.7619	NaN	NaN	NaN	NaN	+	2.184	0.00447121	P09001	P09001	RM03_HUMAN	MRPL3	39S ribosomal protein L3, mitochondrial
13.8322	13.7215	13.8771	13.6342	13.6242	13.511	13.6197	13.5425	13.4384	NaN	NaN	NaN	+	1.90413	0.0076812	P09012	P09012	SNRPA_HUMAN	SNRPA	U1 small nuclear ribonucleoprotein A
12.738	12.7986	12.7699	12.9765	13.0619	13.1407	13.1199	13.0042	13.3099	13.7164	NaN	NaN	+	2.01664	0.00597538	P09104	P09104;P09104-2	ENOG_HUMAN	ENO2	Gamma-enolase
16.4371	16.4616	16.474	16.5233	16.5403	16.5151	16.2824	16.3252	16.1622	16.0967	16.2663	16.0956	+	3.41097	0.000465533	P09211	P09211	GSTP1_HUMAN	GSTP1	Glutathione S-transferase P
12.9839	12.9967	13.1204	13.1991	12.9278	13.0799	13.3445	13.2249	13.3077	12.9	12.8102	12.8652	+	2.6862	0.00167368	P09234	P09234	RU1C_HUMAN	SNRPC	U1 small nuclear ribonucleoprotein C
16.3866	16.427	16.536	16.4476	16.3784	16.3824	16.5391	16.7718	16.7017	15.6428	15.4892	15.7825	+	4.99393	1.49813e-05	P09326	P09326;P09326-2	CD48_HUMAN	CD48	CD48 antigen
14.1484	14.1191	14.2543	14.6067	14.537	14.5725	14.8536	14.6341	14.5434	13.8263	14.2883	14.1656	+	2.51237	0.00234087	P09429	P09429;P26583	HMGB1_HUMAN	HMGB1	High mobility group protein B1
15.4242	15.393	15.5073	16.0546	15.923	15.7909	16.1379	16.09	16.2502	15.0736	14.7597	14.932	+	5.33002	9.07029e-06	P09467	O00757;P09467	F16P1_HUMAN	FBP1	Fructose-1,6-bisphosphatase 1
12.6608	12.5523	11.9547	12.4714	12.5904	12.6513	12.6185	12.3535	12.7105	15.5633	15.3068	15.3403	+	6.29355	0	P09486	P09486	SPRC_HUMAN	SPARC	SPARC
16.6008	16.7102	16.6129	17.7347	17.7484	17.748	17.6928	17.6035	17.4723	16.8	16.6862	16.7179	+	7.14059	0	P09493-3	P09493;P09493-10;P09493-5;P09493-2;P09493-3;P09493-4;P09493-6;P09493-7;P09493-8;P09493-9	TPM1_HUMAN	TPM1	Isoform 3 of Tropomyosin alpha-1 chain
12.2799	12.3214	12.4065	13.1608	12.8425	13.2451	12.9461	13.2302	13.2949	NaN	NaN	12.2443	+	2.77181	0.00148148	P09493-5	P09493-5	TPM1_HUMAN	TPM1	Isoform 5 of Tropomyosin alpha-1 chain
15.4697	15.5305	15.5869	14.7977	14.7814	14.8344	15.2406	15.0197	14.8556	14.2497	14.2551	14.3752	+	5.30874	8.98876e-06	P09496;P09496-2;P09496-3;P09496-4	P09496;P09496-2;P09496-3;P09496-4	CLCA_HUMAN	CLTA	Clathrin light chain A
16.1808	16.1719	16.2192	16.3203	16.3069	16.3905	16.3144	16.2859	16.2006	15.1783	15.1831	15.3433	+	7.26499	0	P09525;P09525-3	P09525;P09525-2;P09525-3	ANXA4_HUMAN	ANXA4	Annexin A4
12.8261	12.7728	12.6675	12.6921	12.5981	12.7047	12.6496	12.5401	12.5916	13.5981	NaN	13.0232	+	2.02677	0.00588933	P09543;P09543-2	P09543;P09543-2	CN37_HUMAN	CNP	2',3'-cyclic-nucleotide 3'-phosphodiesterase
11.0859	11.0575	10.7161	11.332	11.438	11.4475	11.555	11.4679	11.2422	NaN	NaN	NaN	+	1.78253	0.00985708	P09564	P09564	CD7_HUMAN	CD7	T-cell antigen CD7
12.5143	12.6744	12.6254	11.6355	11.848	11.8784	12.3485	12.2021	11.8209	12.9253	12.2663	NaN	+	1.84359	0.0086749	P09601	P09601	HMOX1_HUMAN	HMOX1	Heme oxygenase 1
15.8727	15.876	15.9063	16.0889	16.0584	16.1036	16.2082	16.0896	15.8614	15.0979	15.2409	15.0869	+	5.08589	1.5873e-05	P09622	P09622;P09622-2	DLDH_HUMAN	DLD	Dihydrolipoyl dehydrogenase, mitochondrial
12.434	12.3412	12.2853	13.582	13.5026	13.5018	13.2661	13.1386	13.567	NaN	NaN	NaN	+	4.03107	0.000107602	P09758	P09758	TACD2_HUMAN	TACSTD2	Tumor-associated calcium signal transducer 2
14.1363	14.0943	14.2042	14.1757	14.247	14.0918	14.0448	13.9966	14.0448	15.2265	15.3774	15.1213	+	6.59368	0	P09874	P09874	PARP1_HUMAN	PARP1	Poly [ADP-ribose] polymerase 1
13.4905	13.7127	13.4	12.564	12.5819	12.4525	13.2961	13.3095	13.0939	NaN	NaN	NaN	+	3.79777	0.000140276	P09913	P09913	IFIT2_HUMAN	IFIT2	Interferon-induced protein with tetratricopeptide repeats 2
13.6687	13.7401	13.7991	13.0155	12.9626	13.0745	13.3991	13.3057	13.3453	14.072	13.4099	14.0306	+	2.54844	0.00220929	P09914;P09914-2	P09914;P09914-2	IFIT1_HUMAN	IFIT1	Interferon-induced protein with tetratricopeptide repeats 1
12.2919	12.5028	12.7674	11.4395	11.9941	11.6387	11.3297	11.8986	11.4899	NaN	NaN	NaN	+	1.99127	0.00642182	P09917	P09917;P09917-2;P09917-3;P09917-4;P09917-5	LOX5_HUMAN	ALOX5	Polyunsaturated fatty acid 5-lipoxygenase
11.8	11.8435	11.9358	12.3959	12.1345	12.344	12.932	12.8971	12.7991	NaN	NaN	NaN	+	4.34985	4.37158e-05	P09936	P09936	UCHL1_HUMAN	UCHL1	Ubiquitin carboxyl-terminal hydrolase isozyme L1
14.9257	14.8473	14.8732	14.9567	14.9085	14.8564	15.0147	14.9754	15.0237	14.322	13.8683	14.066	+	4.37782	4.48179e-05	P09960	P09960;P09960-4	LKHA4_HUMAN	LTA4H	Leukotriene A-4 hydrolase
13.29	13.2967	13.2266	13.178	13.1601	13.2653	13.3285	13.2989	13.3432	14.0709	13.6329	13.7681	+	3.14145	0.000701529	P09972	P09972	ALDOC_HUMAN	ALDOC	Fructose-bisphosphate aldolase C
14.2608	14.1234	14.1176	14.3633	14.5478	14.3951	14.3481	14.3874	14.1977	16.4464	16.4997	16.4696	+	8.80008	0	P0C0L4;P0C0L4-2	P0C0L4;P0C0L5;P0C0L4-2	CO4A_HUMAN	C4A	Complement C4-A
16.7672	16.7402	16.8303	17.3851	17.3529	17.3409	17.1546	17.0809	17.1114	16.2595	16.264	16.2352	+	9.14991	0	P0DMV8;P0DMV9	P0DMV8;P0DMV9;P34931;P0DMV8-2	HS71A_HUMAN;HS71B_HUMAN	HSPA1A;HSPA1B	Heat shock 70 kDa protein 1A
12.1284	12.1137	12.3781	12.0901	12.0834	12.2077	12.4326	12.2174	11.8841	13.9875	13.9155	14.5762	+	4.82058	1.37694e-05	P0DOY2;P0DOY3	P0CG04;P0DOY2;P0DOY3;A0M8Q6;P0CF74;B9A064;P0DOX8	IGLC2_HUMAN;IGLC3_HUMAN	IGLC2;IGLC3	Immunoglobulin lambda constant 2
17.7966	17.8929	17.9393	18.0537	17.9921	17.9985	18.392	18.3159	18.2585	16.9231	17.4755	17.565	+	3.01198	0.000853008	P0DP23;P0DP24;P0DP25	P0DP23;P0DP24;P0DP25	CALM1_HUMAN;CALM2_HUMAN;CALM3_HUMAN	CALM1;CALM2;CALM3	Calmodulin-1
11.9202	11.6173	11.9485	12.089	12.0942	12.2597	11.9161	11.788	11.9294	14.7866	14.4251	14.7468	+	7.51705	0	P0DTE7;P0DTE8;P0DUB6	P04746;P0DTE7;P0DTE8;P0DUB6;P19961;P19961-2;P04746-2	AMY1A_HUMAN;AMY1B_HUMAN;AMY1C_HUMAN	AMY1A;AMY1B;AMY1C	Alpha-amylase 1B
13.2906	13.2428	13.1027	13.3147	13.3879	13.4062	13.4402	13.6876	13.6981	NaN	NaN	NaN	+	1.98966	0.00643698	P10109	P10109	ADX_HUMAN	FDX1	Adrenodoxin, mitochondrial
12.8194	13.0573	12.9476	14.1343	14.0616	14.1371	14.1664	13.8388	14.1088	13.2406	NaN	NaN	+	4.37063	4.46304e-05	P10124	P10124	SRGN_HUMAN	SRGN	Serglycin
14.847	14.7517	14.8262	15.1362	15.3504	15.1649	15.3214	15.2574	15.3345	14.1686	13.6996	13.9663	+	5.1923	8.35073e-06	P10144	P10144	GRAB_HUMAN	GZMB	Granzyme B
13.8909	14.1	13.9806	14.3683	14.3933	14.3165	14.4285	14.4259	14.4125	13.8739	13.6413	13.8168	+	4.48636	4.12371e-05	P10253	P10253	LYAG_HUMAN	GAA	Lysosomal alpha-glucosidase
16.9354	17.0254	17.0433	16.8852	16.8967	16.7948	17.1572	17.0956	17.0283	15.7567	15.841	15.7329	+	7.96295	0	P10321	P10321;P10321-2	HLAC_HUMAN	HLA-C	HLA class I histocompatibility antigen, C alpha chain
19.4441	19.4076	19.5347	19.8954	19.8235	19.9055	19.8202	19.9071	19.7454	19.3629	19.51	19.6449	+	3.0701	0.000771984	P10412;P16402;P16403	P10412;P16402;P16403	H12_HUMAN;H13_HUMAN;H14_HUMAN	H1-2;H1-3;H1-4	Histone H1.4
15.138	15.139	14.9766	15.2407	15.0891	15.1315	15.3547	15.2085	15.1774	14.4974	14.8834	14.7158	+	2.52812	0.00225691	P10515	P10515	ODP2_HUMAN	DLAT	Dihydrolipoyllysine-residue acetyltransferase component of pyruvate dehydrogenase complex, mitochondrial
17.0688	16.9854	17.0343	17.056	17.1361	17.0723	17.4711	17.5469	17.4556	17.4265	17.5828	17.3798	+	4.47997	4.1116e-05	P10599	P10599;P10599-2	THIO_HUMAN	TXN	Thioredoxin
17.9907	18.0579	18.0166	18.0803	18.0921	18.1654	18.4555	18.3873	18.5772	17.2701	17.1237	17.3121	+	6.60062	0	P10606	P10606	COX5B_HUMAN	COX5B	Cytochrome c oxidase subunit 5B, mitochondrial
12.6436	12.3807	12.456	13.6101	13.4147	13.5269	13.5154	13.7112	13.8449	NaN	NaN	NaN	+	4.12198	9.257e-05	P10636-2	P10636-2;P10636-3;P10636-4;P10636-5	TAU_HUMAN	MAPT	Isoform Fetal-tau of Microtubule-associated protein tau
13.8178	13.1674	13.3661	13.8598	14.1881	14.2538	14.0673	13.7935	13.7757	15.8994	15.8122	15.5949	+	5.09669	1.59681e-05	P10643	P10643	CO7_HUMAN	C7	Complement component C7
18.5817	18.5162	18.6066	18.9162	18.8542	18.9129	18.9111	18.9252	18.8956	17.4853	17.4058	17.5008	+	9.7236	0	P10809	P10809	CH60_HUMAN	HSPD1	60 kDa heat shock protein, mitochondrial
13.122	13.1636	12.9392	14.0575	13.8787	13.9624	13.7826	13.9363	13.9645	14.345	14.3039	14.3657	+	6.0158	0	P10909;P10909-2;P10909-4;P10909-5;P10909-6	P10909;P10909-4;P10909-6;P10909-2;P10909-3;P10909-5	CLUS_HUMAN	CLU	Clusterin
19.1298	19.1226	19.1506	18.9701	18.9549	18.897	18.9284	18.9209	18.7966	17.54	17.5457	17.5123	+	9.65539	0	P11021	P11021	BIP_HUMAN	HSPA5	Endoplasmic reticulum chaperone BiP
17.4419	17.4001	17.5122	18.3021	18.319	18.294	17.233	17.0954	17.1522	21.2614	21.2922	21.4362	+	11.5625	0	P11047	P11047	LAMC1_HUMAN	LAMC1	Laminin subunit gamma-1
14.5745	14.5834	14.6059	14.1883	14.3395	14.2344	14.8412	14.8639	14.7276	NaN	NaN	12.7262	+	3.98626	0.000105869	P11117	P11117	PPAL_HUMAN	ACP2	Lysosomal acid phosphatase
19.2013	19.1779	19.2352	19.2557	19.2641	19.2815	19.3531	19.2141	19.15	18.6939	18.8405	18.8287	+	4.14288	9.34809e-05	P11142	P11142;P54652;P11142-2	HSP7C_HUMAN	HSPA8	Heat shock cognate 71 kDa protein
14.5554	14.4735	14.6689	14.6466	14.5233	14.539	14.7097	14.5199	14.5877	14.3259	14.1748	13.9967	+	2.39318	0.0029158	P11169	P11169	GTR3_HUMAN	SLC2A3	Solute carrier family 2, facilitated glucose transporter member 3
14.0282	14.0592	14.0378	14.5239	14.4783	14.4687	14.2061	14.182	14.2647	14.5593	14.6264	14.2524	+	2.74629	0.00150474	P11177;P11177-2	P11177;P11177-2;P11177-3	ODPB_HUMAN	PDHB	Pyruvate dehydrogenase E1 component subunit beta, mitochondrial
14.4725	14.5889	14.5706	14.9906	14.943	14.9478	14.4224	14.4348	14.3119	14.1121	14.5472	14.3679	+	3.07254	0.000773791	P11216	P11216;P11217	PYGB_HUMAN	PYGB	Glycogen phosphorylase, brain form
17.9442	17.9384	18.0731	18.0063	17.9256	17.9243	18.4784	18.3305	18.3377	16.7881	16.7195	16.6802	+	8.05941	0	P11279	P11279	LAMP1_HUMAN	LAMP1	Lysosome-associated membrane glycoprotein 1
15.3956	15.3904	15.5248	15.5993	15.6343	15.6179	15.2206	15.0054	15.0798	15.4432	15.3703	15.3175	+	3.67964	0.000177419	P11310;P11310-2	P11310;P11310-2	ACADM_HUMAN	ACADM	Medium-chain specific acyl-CoA dehydrogenase, mitochondrial
13.117	13.146	13.3035	13.4221	13.6803	13.5308	13.0429	13.132	13.1744	14.5384	14.4802	14.4039	+	6.40029	0	P11387	P11387	TOP1_HUMAN	TOP1	DNA topoisomerase 1
16.2871	16.231	16.2954	16.2713	16.2539	16.2992	16.3379	16.2975	16.1333	15.5208	15.6365	15.7134	+	4.93734	1.44665e-05	P11413;P11413-2;P11413-3	P11413;P11413-2;P11413-3	G6PD_HUMAN	G6PD	Glucose-6-phosphate 1-dehydrogenase
12.8879	12.7997	12.8913	13.1256	13.1516	13.2556	13.2992	13.3408	13.3796	NaN	13.6562	NaN	+	3.95358	0.000122727	P11441	P11441	UBL4A_HUMAN	UBL4A	Ubiquitin-like protein 4A
13.616	13.6091	13.5772	14.2695	14.3054	14.2418	13.68	13.6948	13.6432	13.9557	13.7127	13.6834	+	4.62437	2.53566e-05	P11498	P11498;P11498-2	PYC_HUMAN	PC	Pyruvate carboxylase, mitochondrial
15.4814	15.5006	15.4966	15.6042	15.6407	15.6167	15.2792	15.1648	15.1251	15.4667	15.5846	15.4031	+	3.75472	0.000146444	P11586	P11586	C1TC_HUMAN	MTHFD1	C-1-tetrahydrofolate synthase, cytoplasmic
14.2431	14.2328	14.22	13.9961	13.9755	14.029	14.2363	14.2509	14.2463	14.4938	15.063	14.9754	+	3.05607	0.000779582	P11717	P11717	MPRI_HUMAN	IGF2R	Cation-independent mannose-6-phosphate receptor
14.7075	14.7	14.7936	14.9088	14.9474	14.9766	15.3361	15.1592	15.1795	14.869	14.5711	14.802	+	3.08414	0.000762951	P11766	P11766	ADHX_HUMAN	ADH5	Alcohol dehydrogenase class-3
16.0242	15.8839	15.936	16.1504	16.142	16.1276	15.6559	15.5975	15.4177	16.2895	16.3166	16.282	+	5.05685	1.55039e-05	P11940	P11940;Q4VXU2;P11940-2;Q4VXU2-2	PABP1_HUMAN	PABPC1	Polyadenylate-binding protein 1
15.3637	15.2785	15.3478	15.3268	15.4118	15.4651	15.7546	15.8456	15.6753	15.5614	15.6246	15.7157	+	3.60634	0.000211144	P12004	P12004	PCNA_HUMAN	PCNA	Proliferating cell nuclear antigen
13.676	13.646	13.9234	14.3554	14.1078	14.2713	14.6223	14.618	14.5066	15.9979	15.9875	16.3636	+	6.52917	0	P12109	P12109	CO6A1_HUMAN	COL6A1	Collagen alpha-1(VI) chain
11.543	NaN	11.949	12.2031	11.9816	12.0493	12.8085	12.7378	12.9124	13.3782	NaN	NaN	+	2.8393	0.00130991	P12110	P12110;P12110-2;P12110-3	CO6A2_HUMAN	COL6A2	Collagen alpha-2(VI) chain
10.7824	10.9838	10.5913	10.3628	10.1415	10.6296	11.7853	11.7992	11.7345	NaN	NaN	12.5521	+	3.65448	0.000184184	P12111;P12111-2;P12111-4	P12111;P12111-2;P12111-4	CO6A3_HUMAN	COL6A3	Collagen alpha-3(VI) chain
13.975	13.8741	13.8252	13.8704	13.5805	13.6356	13.2888	13.3822	13.5955	NaN	13.9191	13.8236	+	1.97268	0.00672464	P12235	P12235	ADT1_HUMAN	SLC25A4	ADP/ATP translocase 1
14.6655	14.7332	14.7345	14.5635	14.5758	14.6306	13.9608	14.1233	13.9146	13.9419	14.1418	14.3576	+	3.63936	0.000186508	P12236	P12235;P12236	ADT3_HUMAN	SLC25A6	ADP/ATP translocase 3
15.8891	15.8476	15.9699	16.3708	16.3569	16.3622	16.1096	15.944	15.9889	16.2148	16.1717	15.9045	+	2.57046	0.00214384	P12259	P12259	FA5_HUMAN	F5	Coagulation factor V
14.268	14.5034	14.6336	15.2794	15.2507	15.2926	15.2622	15.3571	15.3288	17.4799	17.6742	17.4288	+	8.2547	0	P12273	P12273	PIP_HUMAN	PIP	Prolactin-inducible protein
13.5747	13.5165	13.5621	13.3608	13.4599	13.3495	13.8726	14.018	14.0132	13.7761	13.9786	14.1461	+	3.5415	0.00029771	P12277	P12277	KCRB_HUMAN	CKB	Creatine kinase B-type
12.1491	12.3783	12.4316	11.1557	11.3809	11.1924	12.4359	12.5965	12.6528	NaN	NaN	NaN	+	4.46087	4.05797e-05	P12314	P12314;P12314-2	FCGR1_HUMAN	FCGR1A	High affinity immunoglobulin gamma Fc receptor I
13.944	14.0563	13.9832	14.9784	14.9807	15.0411	14.6255	14.5368	14.3005	14.2027	14.0209	14.4299	+	3.98308	0.000105747	P12429	P12429	ANXA3_HUMAN	ANXA3	Annexin A3
16.3907	16.2924	16.3749	17.904	17.9379	17.9546	17.3368	17.389	17.0895	16.88	16.3994	16.4764	+	5.20522	8.40336e-06	P12532	P12532;P12532-2	KCRU_HUMAN	CKMT1A	Creatine kinase U-type, mitochondrial
15.4558	15.4629	15.4467	15.8083	15.8973	15.8959	16.5193	16.3109	16.067	15.1756	15.0698	14.9874	+	4.89482	1.41593e-05	P12544;P12544-2	P12544;P12544-2	GRAA_HUMAN	GZMA	Granzyme A
15.3568	15.3836	15.4533	15.2225	15.2664	15.233	15.3958	15.2966	15.2415	14.4798	14.4417	14.5287	+	7.07605	0	P12814;P12814-3	P12814;P12814-2;P12814-3;P12814-4	ACTN1_HUMAN	ACTN1	Alpha-actinin-1
11.1748	10.5252	10.8333	9.927	9.18639	10.5214	11.706	11.4813	11.7398	NaN	NaN	NaN	+	2.11967	0.00497696	P12821;P12821-2	P12821;P12821-2	ACE_HUMAN	ACE	Angiotensin-converting enzyme
16.0304	16.0547	16.0936	16.1038	16.078	16.0857	15.9861	15.8051	15.7919	15.6535	15.6966	15.6923	+	4.08636	0.000100478	P12956	P12956;P12956-2	XRCC6_HUMAN	XRCC6	X-ray repair cross-complementing protein 6
16.7811	16.6968	16.8012	16.7029	16.7413	16.6653	16.9013	16.7404	16.6474	16.2526	16.2759	16.3071	+	3.97827	0.000114416	P13010	P13010	XRCC5_HUMAN	XRCC5	X-ray repair cross-complementing protein 5
17.8577	17.8473	17.9074	17.8893	17.9603	17.8941	18.1523	17.9436	17.8754	16.4854	16.5944	16.6807	+	6.79263	0	P13073	P13073	COX41_HUMAN	COX4I1	Cytochrome c oxidase subunit 4 isoform 1, mitochondrial
13.6442	13.5104	13.6743	11.4511	10.1935	10.8592	10.6004	NaN	10.0719	NaN	NaN	12.5895	+	3.18772	0.000677632	P13224;P13224-2	P13224;P13224-2	GP1BB_HUMAN	GP1BB	Platelet glycoprotein Ib beta chain
18.4334	18.516	18.4737	18.3232	18.2771	18.3028	18.6915	18.5007	18.4964	16.8961	17.1297	16.814	+	6.81603	0	P13473	P13473;P13473-2;P13473-3	LAMP2_HUMAN	LAMP2	Lysosome-associated membrane glycoprotein 2
16.1502	16.0873	16.1011	15.817	15.7625	15.822	15.9214	15.992	15.9436	15.6031	15.5247	15.9742	+	1.78856	0.00975857	P13489	P13489	RINI_HUMAN	RNH1	Ribonuclease inhibitor
14.8696	15.0493	15.0315	13.3886	13.3611	13.3358	13.9585	13.848	13.6097	NaN	NaN	NaN	+	5.11872	8.04829e-06	P13498	P13498	CY24A_HUMAN	CYBA	Cytochrome b-245 light chain
15.2428	15.017	14.9762	14.9039	14.9612	15.0164	15.4741	15.4932	14.7543	14.1679	14.4885	14.214	+	2.22406	0.00412393	P13501	P13501	CCL5_HUMAN	CCL5	C-C motif chemokine 5
11.1873	12.103	11.8895	12.2033	12.0502	11.6672	12.0855	12.1078	11.8287	13.6221	NaN	13.5486	+	2.85463	0.00129844	P13591;P13591-1;P13591-3;P13591-4;P13591-5	P13591;P13591-1;P13591-3;P13591-4;P13591-5;P13591-6	NCAM1_HUMAN	NCAM1	Neural cell adhesion molecule 1
13.4972	13.5361	13.653	13.6457	13.642	13.6797	13.8065	13.7484	13.7738	13.215	NaN	13.3919	+	3.15254	0.000701131	P13612	P13612	ITA4_HUMAN	ITGA4	Integrin alpha-4
17.4776	17.3723	17.5367	17.4616	17.4717	17.4384	17.6605	17.6173	17.4815	17.0412	17.0114	17.1259	+	4.09526	0.000100962	P13639	P13639	EF2_HUMAN	EEF2	Elongation factor 2
17.8092	17.7125	17.8661	17.5309	17.5299	17.5519	18.3833	18.4389	18.4066	22.8726	22.9678	23.114	+	12.1419	0	P13645	P13645	K1C10_HUMAN	KRT10	Keratin, type I cytoskeletal 10
16.8212	16.8316	16.8781	15.7645	15.627	15.6272	16.2243	16.2369	16.1974	20.2731	20.352	20.3366	+	12.9021	0	P13647	P13647	K2C5_HUMAN	KRT5	Keratin, type II cytoskeletal 5
16.4413	16.4869	16.4642	16.5781	16.5874	16.6037	16.552	16.5536	16.5061	14.758	14.6086	14.7996	+	9.63947	0	P13667	P13667	PDIA4_HUMAN	PDIA4	Protein disulfide-isomerase A4
13.0906	13.0064	12.9917	12.5169	12.5981	12.4796	12.4233	12.5522	12.4978	NaN	NaN	12.3907	+	4.25536	5.18807e-05	P13674	P13674;P13674-2;P13674-3	P4HA1_HUMAN	P4HA1	Prolyl 4-hydroxylase subunit alpha-1
13.3032	13.2473	13.1201	13.6219	13.7087	13.6341	13.7016	13.7791	13.7481	14.1379	14.6	14.128	+	3.80646	0.000132337	P13716	P13716;P13716-2	HEM2_HUMAN	ALAD	Delta-aminolevulinic acid dehydratase
13.1871	13.2515	12.9026	12.2821	12.7649	12.3517	12.286	12.1464	12.231	NaN	NaN	NaN	+	2.52305	0.00227133	P13727;P13727-2	P13727;P13727-2	PRG2_HUMAN	PRG2	Bone marrow proteoglycan
14.3389	14.337	14.5037	14.3201	14.4927	14.2296	14.4454	14.3816	14.3021	12.9955	13.498	14.0231	+	2.00538	0.00619627	P13747	P13747	HLAE_HUMAN	HLA-E	HLA class I histocompatibility antigen, alpha chain E
19.4711	19.4173	19.4904	19.0012	19.0494	19.0436	19.5906	19.5387	19.4484	18.1858	18.145	18.2669	+	8.32964	0	P13796	P13796;P13796-2	PLSL_HUMAN	LCP1	Plastin-2
12.1583	12.195	12.1356	11.8523	12.0745	11.9338	12.0969	12.0675	12.0254	14.3624	NaN	13.9902	+	6.21302	0	P13797;P13797-2;P13797-3	P13797;P13797-2;P13797-3	PLST_HUMAN	PLS3	Plastin-3
14.6715	14.6429	14.6942	14.9758	14.9652	15.0234	15.1742	15.2213	15.1843	15.1172	15.1041	15.2583	+	5.40797	9.50119e-06	P13804	P13804;P13804-2	ETFA_HUMAN	ETFA	Electron transfer flavoprotein subunit alpha, mitochondrial
14.0622	13.7425	14.1847	14.7696	14.8547	14.7921	15.0028	14.8826	14.8306	13.1239	13.6107	13.7532	+	4.07199	0.000108876	P13987;P13987-2	P13987;P13987-2	CD59_HUMAN	CD59	CD59 glycoprotein
19.1727	19.108	19.2045	19.5767	19.7713	19.7442	19.8865	19.912	19.8674	18.7529	18.684	18.9093	+	6.14348	0	P14174	P14174	MIF_HUMAN	MIF	Macrophage migration inhibitory factor
14.6117	14.5617	14.6026	14.5012	14.2808	14.3572	13.7668	13.9279	14.0664	14.1923	14.1511	14.4886	+	2.7769	0.00147455	P14222	P14222	PERF_HUMAN	PRF1	Perforin-1
17.0364	16.9821	17.107	17.1838	17.1965	17.2508	17.2968	17.3199	17.2182	16.0272	16.0035	16.1434	+	7.73643	0	P14314;P14314-2	P14314;P14314-2	GLU2B_HUMAN	PRKCSH	Glucosidase 2 subunit beta
14.8193	14.6635	14.8334	15.1436	15.1249	15.1295	14.8103	14.8336	14.8332	15.006	14.6769	14.7756	+	2.17102	0.00461152	P14324;P14324-2	P14324;P14324-2	FPPS_HUMAN	FDPS	Farnesyl pyrophosphate synthase
12.0962	11.9328	12.3298	11.8934	11.7695	11.6225	12.2775	12.1655	12.2996	NaN	NaN	NaN	+	1.80636	0.00937107	P14384	P14384	CBPM_HUMAN	CPM	Carboxypeptidase M
17.2367	17.1472	17.3687	17.0918	17.0974	17.0779	17.42	17.3382	17.2015	16.306	16.6662	16.1945	+	3.72424	0.000156218	P14406	P14406	CX7A2_HUMAN	COX7A2	Cytochrome c oxidase subunit 7A2, mitochondrial
16.9547	16.946	17.0515	17.7472	17.7257	17.6786	16.6619	16.693	16.5301	20.7805	20.7759	20.9483	+	11.1322	0	P14543	P14543;P14543-2	NID1_HUMAN	NID1	Nidogen-1
14.5016	14.4643	14.5478	14.9835	15.0701	15.0373	14.4468	14.3593	14.3777	14.9388	14.7333	14.7974	+	5.11702	8.03213e-06	P14550	P14550	AK1A1_HUMAN	AKR1A1	Aldo-keto reductase family 1 member A1
12.4255	12.4879	12.2674	11.0854	11.4428	11.6269	11.7489	11.8558	11.7932	NaN	NaN	NaN	+	2.92205	0.00106105	P14598	P14598;A6NI72;A8MVU1;P14598-2	NCF1_HUMAN	NCF1	Neutrophil cytosol factor 1
19.6558	19.6515	19.7864	20.0464	20.1032	20.0995	19.8749	19.8485	19.6298	19.0173	19.159	19.1001	+	5.33231	9.11162e-06	P14618	P14618;P14618-2;P14618-3	KPYM_HUMAN	PKM	Pyruvate kinase PKM
12.5609	12.6834	12.3464	12.9633	13.2656	12.965	13.2611	13.2993	13.1435	NaN	NaN	NaN	+	2.56177	0.00215461	P14621	P14621	ACYP2_HUMAN	ACYP2	Acylphosphatase-2
18.837	18.8414	18.8509	18.7204	18.7602	18.691	18.786	18.7391	18.615	17.3051	17.3625	17.3789	+	8.93592	0	P14625	P14625;Q58FF3	ENPL_HUMAN	HSP90B1	Endoplasmin
13.7439	13.748	13.7196	13.8628	13.9481	13.9168	13.6814	13.8416	13.707	14.8771	15.0408	15.0094	+	7.51115	0	P14735	P14735	IDE_HUMAN	IDE	Insulin-degrading enzyme
15.098	15.0351	15.1093	13.5031	13.5261	13.3386	13.9951	14.0208	14.0915	NaN	NaN	NaN	+	6.44579	0	P14780	P14780	MMP9_HUMAN	MMP9	Matrix metalloproteinase-9
14.8369	14.9762	15.0719	14.8356	14.8469	14.7896	14.8978	14.8091	14.5013	14.5113	14.3812	13.9272	+	1.90457	0.00768293	P14854	P14854	CX6B1_HUMAN	COX6B1	Cytochrome c oxidase subunit 6B1
14.7517	14.7915	14.8525	14.9217	14.9179	14.9304	15.0615	14.9038	14.7322	15.2357	15.1559	15.3789	+	2.5073	0.00237118	P14866	P14866	HNRPL_HUMAN	HNRNPL	Heterogeneous nuclear ribonucleoprotein L
12.9438	12.7975	12.8608	11.5615	11.5166	11.5192	13.4899	13.4611	13.3687	NaN	NaN	NaN	+	7.37658	0	P14902	P14902	I23O1_HUMAN	IDO1	Indoleamine 2,3-dioxygenase 1
13.812	14.0835	14.0705	13.7143	13.8763	13.7986	13.9776	14.0696	14.0975	17.3849	17.3095	17.4032	+	9.85416	0	P14923	P14923	PLAK_HUMAN	JUP	Junction plakoglobin
15.1391	15.1241	15.2497	15.5557	15.4745	15.295	15.4869	15.4251	15.4549	14.1367	14.187	14.035	+	6.78151	0	P14927	P14927	QCR7_HUMAN	UQCRB	Cytochrome b-c1 complex subunit 7
14.2296	14.1996	14.2247	14.1608	14.2634	14.0045	15.2816	15.189	15.0697	NaN	NaN	NaN	+	4.67464	2.5974e-05	P15090	P15090	FABP4_HUMAN	FABP4	Fatty acid-binding protein, adipocyte
14.1624	14.0672	14.1755	14.0103	13.9825	14.0497	13.9958	14.0067	14.1319	13.7593	13.9707	13.6469	+	1.86527	0.00824644	P15121	P15121	ALDR_HUMAN	AKR1B1	Aldo-keto reductase family 1 member B1
14.3901	14.2651	14.3228	12.5898	12.745	12.298	13.5467	13.5471	13.518	NaN	NaN	13.6344	+	4.92843	1.43885e-05	P15144	P15144	AMPN_HUMAN	ANPEP	Aminopeptidase N
17.6042	17.5998	17.6066	17.0975	17.2293	17.2367	17.0733	16.9008	17.0671	17.1208	17.035	17.559	+	2.03121	0.00584463	P15153	P15153;P60763;P63000;P63000-2	RAC2_HUMAN	RAC2	Ras-related C3 botulinum toxin substrate 2
14.3052	14.2773	14.395	14.7927	14.6337	14.6334	14.6744	14.6993	14.6013	13.7797	13.6821	13.7923	+	6.30558	0	P15289;P15289-2	P15289;P15289-2	ARSA_HUMAN	ARSA	Arylsulfatase A
16.0173	16.2163	16.1236	16.2505	16.1527	16.2274	15.9639	15.9227	15.8171	15.4813	15.2605	15.3746	+	4.9736	1.48148e-05	P15311	P15311	EZRI_HUMAN	EZR	Ezrin
13.1339	13.2669	13.3078	12.7608	12.886	12.8725	12.7946	12.8097	12.9879	NaN	NaN	NaN	+	2.54159	0.00221838	P15498-2	P15498;Q9UKW4;P15498-2;Q9UKW4-2;Q9UKW4-4	VAV_HUMAN	VAV1	Isoform 2 of Proto-oncogene vav
17.0292	16.9367	16.9956	17.7257	17.6579	17.7549	17.8723	17.7832	17.7488	16.747	16.6041	17.1488	+	4.13388	9.29095e-05	P15531;P15531-2	P15531;P22392;O60361;P22392-2;P15531-2	NDKA_HUMAN	NME1	Nucleoside diphosphate kinase A
14.8834	14.7314	14.9639	15.8102	15.8195	15.76	14.8974	14.7769	14.5914	14.7738	14.8333	14.4687	+	4.5121	2.39163e-05	P15559;P15559-2;P15559-3	P15559;P15559-2;P15559-3	NQO1_HUMAN	NQO1	NAD(P)H dehydrogenase [quinone] 1
14.7601	14.7415	14.6924	14.5293	14.584	14.4934	15.018	14.9569	14.8875	NaN	13.6509	14.136	+	3.40182	0.000493298	P15586;P15586-2	P15586;P15586-2	GNS_HUMAN	GNS	N-acetylglucosamine-6-sulfatase
13.2026	13.1327	13.0377	12.2909	12.2098	12.204	12.3644	12.8307	12.5297	NaN	NaN	NaN	+	3.03593	0.000824615	P15848	P15848;P15848-2	ARSB_HUMAN	ARSB	Arylsulfatase B
14.6708	14.6112	14.6638	14.657	14.6715	14.572	14.1369	14.0193	13.9177	15.4768	15.4837	15.4904	+	7.64243	0	P15880	P15880	RS2_HUMAN	RPS2	40S ribosomal protein S2
13.8173	13.7133	13.7797	13.5305	13.4319	13.5198	13.5293	13.4819	13.529	16.6508	16.7525	16.7802	+	11.617	0	P15924	P15924;P15924-2;P15924-3	DESP_HUMAN	DSP	Desmoplakin
14.5738	14.2951	14.1154	14.107	13.9602	14.0367	14.2729	14.1586	14.128	14.6664	14.6884	14.8374	+	2.8865	0.00119082	P15927;P15927-2;P15927-3	P15927;P15927-2;P15927-3	RFA2_HUMAN	RPA2	Replication protein A 32 kDa subunit
15.0301	14.8732	14.9267	16.1082	16.0885	15.9637	16.1637	15.9832	16.0332	15.2543	14.8468	14.8646	+	5.21195	8.47458e-06	P15941-2	P15941;P15941-10;P15941-11;P15941-12;P15941-15;P15941-16;P15941-17;P15941-2;P15941-3;P15941-4;P15941-6;P15941-7;P15941-8;P15941-9	MUC1_HUMAN	MUC1	Isoform 2 of Mucin-1
15.4643	15.5476	15.7361	14.8913	15.0461	15.2994	15.3108	14.8878	14.6842	NaN	14.6781	14.6315	+	1.9628	0.00680712	P15954	P15954	COX7C_HUMAN	COX7C	Cytochrome c oxidase subunit 7C, mitochondrial
16.04	16.1261	16.0767	15.5482	15.6152	15.5409	15.9156	15.9506	15.783	14.6091	14.8357	14.8561	+	6.44097	0	P16070;P16070-10;P16070-11;P16070-12;P16070-13;P16070-14;P16070-16;P16070-17;P16070-18;P16070-3;P16070-4;P16070-5;P16070-6;P16070-7;P16070-8	P16070;P16070-10;P16070-11;P16070-12;P16070-13;P16070-14;P16070-15;P16070-16;P16070-17;P16070-18;P16070-3;P16070-4;P16070-5;P16070-6;P16070-7;P16070-8;P16070-9	CD44_HUMAN	CD44	CD44 antigen
12.804	12.4807	12.6133	13.0435	13.0899	13.178	13.0968	13.2951	13.179	NaN	17.6317	15.3971	+	3.0183	0.000842748	P16083	P16083	NQO2_HUMAN	NQO2	Ribosyldihydronicotinamide dehydrogenase [quinone]
15.3686	15.3898	15.422	16.1109	16.1521	16.1634	15.8129	15.8664	15.7003	15.2465	15.2232	15.0781	+	6.37594	0	P16152	P16152	CBR1_HUMAN	CBR1	Carbonyl reductase [NADPH] 1
13.0013	13.0799	12.9721	13.2544	13.3421	13.2654	12.8166	12.9005	13.0916	13.556	13.5856	14.5022	+	1.89582	0.00779114	P16219	P16219	ACADS_HUMAN	ACADS	Short-chain specific acyl-CoA dehydrogenase, mitochondrial
12.9283	13.0765	12.9369	12.8851	12.9642	12.9297	13.2473	13.2896	13.4172	NaN	NaN	12.8013	+	2.90203	0.00109668	P16284;P16284-3;P16284-6	P16284;P16284-6;P16284-2;P16284-3;P16284-4;P16284-5	PECA1_HUMAN	PECAM1	Platelet endothelial cell adhesion molecule
17.5468	17.6376	17.6936	18.2292	18.2338	18.1187	18.2958	18.4038	18.2336	17.5311	17.6217	17.535	+	5.76669	0	P16401	P16401	H15_HUMAN	H1-5	Histone H1.5
11.8802	11.7617	10.8442	12.8164	12.5846	12.7046	12.5527	12.6451	12.3472	NaN	NaN	NaN	+	1.96875	0.00676374	P16422	P16422	EPCAM_HUMAN	EPCAM	Epithelial cell adhesion molecule
14.2587	14.2583	14.3171	14.0551	14.066	14.1677	13.8737	13.8364	13.8834	NaN	13.3465	NaN	+	4.13782	9.30233e-05	P16435	P16435	NCPR_HUMAN	POR	NADPH--cytochrome P450 reductase
14.9163	14.8941	14.9254	14.7801	14.8409	14.8001	14.5267	14.5071	14.4708	14.6965	14.3474	14.6048	+	2.78014	0.00147658	P16615	P16615;P16615-2;P16615-3;P16615-4;P16615-5	AT2A2_HUMAN	ATP2A2	Sarcoplasmic/endoplasmic reticulum calcium ATPase 2
13.5846	13.5664	13.438	12.5294	12.151	11.9793	13.0631	12.7165	12.2914	NaN	NaN	NaN	+	2.46232	0.00259401	P16671;P16671-2;P16671-4	P16671;P16671-2;P16671-3;P16671-4	CD36_HUMAN	CD36	Platelet glycoprotein 4
13.8107	13.8901	14.0639	14.6671	14.5906	14.5019	14.6382	14.6238	14.5822	14.5426	13.9565	14.1078	+	2.51886	0.00229448	P16930	P16930;P16930-2	FAAA_HUMAN	FAH	Fumarylacetoacetase
16.1821	16.2406	16.1702	16.4486	16.3605	16.3856	16.7703	16.7276	16.8283	15.8121	15.4421	15.8804	+	4.36291	4.41989e-05	P16949	P16949;P16949-2	STMN1_HUMAN	STMN1	Stathmin
11.2203	11.712	11.5889	12.1494	12.0747	12.0762	13.3008	13.5951	13.9003	NaN	NaN	11.9824	+	4.09561	0.000101083	P17096	P17096;P17096-3	HMGA1_HUMAN	HMGA1	High mobility group protein HMG-I/HMG-Y
NaN	10.0953	9.94054	10.9685	11.5662	11.0876	12.3362	11.9745	11.9436	NaN	NaN	NaN	+	3.11926	0.00072988	P17096-2	P17096-2	HMGA1_HUMAN	HMGA1	Isoform HMG-Y of High mobility group protein HMG-I/HMG-Y
14.3216	14.2385	14.2715	14.9249	15.0244	15.0021	15.0857	14.9506	14.9518	14.4193	14.5357	14.6686	+	5.01895	1.50659e-05	P17174	P17174	AATC_HUMAN	GOT1	Aspartate aminotransferase, cytoplasmic
11.2544	11.1598	11.2785	11.5744	11.1647	NaN	11.7197	11.7999	11.7654	NaN	11.6892	NaN	+	1.88969	0.00789209	P17275	P17275	JUNB_HUMAN	JUNB	Transcription factor JunB
NaN	NaN	NaN	10.4549	10.3078	10.1584	11.3851	11.114	11.2783	NaN	NaN	NaN	+	2.91529	0.00107771	P17535	P17535	JUND_HUMAN	JUND	Transcription factor JunD
13.6097	13.6458	14.1065	14.4648	14.5493	14.5004	14.4394	14.5597	14.7553	NaN	NaN	NaN	+	2.45205	0.00262612	P17568	P17568	NDUB7_HUMAN	NDUFB7	NADH dehydrogenase [ubiquinone] 1 beta subcomplex subunit 7
14.2619	14.3317	14.3653	14.1648	14.2014	13.9959	13.5374	13.6786	13.1737	14.009	NaN	14.0753	+	2.86183	0.00128794	P17612;P17612-2	P17612;P17612-2	KAPCA_HUMAN	PRKACA	cAMP-dependent protein kinase catalytic subunit alpha
15.4427	15.3265	15.3242	15.5613	15.6576	15.7226	15.4553	15.3926	15.2144	15.4902	15.5506	15.6508	+	2.01575	0.00597934	P17655	P17655	CAN2_HUMAN	CAPN2	Calpain-2 catalytic subunit
13.7202	13.6293	13.4185	13.5714	13.5913	13.5565	13.5305	13.6218	13.6808	14.2973	14.6282	14.5136	+	4.46519	4.06386e-05	P17812	P17812;Q9NRF8	PYRG1_HUMAN	CTPS1	CTP synthase 1
11.5487	11.5189	11.5836	11.0302	10.7868	10.9579	11.6045	11.6445	11.635	NaN	NaN	NaN	+	4.2969	5.32623e-05	P17813;P17813-2	P17813;P17813-2	EGLN_HUMAN	ENG	Endoglin
14.5513	14.4136	14.4443	14.4013	14.3162	14.3554	14.0053	14.0238	14.0767	15.4809	15.2897	15.3012	+	7.07222	0	P17844;P17844-2	P17844;P17844-2	DDX5_HUMAN	DDX5	Probable ATP-dependent RNA helicase DDX5
15.6574	15.3842	15.6171	15.1209	15.1812	15.0587	15.4267	15.4279	15.1449	14.9308	14.9846	15.1255	+	2.48647	0.00245466	P17900	P17900	SAP3_HUMAN	GM2A	Ganglioside GM2 activator
15.339	15.2389	15.363	14.8216	14.7703	14.6663	15.2193	15.1905	15.0662	13.8068	13.6689	13.6436	+	7.53227	0	P17931	P17931	LEG3_HUMAN	LGALS3	Galectin-3
NaN	NaN	NaN	12.2537	12.2154	12.3756	12.7196	NaN	NaN	14.5777	14.5267	NaN	+	4.28379	5.27009e-05	P17936;P17936-2	P17936;P17936-2	IBP3_HUMAN	IGFBP3	Insulin-like growth factor-binding protein 3
13.4142	13.4249	13.4596	13.2857	13.134	13.301	13.2687	13.2238	13.0928	13.7613	NaN	13.9482	+	3.5244	0.000312618	P18031	P18031	PTN1_HUMAN	PTPN1	Tyrosine-protein phosphatase non-receptor type 1
12.9971	12.9377	13.053	13.5062	13.4307	13.3936	13.2895	13.273	13.2854	14.6989	15.0311	14.9089	+	7.46508	0	P18065	P18065	IBP2_HUMAN	IGFBP2	Insulin-like growth factor-binding protein 2
13.9966	14.1663	14.1113	13.944	14.0328	14.0017	13.6532	13.5803	13.1621	14.9672	14.7751	14.7687	+	4.4935	4.13589e-05	P18077	P18077	RL35A_HUMAN	RPL35A	60S ribosomal protein L35a
17.0803	17.0793	17.2125	17.1837	17.2668	17.2354	17.0225	16.9712	16.9273	16.9958	17.0876	16.9403	+	2.42006	0.00276833	P18085	P18085	ARF4_HUMAN	ARF4	ADP-ribosylation factor 4
14.9161	14.9088	14.8001	14.8341	14.8997	14.9388	14.2531	14.2596	14.0064	15.7279	15.9471	15.6704	+	6.054	0	P18124	P18124	RL7_HUMAN	RPL7	60S ribosomal protein L7
11.0994	11.4877	11.0639	10.2689	10.7067	11.1818	11.0026	11.1587	11.2397	12.2708	NaN	12.5908	+	2.62434	0.00197176	P18510;P18510-2;P18510-3;P18510-4	P18510;P18510-2;P18510-3;P18510-4	IL1RA_HUMAN	IL1RN	Interleukin-1 receptor antagonist protein
12.9711	13.116	13.0864	13.1612	13.0961	13.1016	13.3822	13.4699	13.613	14.1707	14.0619	14.4599	+	4.96604	1.47059e-05	P18583-2;P18583-5	P18583;P18583-2;P18583-5;P18583-7;P18583-9	SON_HUMAN	SON	Isoform A of Protein SON
13.6402	13.8464	13.7157	13.825	13.8568	13.9205	13.3685	13.3397	13.1389	14.6768	14.7125	14.5099	+	5.83655	0	P18621;P18621-3	P18621;P18621-3	RL17_HUMAN	RPL17	60S ribosomal protein L17
16.1056	15.963	16.2188	16.4341	16.549	16.4003	16.6397	16.4849	16.3369	15.7423	16.1608	15.8923	+	2.35441	0.0031764	P18669	P18669	PGAM1_HUMAN	PGAM1	Phosphoglycerate mutase 1
11.7763	11.7436	11.7143	11.5989	11.4234	11.4756	11.7621	12.0019	12.0166	12.1074	12.0617	12.2644	+	3.49625	0.000326228	P18858-3	P18858;P18858-2;P18858-3	DNLI1_HUMAN	LIG1	Isoform 3 of DNA ligase 1
16.1765	16.0345	16.0552	16.2234	16.2024	16.2033	16.6368	16.6628	16.5129	15.5771	16.0001	15.5132	+	3.37217	0.000499557	P18859;P18859-2	P18859;P18859-2	ATP5J_HUMAN	ATP5PF	ATP synthase-coupling factor 6, mitochondrial
17.2148	17.5549	17.0457	18.1105	17.9698	17.9157	17.5435	17.7299	17.6753	18.154	17.8216	18.0578	+	2.68374	0.00169777	P19012	P13646;P19012;Q99456;P13646-2;P13646-3;P19012-2	K1C15_HUMAN	KRT15	Keratin, type I cytoskeletal 15
15.0069	14.9604	15.0747	13.3894	13.5859	13.4856	13.3121	13.3338	13.2603	15.3556	16.3325	15.357	+	4.76218	1.33779e-05	P19013	P19013;Q3SY84;Q86Y46;Q86Y46-2	K2C4_HUMAN	KRT4	Keratin, type II cytoskeletal 4
NaN	NaN	NaN	NaN	NaN	NaN	12.4907	12.4636	12.0519	15.13	14.7572	15.1243	+	3.84397	0.00013449	P19022	P19022;P55283;P19022-2;P55283-2	CADH2_HUMAN	CDH2	Cadherin-2
12.1259	12.2269	12.1545	12.372	12.3513	12.1069	12.2035	12.0644	12.1254	NaN	13.1393	13.198	+	4.67266	2.58481e-05	P19174-2	P19174;P19174-2	PLCG1_HUMAN	PLCG1	Isoform 2 of 1-phosphatidylinositol 4,5-bisphosphate phosphodiesterase gamma-1
13.0471	13.2376	13.2164	12.474	12.8781	12.3811	13.0206	13.0992	12.9958	NaN	12.7902	NaN	+	1.94326	0.00705413	P19256;P19256-2;P19256-3	P19256;P19256-2;P19256-3	LFA3_HUMAN	CD58	Lymphocyte function-associated antigen 3
16.4322	16.4757	16.4002	16.4187	16.465	16.5179	17.0515	16.9403	16.8095	16.2185	16.3826	16.2978	+	4.27362	5.25624e-05	P19338	P19338	NUCL_HUMAN	NCL	Nucleolin
16.654	16.5998	16.6586	16.6124	16.6491	16.6036	16.1056	15.974	15.839	15.2211	15.2909	15.3658	+	7.12391	0	P19367;P19367-2;P19367-3;P19367-4	P19367;P19367-2;P19367-3;P19367-4	HXK1_HUMAN	HK1	Hexokinase-1
16.2064	16.2084	16.1148	16.3725	16.4252	16.3473	16.4992	16.5763	16.5104	15.4797	15.5307	15.6371	+	6.9245	0	P19404	P19404	NDUV2_HUMAN	NDUFV2	NADH dehydrogenase [ubiquinone] flavoprotein 2, mitochondrial
13.6037	13.8231	13.7789	13.778	13.8938	13.8231	14.0749	14.0233	14.066	NaN	13.5646	NaN	+	2.23792	0.00401507	P19440	A6NGU5;P19440;P19440-2	GGT1_HUMAN	GGT1	Glutathione hydrolase 1 proenzyme
12.9712	13.0729	13.1426	12.7767	12.7054	12.8403	12.7	12.8933	12.9522	14.2953	14.0435	13.6163	+	3.71666	0.000155897	P19525	P19525;P19525-2	E2AK2_HUMAN	EIF2AK2	Interferon-induced, double-stranded RNA-activated protein kinase
14.9659	15.025	14.9236	15.2043	15.1204	15.2166	15.133	15.1062	15.2104	15.4935	15.371	15.4641	+	4.29824	5.34045e-05	P19623	P19623	SPEE_HUMAN	SRM	Spermidine synthase
18.7343	18.7764	18.8224	19.4635	19.4353	19.4642	19.2559	19.1027	19.0829	21.2024	21.175	21.2182	+	10.2023	0	P19823	P19823	ITIH2_HUMAN	ITIH2	Inter-alpha-trypsin inhibitor heavy chain H2
13.4137	13.6659	13.767	14.3713	14.2666	14.0432	13.78	13.7597	13.7328	15.5253	15.8256	15.9666	+	6.02313	0	P19827	P19827	ITIH1_HUMAN	ITIH1	Inter-alpha-trypsin inhibitor heavy chain H1
13.7773	13.7332	13.766	12.4259	12.7228	12.6381	13.4834	13.5275	13.7159	NaN	NaN	NaN	+	4.47277	4.08759e-05	P19878	P19878;P19878-2;P19878-3;P19878-4	NCF2_HUMAN	NCF2	Neutrophil cytosol factor 2
16.1688	16.1535	16.1561	15.6108	15.5512	15.5947	16.3707	16.2848	16.4238	15.0261	14.8708	15.0506	+	7.82382	0	P19971	P19971;P19971-2	TYPH_HUMAN	TYMP	Thymidine phosphorylase
14.8923	14.8643	14.9309	14.7713	14.4883	14.4179	15.2543	14.9791	14.8704	13.1382	12.8002	12.7285	+	5.88052	0	P20036	P20036	DPA1_HUMAN	HLA-DPA1	HLA class II histocompatibility antigen, DP alpha 1 chain
12.994	12.9541	12.844	12.9613	12.7415	12.8184	13.0728	12.9917	13.1479	13.9905	13.958	14.4459	+	4.57537	2.47678e-05	P20042	P20042	IF2B_HUMAN	EIF2S2	Eukaryotic translation initiation factor 2 subunit 2
16.2059	16.2201	16.2525	16.3015	16.3456	16.31	15.9536	15.9096	15.8003	15.415	15.3604	15.2146	+	6.43665	0	P20073;P20073-2	P20073;P20073-2	ANXA7_HUMAN	ANXA7	Annexin A7
15.2519	15.242	15.139	14.8049	14.9301	14.993	14.7793	14.9611	14.9404	14.3463	14.4944	14.5088	+	4.35159	4.38356e-05	P20292	P20292	AL5AP_HUMAN	ALOX5AP	Arachidonate 5-lipoxygenase-activating protein
14.584	14.5	14.4956	14.0851	14.1662	14.1245	13.8692	14.1217	13.9848	13.807	14.3381	13.8351	+	1.90092	0.00773608	P20340;P20340-2	P20340;P20340-2;P20340-3;P20340-4	RAB6A_HUMAN	RAB6A	Ras-related protein Rab-6A
17.7477	17.6635	17.8617	17.3593	17.3398	17.2703	17.6917	17.5953	17.5775	17.1883	17.2972	17.3063	+	4.14114	9.32515e-05	P20591	P20591;P20591-2	MX1_HUMAN	MX1	Interferon-induced GTP-binding protein Mx1
13.5648	13.4265	13.5382	12.9315	12.8687	12.991	12.8374	12.7388	12.9117	14.2938	14.3379	14.6362	+	6.33052	0	P20592	P20592	MX2_HUMAN	MX2	Interferon-induced GTP-binding protein Mx2
14.74	15.0321	15.1346	14.6482	14.357	14.5369	14.8887	15.1314	15.192	NaN	NaN	NaN	+	1.7906	0.00974386	P20645	P20645	MPRD_HUMAN	M6PR	Cation-dependent mannose-6-phosphate receptor
16.9539	16.7269	16.5884	16.783	16.6765	16.7733	16.9784	17.0909	16.9971	16.0775	16.376	16.1513	+	3.47864	0.000332717	P20674	P20674	COX5A_HUMAN	COX5A	Cytochrome c oxidase subunit 5A, mitochondrial
16.6752	16.6986	16.7278	16.599	16.6223	16.5885	16.8871	16.9024	16.6911	16.1698	16.1787	16.4342	+	3.26068	0.000620573	P20700	P20700	LMNB1_HUMAN	LMNB1	Lamin-B1
15.2112	15.2769	15.242	15.3124	15.355	15.3207	15.5774	15.5331	15.408	14.1192	14.7855	14.7607	+	2.79333	0.00144267	P20701;P20701-2	P20701;P20701-2	ITAL_HUMAN	ITGAL	Integrin alpha-L
14.4906	14.537	14.5027	13.4385	13.4136	13.235	13.6527	13.7053	13.8309	NaN	NaN	NaN	+	5.08221	1.5748e-05	P20702	P20702	ITAX_HUMAN	ITGAX	Integrin alpha-X
14.0135	14.0208	14.0648	15.2656	15.1843	15.1883	14.7089	14.683	14.5251	16.9052	16.8915	16.8004	+	10.0931	0	P20742	P20742;P20742-2	PZP_HUMAN	PZP	Pregnancy zone protein
13.5066	13.7934	13.4353	14.1726	14.303	14.2834	14.3997	14.2863	14.1366	14.6776	15.2319	15.0919	+	3.90282	0.00012514	P20774	P20774	MIME_HUMAN	OGN	Mimecan
13.5744	13.5379	13.4393	13.8932	13.8104	13.7881	14.1229	14.1591	14.2432	13.6638	NaN	13.2721	+	3.11312	0.000739683	P20810-10;P20810-5;P20810-6;P20810-7;P20810-9	P20810-10;P20810-5;P20810-6;P20810-7;P20810-9	ICAL_HUMAN	CAST	Isoform 10 of Calpastatin
12.1885	11.9514	12.3455	11.6568	11.7091	12.1285	11.5443	11.6383	11.9752	14.539	14.6039	14.595	+	6.49938	0	P20930	P20930	FILA_HUMAN	FLG	Filaggrin
15.512	15.4029	15.5265	15.8413	15.9689	15.8121	15.969	16.0312	15.7713	15.0136	15.606	15.5447	+	1.81351	0.00924741	P20933	P20933	ASPG_HUMAN	AGA	N(4)-(beta-N-acetylglucosaminyl)-L-asparaginase
12.2192	11.9638	12.0845	12.5548	12.3104	12.527	13.0475	13.1239	12.9464	NaN	NaN	NaN	+	3.71391	0.000155738	P20963;P20963-3	P20963;P20963-3	CD3Z_HUMAN	CD247	T-cell surface glycoprotein CD3 zeta chain
12.6997	12.5813	12.6009	12.3924	12.4577	12.3492	12.4974	12.5345	12.5065	13.1315	13.3242	13.7748	+	3.46679	0.000330275	P21127;P21127-10;P21127-12;P21127-2;P21127-3;P21127-4;P21127-5;P21127-6;P21127-8;P21127-9	P21127;Q9UQ88;P21127-10;P21127-12;P21127-2;P21127-3;P21127-4;P21127-5;P21127-6;P21127-8;P21127-9;Q9UQ88-10;Q9UQ88-2;Q9UQ88-3;Q9UQ88-4;Q9UQ88-9	CD11B_HUMAN	CDK11B	Cyclin-dependent kinase 11B
15.6968	15.613	15.7928	17.0288	17.0534	17.0943	16.7265	16.608	16.5627	16.2397	16.2326	16.3149	+	7.26706	0	P21266	P21266	GSTM3_HUMAN	GSTM3	Glutathione S-transferase Mu 3
15.6758	15.6755	15.7397	15.0099	14.9813	15.0077	14.9688	14.8997	14.7075	14.2977	14.8705	14.1067	+	3.25459	0.000626263	P21281	P21281	VATB2_HUMAN	ATP6V1B2	V-type proton ATPase subunit B, brain isoform
14.9767	14.8172	14.9254	14.5019	14.5007	14.4855	14.6813	14.5953	14.5527	NaN	NaN	NaN	+	3.36523	0.000501767	P21283	P21283	VATC1_HUMAN	ATP6V1C1	V-type proton ATPase subunit C 1
14.623	14.6763	14.6554	15.7254	15.8252	15.6389	15.5145	15.4858	15.558	15.2126	15.1495	14.3032	+	2.56061	0.00216304	P21291	P21291	CSRP1_HUMAN	CSRP1	Cysteine and glycine-rich protein 1
17.6218	17.54	17.6177	17.1582	17.1168	17.1093	17.4066	17.4136	17.3716	16.4103	16.4067	16.6032	+	6.94797	0	P21333;P21333-2	P21333;P21333-2	FLNA_HUMAN	FLNA	Filamin-A
12.9917	12.8916	12.9004	12.9351	12.9621	12.9395	12.8528	12.9914	13.0923	14.9544	15.4536	NaN	+	5.66905	0	P21397	P21397;P21397-2	AOFA_HUMAN	MAOA	Amine oxidase [flavin-containing] A
11.9876	12.3277	12.3539	12.7626	12.5244	12.6428	12.2072	12.2091	12.1826	11.8712	NaN	NaN	+	1.90938	0.00763089	P21399	P21399	ACOHC_HUMAN	ACO1	Cytoplasmic aconitate hydratase
18.5156	18.4807	18.4855	18.7603	18.78	18.8061	18.1839	18.1961	18.196	16.9836	16.9984	16.849	+	9.94327	0	P21796	P21796	VDAC1_HUMAN	VDAC1	Voltage-dependent anion-selective channel protein 1
14.9659	14.9326	14.8895	15.054	15.133	15.1355	14.8792	14.9007	14.8804	14.5223	14.222	14.365	+	4.65903	2.56822e-05	P21912	P21912	SDHB_HUMAN	SDHB	Succinate dehydrogenase [ubiquinone] iron-sulfur subunit, mitochondrial
14.8887	14.9199	14.9996	14.2668	14.5377	14.4191	14.8086	14.8095	14.2124	13.8456	13.9046	14.314	+	2.15191	0.00475182	P21926	P21926	CD9_HUMAN	CD9	CD9 antigen
12.8623	12.8736	13.0322	13.4455	13.4362	13.3684	13.2015	13.1678	13.2456	13.6729	13.8813	13.6952	+	5.02904	1.51515e-05	P21953	P21953	ODBB_HUMAN	BCKDHB	2-oxoisovalerate dehydrogenase subunit beta, mitochondrial
14.4455	14.4656	14.5494	14.9103	15.0602	15.027	15.4622	15.5004	15.3057	14.025	NaN	13.7506	+	5.34565	9.17431e-06	P21980	P21980	TGM2_HUMAN	TGM2	Protein-glutamine gamma-glutamyltransferase 2
14.9268	14.8341	14.8877	15.0837	15.2391	15.1435	14.8798	14.9298	14.6807	15.1116	15.0344	15.2098	+	2.31151	0.00345676	P22061;P22061-2	P22061;P22061-2	PIMT_HUMAN	PCMT1	Protein-L-isoaspartate(D-aspartate) O-methyltransferase
15.5755	15.3951	15.5738	15.7348	15.7201	15.5242	15.3078	15.0264	14.9071	16.6859	16.529	16.2771	+	4.37746	4.47552e-05	P22087	P22087	FBRL_HUMAN	FBL	rRNA 2'-O-methyltransferase fibrillarin
15.1811	15.2099	15.1984	15.423	15.4554	15.5014	15.4564	15.4924	15.4339	15.088	15.3563	15.2876	+	2.44274	0.00266825	P22234;P22234-2	P22234;P22234-2	PUR6_HUMAN	PAICS	Bifunctional phosphoribosylaminoimidazole carboxylase/phosphoribosylaminoimidazole succinocarboxamide synthetase
16.184	16.1822	16.1798	16.5108	16.4831	16.4702	16.43	16.4901	16.3793	15.9924	16.0769	16.1105	+	5.33051	9.09091e-06	P22314;P22314-2	P22314;P22314-2	UBA1_HUMAN	UBA1	Ubiquitin-like modifier-activating enzyme 1
12.455	12.4614	12.4723	12.3083	12.5949	12.4255	12.3331	12.4837	12.7224	14.2857	14.4241	13.8654	+	5.14433	8.14664e-06	P22352	P22352	GPX3_HUMAN	GPX3	Glutathione peroxidase 3
16.4989	16.2564	16.5801	16.9509	17.0324	16.9267	17.1272	16.9001	16.5503	15.8903	15.9053	16.1544	+	3.14809	0.000699436	P22392	P22392;O60361;P22392-2	NDKB_HUMAN	NME2	Nucleoside diphosphate kinase B
13.8322	13.7483	13.8916	14.2079	14.2955	14.1916	13.6943	13.7371	13.8023	15.2442	15.0511	14.76	+	5.03642	1.52381e-05	P22570;P22570-2;P22570-7	P22570;P22570-2;P22570-3;P22570-4;P22570-5;P22570-6;P22570-7	ADRO_HUMAN	FDXR	NADPH:adrenodoxin oxidoreductase, mitochondrial
19.1807	19.1001	19.1685	19.124	19.1719	19.2165	19.3271	19.1795	18.9529	18.7261	18.8011	18.6029	+	2.62268	0.00197306	P22626	P22626;P22626-2	ROA2_HUMAN	HNRNPA2B1	Heterogeneous nuclear ribonucleoproteins A2/B1
15.1175	15.073	14.9873	15.4052	15.3605	15.3699	14.627	14.5939	14.6258	14.3871	14.3166	14.1145	+	6.14959	0	P22695	P22695	QCR2_HUMAN	UQCRC2	Cytochrome b-c1 complex subunit 2, mitochondrial
10.1894	NaN	11.3039	10.2424	10.5783	NaN	11.0365	10.6386	NaN	14.1751	14.343	14.541	+	3.53302	0.00030303	P22735	P22735;P22735-2	TGM1_HUMAN	TGM1	Protein-glutamine gamma-glutamyltransferase K
11.7187	NaN	11.3852	11.8731	11.8709	11.6143	12.3227	12.1971	12.0969	NaN	NaN	NaN	+	1.8427	0.00867001	P22749-2	P22749;P22749-2	GNLY_HUMAN	GNLY	Isoform Short of Granulysin
14.2126	14.1748	14.1857	13.1365	13.1381	13.1349	13.9056	13.7232	13.7576	12.4499	NaN	NaN	+	5.83415	0	P23141;P23141-2;P23141-3	P23141;P23141-3;P23141-2	EST1_HUMAN	CES1	Liver carboxylesterase 1
14.9693	14.8935	14.9455	15.6417	15.6374	15.5479	15.5282	15.5495	15.3825	17.2073	17.2185	17.2559	+	9.69315	0	P23142	P23142	FBLN1_HUMAN	FBLN1	Fibulin-1
13.4235	13.5697	13.3853	13.6459	13.618	13.7113	13.9236	13.9281	13.8463	13.0358	NaN	NaN	+	3.18055	0.000676471	P23193	P23193;Q15560;P23193-2;Q15560-2	TCEA1_HUMAN	TCEA1	Transcription elongation factor A protein 1
12.661	13.0644	13.1841	10.6692	11.233	11.4224	11.2751	11.3329	NaN	NaN	12.8834	NaN	+	2.87243	0.00126016	P23219;P23219-2;P23219-3;P23219-4;P23219-5;P23219-6	P23219;P23219-2;P23219-3;P23219-4;P23219-5;P23219-6	PGH1_HUMAN	PTGS1	Prostaglandin G/H synthase 1
16.0707	15.993	16.1661	16.0914	16.138	16.1019	16.3537	16.3661	16.2646	15.914	15.8771	16.0647	+	2.81827	0.00135196	P23246	P23246;P23246-2	SFPQ_HUMAN	SFPQ	Splicing factor, proline- and glutamine-rich
18.3189	18.2406	18.1677	18.2695	18.2673	18.2838	18.1322	18.0349	18.0377	17.3042	17.3644	16.9654	+	4.93892	1.44928e-05	P23284	P23284	PPIB_HUMAN	PPIB	Peptidyl-prolyl cis-trans isomerase B
16.2438	16.2426	16.3064	15.968	16.0261	15.9165	15.676	15.6194	15.4736	15.5332	15.7017	15.6807	+	4.80962	1.37457e-05	P23368	P23368;P23368-2	MAOM_HUMAN	ME2	NAD-dependent malic enzyme, mitochondrial
15.6008	15.5184	15.6786	15.6902	15.6661	15.64	16.0989	15.9605	15.8762	14.8475	14.6415	14.4435	+	5.25367	8.58369e-06	P23381	P23381;P23381-2	SYWC_HUMAN	WARS1	Tryptophan--tRNA ligase, cytoplasmic
16.5193	16.609	16.6233	16.4703	16.4703	16.5191	16.3888	16.3214	16.2502	17.2666	17.2214	17.1432	+	6.56491	0	P23396	P23396;P23396-2	RS3_HUMAN	RPS3	40S ribosomal protein S3
12.8093	12.8261	12.6952	12.0074	11.6156	11.7594	12.1146	11.9111	11.8417	NaN	NaN	15.572	+	3.43118	0.000401447	P23469;P23469-2;P23469-3	P23469;P23469-2;P23469-3	PTPRE_HUMAN	PTPRE	Receptor-type tyrosine-protein phosphatase epsilon
14.4594	14.3397	14.4088	14.2858	14.366	14.2349	14.8124	14.6612	14.6733	14.3467	14.3108	14.2208	+	3.67692	0.000177241	P23497-4	P23497;P23497-2;Q9H930;P23497-3;P23497-4;P23497-5;P23497-6;P23497-7;Q9H930-1;Q9H930-2;Q9H930-3	SP100_HUMAN	SP100	Isoform Sp100-C of Nuclear autoantigen Sp-100
15.4516	15.4332	15.4504	15.9752	15.9561	15.9442	15.6715	15.6293	15.4686	15.7963	15.8826	15.9946	+	4.12483	9.26829e-05	P23526	P23526;P23526-2	SAHH_HUMAN	AHCY	Adenosylhomocysteinase
19.15	19.1536	19.0705	18.9473	18.9657	18.9618	19.2141	19.13	18.9425	18.4769	18.2182	18.3614	+	4.46543	4.06977e-05	P23528	P23528;Q9Y281;Q9Y281-3	COF1_HUMAN	CFL1	Cofilin-1
13.4838	13.1779	13.6359	13.9504	13.8824	14.1664	14.358	14.2762	14.3393	11.9358	12.1476	13.0048	+	3.515	0.000311445	P23588;P23588-2	P23588;P23588-2	IF4B_HUMAN	EIF4B	Eukaryotic translation initiation factor 4B
13.6988	13.6442	13.6338	13.6636	13.6715	13.594	13.3428	13.4254	13.4736	13.9553	14.5612	13.9248	+	2.12588	0.00494093	P23743	P23743;P23743-2;P23743-3	DGKA_HUMAN	DGKA	Diacylglycerol kinase alpha
13.0323	13.1128	13.1578	13.7234	13.6996	13.6449	12.6024	12.611	12.6211	NaN	14.0052	13.0723	+	2.26074	0.00384399	P23786	P23786	CPT2_HUMAN	CPT2	Carnitine O-palmitoyltransferase 2, mitochondrial
13.4611	13.546	13.4493	13.6817	13.6842	13.5265	13.6322	13.5074	13.4338	14.1414	13.9582	14.0154	+	3.74172	0.000149533	P23919	P23919;P23919-2	KTHY_HUMAN	DTYMK	Thymidylate kinase
16.0338	16.1349	16.0827	16.0578	15.9574	15.9955	15.5887	15.5719	15.7781	15.9911	15.7105	15.6966	+	2.3939	0.00290993	P24539	P24539	AT5F1_HUMAN	ATP5PB	ATP synthase F(0) complex subunit B1, mitochondrial
14.0283	13.9955	13.9901	12.3148	12.4007	12.45	12.651	12.5133	12.6088	NaN	NaN	NaN	+	7.09365	0	P24557;P24557-3	P24557;P24557-2;P24557-3;P24557-4	THAS_HUMAN	TBXAS1	Thromboxane-A synthase
14.789	14.8937	14.7925	14.8977	14.883	14.9507	14.9553	14.999	15.0964	15.4954	15.7456	15.9459	+	4.15749	9.40594e-05	P24666	P24666;P24666-4	PPAC_HUMAN	ACP1	Low molecular weight phosphotyrosine protein phosphatase
17.7876	17.7588	17.6341	17.2874	17.5127	17.5494	17.7708	18.0133	17.7699	17.2358	17.437	17.3132	+	2.64234	0.00190032	P24844	O14950;P19105;P24844	MYL9_HUMAN	MYL9	Myosin regulatory light polypeptide 9
11.9052	11.6938	12.0474	12.3192	12.0083	12.0405	12.0686	12.1397	11.4557	NaN	12.9231	13.3861	+	2.32383	0.00339421	P24941	P24941;P24941-2	CDK2_HUMAN	CDK2	Cyclin-dependent kinase 2
13.3725	13.4176	13.4755	13.0472	13.2205	13.2695	13.1119	13.0808	12.9137	13.9901	13.6894	13.8987	+	3.99515	0.000106605	P25098	P25098;P35626	ARBK1_HUMAN	GRK2	Beta-adrenergic receptor kinase 1
14.3501	14.4476	14.3805	14.1314	14.1664	14.2124	14.332	14.38	14.3333	15.0079	14.8747	14.9007	+	6.39377	0	P25205;P25205-2	P25205;P25205-2	MCM3_HUMAN	MCM3	DNA replication licensing factor MCM3
11.9569	11.655	11.6996	11.5003	11.8666	11.1919	12.3972	12.2401	12.6454	NaN	NaN	12.4487	+	1.99278	0.00642105	P25208	P25208	NFYB_HUMAN	NFYB	Nuclear transcription factor Y subunit beta
14.3242	14.3199	14.2992	15.2404	15.2231	15.2694	15.1159	15.1642	15.0871	16.5466	16.7108	16.7342	+	9.72996	0	P25311	P25311	ZA2G_HUMAN	AZGP1	Zinc-alpha-2-glycoprotein
16.8226	16.7181	16.8613	17.4273	17.4497	17.4224	16.2853	16.271	16.2762	20.2162	20.3152	20.4927	+	10.6783	0	P25391	P25391	LAMA1_HUMAN	LAMA1	Laminin subunit alpha-1
16.08	15.9846	15.9748	16.0711	15.9668	16.0068	16.3518	16.2155	16.2882	16.0468	16.2512	16.2947	+	2.04028	0.00574441	P25398	P25398	RS12_HUMAN	RPS12	40S ribosomal protein S12
18.9996	18.9237	19.0914	19.0609	19.1403	19.0648	18.3646	18.2138	18.1786	18.4449	18.2804	18.2281	+	5.45219	9.80392e-06	P25705	P25705;P25705-2	ATPA_HUMAN	ATP5F1A	ATP synthase subunit alpha, mitochondrial
15.7998	15.7315	15.8358	15.0352	15.0068	14.9523	15.6847	15.6676	15.6642	13.3201	13.1561	NaN	+	8.78097	0	P25774	P25774;P25774-2	CATS_HUMAN	CTSS	Cathepsin S
15.9089	15.991	16.1033	16.1059	16.0787	16.1075	16.453	16.4128	16.3579	15.5368	15.7475	15.725	+	4.57497	2.47295e-05	P25786;P25786-2	P25786;P25786-2	PSA1_HUMAN	PSMA1	Proteasome subunit alpha type-1
15.7008	15.6489	15.6309	15.755	15.7959	15.8511	16.1585	16.0385	15.944	14.8447	15.1005	15.232	+	4.40458	4.53258e-05	P25789	P25789	PSA4_HUMAN	PSMA4	Proteasome subunit alpha type-4
13.8751	13.7138	13.6906	12.4952	12.5089	12.6666	13.7186	13.7844	13.7712	NaN	NaN	NaN	+	5.56997	0	P25942	P25942;P25942-2	TNR5_HUMAN	CD40	Tumor necrosis factor receptor superfamily member 5
12.3811	12.6572	12.6963	13.3084	13.1989	13.0973	13.4579	13.1675	13.6831	NaN	NaN	NaN	+	2.43639	0.00268636	P26006;P26006-1	P26006;P26006-1	ITA3_HUMAN	ITGA3	Integrin alpha-3
17.7753	17.6971	17.7675	17.5134	17.5086	17.4991	17.4705	17.4075	17.2538	16.2132	16.2394	16.3102	+	7.90115	0	P26038	P26038	MOES_HUMAN	MSN	Moesin
15.0366	14.8917	14.7608	14.741	14.742	14.6703	14.9377	14.9796	14.934	15.6832	15.3955	15.7033	+	4.19632	6.61578e-05	P26368;P26368-2	P26368;P26368-2	U2AF2_HUMAN	U2AF2	Splicing factor U2AF 65 kDa subunit
15.1814	15.1648	15.098	15.2534	15.3723	15.3218	14.8851	14.7998	15.0933	16.4203	16.0808	16.3133	+	5.40703	9.47867e-06	P26373	P26373;P26373-2	RL13_HUMAN	RPL13	60S ribosomal protein L13
13.7548	13.8057	13.9793	14.4489	14.4688	14.4634	13.8153	13.5276	13.5922	14.5723	14.1307	14.307	+	3.42778	0.0004	P26440	P26440;P26440-2	IVD_HUMAN	IVD	Isovaleryl-CoA dehydrogenase, mitochondrial
17.2111	17.1456	17.2828	16.6198	16.7455	16.5607	17.0035	16.9345	16.5778	16.0189	16.0307	16.0872	+	4.53398	2.40964e-05	P26447	P26447	S10A4_HUMAN	S100A4	Protein S100-A4
12.8814	12.9638	12.8009	12.3832	12.5264	12.3288	11.6385	11.9611	11.9648	NaN	NaN	NaN	+	3.62993	0.000209486	P26572	P26572	MGAT1_HUMAN	MGAT1	Alpha-1,3-mannosyl-glycoprotein 2-beta-N-acetylglucosaminyltransferase
14.0188	13.7224	14.0468	14.4109	14.6217	14.6537	15.0363	14.9236	14.6933	13.3811	13.8692	13.9486	+	3.33666	0.000551003	P26583	P26583	HMGB2_HUMAN	HMGB2	High mobility group protein B2
13.604	13.6316	13.7544	13.6314	13.6166	13.6486	13.0786	13.1285	13.1925	13.816	14.1913	14.2473	+	3.86825	0.000131579	P26640	P26640	SYVC_HUMAN	VARS1	Valine--tRNA ligase
16.1209	16.0782	16.1153	15.6923	15.6289	15.6426	15.6678	15.715	15.3645	15.927	15.8426	16.037	+	2.92809	0.00105186	P26641;P26641-2	P26641;P26641-2	EF1G_HUMAN	EEF1G	Elongation factor 1-gamma
12.6381	12.473	12.703	12.8937	12.6705	12.5422	13.094	13.1586	13.3848	NaN	NaN	13.4097	+	2.25209	0.00389832	P26842	P26842	CD27_HUMAN	CD27	CD27 antigen
17.2548	17.2914	17.3784	17.6585	17.5891	17.576	17.8524	17.6168	17.6328	16.5365	16.3673	16.335	+	6.23766	0	P26885	P26885	FKBP2_HUMAN	FKBP2	Peptidyl-prolyl cis-trans isomerase FKBP2
11.2734	11.8465	12.1396	12.267	12.408	12.4921	11.9748	12.027	11.6974	14.6365	13.75	14.3689	+	4.255	5.17464e-05	P26927	P26927	HGFL_HUMAN	MST1	Hepatocyte growth factor-like protein
15.2674	15.2793	15.3452	15.113	15.0693	14.9841	15.0821	15.1093	15.1552	14.1996	14.486	14.6885	+	3.59102	0.000237354	P27105	P27105;P27105-2	STOM_HUMAN	STOM	Stomatin
14.1702	14.4107	14.3004	14.2316	14.0403	14.0192	13.7681	13.7296	13.7637	16.988	17.1875	17.1438	+	9.34882	0	P27482	P27482	CALL3_HUMAN	CALML3	Calmodulin-like protein 3
13.4478	13.3999	13.2684	13.6651	13.6273	13.6222	12.9816	13.1166	13.078	14.2453	14.2744	14.2332	+	7.23866	0	P27635	P27635;Q96L21	RL10_HUMAN	RPL10	60S ribosomal protein L10
14.3834	14.3025	14.3885	14.1543	14.2448	14.2494	14.3426	14.3037	14.277	14.6808	14.5999	14.4697	+	3.06983	0.000771384	P27694	P27694	RFA1_HUMAN	RPA1	Replication protein A 70 kDa DNA-binding subunit
14.5461	14.5209	14.5983	14.6408	14.6116	14.6618	15.1132	15.1944	14.8823	14.5691	14.5946	14.376	+	3.18477	0.00067541	P27701	P27701;P27701-2	CD82_HUMAN	CD82	CD82 antigen
13.5281	13.4324	13.348	13.0817	13.1546	13.268	13.2191	13.1387	13.1617	13.6925	14.0255	13.7099	+	3.37621	0.000493345	P27707	P27707	DCK_HUMAN	DCK	Deoxycytidine kinase
19.278	19.2792	19.3293	18.9775	18.8377	18.8913	18.8451	18.953	18.7362	17.5015	17.4679	17.7214	+	7.00963	0	P27797	P27797	CALR_HUMAN	CALR	Calreticulin
14.0295	14.0761	13.8957	14.2795	14.2828	14.2957	14.7218	14.8969	14.9697	13.5659	13.3891	13.6029	+	5.94132	0	P27816	P27816;P27816-2;P27816-6	MAP4_HUMAN	MAP4	Microtubule-associated protein 4
17.3353	17.2984	17.4404	17.0344	17.0646	17.0255	17.0806	17.0569	16.906	15.8628	16.0291	16.1471	+	6.20799	0	P27824;P27824-2	P27824;P27824-2	CALX_HUMAN	CANX	Calnexin
14.6048	14.5853	14.7411	14.756	14.6413	14.7053	15.055	14.9573	14.8056	13.9998	14.0285	13.7553	+	4.68797	2.61866e-05	P28062;P28062-2	P28062;P28062-2	PSB8_HUMAN	PSMB8	Proteasome subunit beta type-8
14.8241	14.8105	14.8304	14.5138	14.4549	14.477	14.9963	14.9623	15.0409	13.9592	13.9635	14.1415	+	6.82228	0	P28065	P28065;P28065-2	PSB9_HUMAN	PSMB9	Proteasome subunit beta type-9
13.3631	13.4731	13.4033	13.1223	13.1257	13.0336	13.7241	13.6565	13.6361	NaN	NaN	NaN	+	4.54292	2.42057e-05	P28068	P28068	DMB_HUMAN	HLA-DMB	HLA class II histocompatibility antigen, DM beta chain
15.0172	15.1398	15.1416	14.9096	15.0656	15.013	15.3742	15.3281	15.2384	NaN	15.5532	NaN	+	2.30559	0.0035246	P28070	P28070	PSB4_HUMAN	PSMB4	Proteasome subunit beta type-4
13.731	13.6875	13.8187	14.4059	14.3223	14.4857	14.4993	14.489	14.2545	14.7757	14.8145	14.9927	+	5.0433	1.53551e-05	P28072	P28072	PSB6_HUMAN	PSMB6	Proteasome subunit beta type-6
11.9074	12.162	11.7851	12.7946	12.8819	12.8296	12.6656	12.6663	12.8384	13.3802	13.4726	13.7502	+	5.06371	1.55945e-05	P28074	P28074;P28074-3	PSB5_HUMAN	PSMB5	Proteasome subunit beta type-5
11.7591	11.6748	11.66	12.7902	12.4139	12.407	12.0379	12.168	12.3465	12.9782	NaN	NaN	+	2.72647	0.001556	P28161;P28161-2	P09488;P28161;Q03013;P09488-2;P28161-2;Q03013-2;Q03013-3	GSTM2_HUMAN	GSTM2	Glutathione S-transferase Mu 2
12.7022	12.7114	12.9248	13.2784	13.3172	13.176	12.4416	12.3538	12.239	13.3656	NaN	12.9431	+	3.23866	0.000630344	P28288	P28288;P28288-2	ABCD3_HUMAN	ABCD3	ATP-binding cassette sub-family D member 3
15.0091	15.0869	15.1444	15.2134	15.2467	15.2071	14.8991	14.9638	14.7995	14.5318	14.6511	14.575	+	5.0575	1.55642e-05	P28331;P28331-2;P28331-4	P28331;P28331-2;P28331-4	NDUS1_HUMAN	NDUFS1	NADH-ubiquinone oxidoreductase 75 kDa subunit, mitochondrial
14.9682	15.0599	14.9303	14.8266	14.8864	14.8049	14.5299	14.4743	14.3271	14.9119	15.3208	15.4178	+	2.83968	0.00131083	P28482	P27361;P28482;P31152;Q16659;P27361-2;P27361-3;P28482-2	MK01_HUMAN	MAPK1	Mitogen-activated protein kinase 1
16.722	16.6382	16.7819	16.6181	16.6264	16.6301	16.5793	16.6315	16.5177	15.7959	15.8264	16.1558	+	4.09431	0.00010084	P28838;P28838-2	P28838;P28838-2	AMPL_HUMAN	LAP3	Cytosol aminopeptidase
14.3792	14.4463	14.4089	14.3394	14.3162	14.2581	14.5302	14.4815	14.4674	14.0985	13.9046	13.868	+	4.20213	6.6242e-05	P28907	P28907;P28907-2	CD38_HUMAN	CD38	ADP-ribosyl cyclase/cyclic ADP-ribose hydrolase 1
14.6301	14.8069	14.7367	14.7401	14.7788	14.7332	14.8554	14.92	14.9395	14.9703	15.033	14.8705	+	2.23887	0.00401292	P29218;P29218-3	P29218;P29218-3;P29218-2	IMPA1_HUMAN	IMPA1	Inositol monophosphatase 1
14.4692	14.4442	14.379	14.0228	14.033	13.8808	14.0846	14.0203	13.9547	14.0104	14.2172	14.2559	+	3.02696	0.000845329	P29350;P29350-3	P29350;P29350-2;P29350-3;P29350-4	PTN6_HUMAN	PTPN6	Tyrosine-protein phosphatase non-receptor type 6
14.9529	14.824	14.9782	16.0007	16.0669	16.0487	15.901	15.7015	15.8123	15.4673	15.4148	15.3208	+	6.31013	0	P29373	P29373	RABP2_HUMAN	CRABP2	Cellular retinoic acid-binding protein 2
16.2229	15.9696	16.1485	16.6649	16.7052	16.6715	16.8149	16.6343	16.4564	15.8118	15.8649	16.0623	+	3.75565	0.000146597	P29401;P29401-2	P29401;P29401-2	TKT_HUMAN	TKT	Transketolase
13.4591	13.5411	13.5613	13.0704	13.0556	13.0218	13.4447	13.4655	13.5139	NaN	NaN	NaN	+	4.90412	1.42096e-05	P29466;P29466-2	P29466;P29466-2	CASP1_HUMAN	CASP1	Caspase-1
13.3026	13.1502	13.3807	13.0213	12.8691	12.9314	12.5749	12.7071	12.7524	16.7466	16.7403	16.8351	+	10.5302	0	P29508	P29508;P29508-2	SPB3_HUMAN	SERPINB3	Serpin B3
14.5922	14.6504	14.5376	14.3216	14.285	14.2397	14.6333	14.7007	14.6688	14.5299	14.58	14.5234	+	4.74807	1.3289e-05	P29590	P29590;P29590-10;P29590-11;P29590-12;P29590-13;P29590-14;P29590-2;P29590-3;P29590-4;P29590-5;P29590-8;P29590-9	PML_HUMAN	PML	Protein PML
16.6502	16.5716	16.7777	16.4423	16.5401	16.5959	16.8519	16.7707	16.6583	16.0724	16.1577	16.2619	+	3.58093	0.000240543	P29692;P29692-2	P29692;P29692-2;P29692-3;P29692-4	EF1D_HUMAN	EEF1D	Elongation factor 1-delta
15.0583	14.9963	15.1232	14.6381	14.7326	14.6517	14.1779	14.16	14.1663	15.0895	14.9888	14.9803	+	7.10325	0	P29728;P29728-2	P29728;P29728-2	OAS2_HUMAN	OAS2	2'-5'-oligoadenylate synthase 2
13.1959	12.9681	13.048	14.1479	14.2461	14.1716	13.86	13.8618	13.706	NaN	13.1675	12.7953	+	4.50458	2.3845e-05	P29762	P29762	RABP1_HUMAN	CRABP1	Cellular retinoic acid-binding protein 1
13.0096	13.1098	13.033	11.7323	11.4773	11.564	12.8781	12.8593	12.887	NaN	NaN	NaN	+	5.96511	0	P29966	P29966	MARCS_HUMAN	MARCKS	Myristoylated alanine-rich C-kinase substrate
10.4573	10.5394	10.7071	11.9507	11.0752	11.5044	11.2796	11.1812	11.4524	NaN	10.6408	NaN	+	1.88433	0.00797403	P29992	P29992	GNA11_HUMAN	GNA11	Guanine nucleotide-binding protein subunit alpha-11
13.6517	13.7561	13.7485	14.4767	14.5486	14.4749	13.8012	13.7622	13.663	14.0437	13.5613	14.2333	+	2.62438	0.00197303	P30038	P30038;P30038-2;P30038-3	AL4A1_HUMAN	ALDH4A1	Delta-1-pyrroline-5-carboxylate dehydrogenase, mitochondrial
17.6365	17.5349	17.6083	17.8025	17.7716	17.7107	17.8643	17.8994	17.7912	16.2532	16.6116	16.2363	+	6.09789	0	P30040	P30040	ERP29_HUMAN	ERP29	Endoplasmic reticulum resident protein 29
17.68	17.6821	17.8524	17.9949	17.9883	17.9575	18.1627	18.137	17.9967	17.6783	17.58	17.5816	+	3.84388	0.000134345	P30041	P30041	PRDX6_HUMAN	PRDX6	Peroxiredoxin-6
15.0521	15.077	15.1981	15.5437	15.3883	15.4137	15.4017	15.4321	15.339	15.2561	15.0946	15.0194	+	2.66666	0.00177749	P30043	P30043	BLVRB_HUMAN	BLVRB	Flavin reductase (NADPH)
17.3168	17.3019	17.3884	17.9511	17.8926	17.7817	17.9978	17.9952	17.8456	17.1981	17.3364	17.335	+	5.14362	8.13008e-06	P30044;P30044-2	P30044;P30044-2;P30044-3	PRDX5_HUMAN	PRDX5	Peroxiredoxin-5, mitochondrial
15.4285	15.3869	15.4729	15.5139	15.401	15.4441	15.9683	15.7426	15.2338	14.5734	14.8984	15.0116	+	2.00522	0.00619519	P30046	P30046;A6NHG4;P30046-2	DOPD_HUMAN	DDT	D-dopachrome decarboxylase
18.0474	17.9316	18.2095	18.108	18.235	18.226	18.2742	18.3542	18.1547	17.2099	17.2878	17.2695	+	5.39399	9.41176e-06	P30048;P30048-2	P30048;P30048-2	PRDX3_HUMAN	PRDX3	Thioredoxin-dependent peroxide reductase, mitochondrial
16.6223	16.7062	16.7939	16.6897	16.6723	16.7215	17.152	16.981	16.8621	15.6813	16.3504	16.1738	+	2.64157	0.00190168	P30049	P30049	ATPD_HUMAN	ATP5F1D	ATP synthase subunit delta, mitochondrial
15.4292	15.5236	15.7507	15.7643	15.8994	15.9574	16.0944	16.211	16.1479	15.3509	15.2625	15.3989	+	4.14643	9.38272e-05	P30085	P30085;P30085-3	KCY_HUMAN	CMPK1	UMP-CMP kinase
16.6688	16.6578	16.6014	17.0575	17.0754	16.9614	17.2462	17.0725	16.9267	16.3128	16.2933	16.4419	+	4.37801	4.48808e-05	P30086	P30086	PEBP1_HUMAN	PEBP1	Phosphatidylethanolamine-binding protein 1
18.6907	18.6397	18.7366	18.778	18.7825	18.7608	18.6925	18.6443	18.5442	16.2336	16.4885	16.5477	+	8.45547	0	P30101	P30101	PDIA3_HUMAN	PDIA3	Protein disulfide-isomerase A3
15.1711	15.0853	15.174	15.3025	15.295	15.2919	15.2311	15.2697	15.2204	15.2677	15.4431	15.3794	+	2.26591	0.00380217	P30153	P30153	2AAA_HUMAN	PPP2R1A	Serine/threonine-protein phosphatase 2A 65 kDa regulatory subunit A alpha isoform
15.3243	15.397	14.9299	13.3233	12.9782	13.3972	14.0127	13.6626	13.9822	NaN	NaN	NaN	+	3.98784	0.000106113	P30273	P30273	FCERG_HUMAN	FCER1G	High affinity immunoglobulin epsilon receptor subunit gamma
13.5895	13.6063	13.6132	13.3054	13.3407	13.229	13.3771	13.3939	13.3222	NaN	NaN	NaN	+	3.73072	0.000156863	P30533	P30533	AMRP_HUMAN	LRPAP1	Alpha-2-macroglobulin receptor-associated protein
13.7132	13.4888	13.6303	13.5667	13.5241	13.4629	13.4186	13.5115	13.3853	14.5347	NaN	14.6016	+	5.41221	9.61538e-06	P30566	P30566	PUR8_HUMAN	ADSL	Adenylosuccinate lyase
12.7174	12.213	12.5996	13.2162	13.3438	13.4	12.9949	12.898	NaN	NaN	NaN	NaN	+	2.12759	0.00493731	P30613;P30613-2	P30613;P30613-2	KPYR_HUMAN	PKLR	Pyruvate kinase PKLR
15.7653	15.7304	15.7956	15.9629	15.7973	15.9916	16.3607	16.234	16.3352	15.5712	15.7669	15.4725	+	3.87765	0.000132159	P30626;P30626-2;P30626-3	P30626;P30626-2;P30626-3	SORCN_HUMAN	SRI	Sorcin
15.2049	15.092	15.121	15.0306	14.9339	14.8745	14.8008	14.7702	14.6985	NaN	14.6143	13.9751	+	2.11697	0.00500256	P30740	P30740	ILEU_HUMAN	SERPINB1	Leukocyte elastase inhibitor
12.9717	12.9077	13.024	12.9668	12.8084	12.6764	12.7634	12.7301	12.8212	13.7642	14.465	NaN	+	3.14114	0.000700965	P30876	P30876	RPB2_HUMAN	POLR2B	DNA-directed RNA polymerase II subunit RPB2
12.4916	12.6542	12.7209	12.3679	12.3274	12.4723	11.937	11.9621	11.672	15.3805	15.1451	15.3113	+	8.59535	0	P31025	P31025	LCN1_HUMAN	LCN1	Lipocalin-1
14.3737	14.3239	14.3861	14.5366	14.5654	14.6028	13.9587	13.8867	13.8571	14.0562	14.0255	13.9219	+	6.23124	0	P31040	P31040	SDHA_HUMAN	SDHA	Succinate dehydrogenase [ubiquinone] flavoprotein subunit, mitochondrial
17.9768	18.0646	18.0178	17.7117	17.6679	17.5884	17.5416	17.5125	17.5513	17.4009	17.5579	17.5319	+	4.83826	1.38889e-05	P31146	P31146	COR1A_HUMAN	CORO1A	Coronin-1A
13.7028	13.6682	13.8136	14.2768	14.2942	14.3441	14.3077	14.4114	14.4014	14.3145	13.975	14.0236	+	3.55646	0.000273603	P31150	P31150	GDIA_HUMAN	GDI1	Rab GDP dissociation inhibitor alpha
16.1445	16.0423	16.1352	15.8176	15.7728	15.7935	15.2916	15.1285	15.3544	18.9956	19.3088	18.9928	+	9.31865	0	P31151	P31151;Q86SG5	S10A7_HUMAN	S100A7	Protein S100-A7
10.9125	10.3916	10.916	11.1522	10.8887	11.6221	12.2012	12.0088	12.0116	13.568	NaN	NaN	+	2.47328	0.00254567	P31431;P31431-2	P31431;P31431-2	SDC4_HUMAN	SDC4	Syndecan-4
14.6051	14.7046	14.467	14.5047	14.5026	14.5195	14.2152	14.4355	14.2371	14.9104	14.9782	15.4081	+	2.78426	0.00144928	P31483	P31483;Q01085;Q01085-2;P31483-2;P31483-3	TIA1_HUMAN	TIA1	Cytotoxic granule associated RNA binding protein TIA1
13.8821	13.7268	13.9995	13.9954	13.7838	13.7955	13.8798	13.712	13.6049	14.4219	14.8007	14.6526	+	3.52765	0.000302457	P31689	P31689	DNJA1_HUMAN	DNAJA1	DnaJ homolog subfamily A member 1
15.8623	15.9285	15.9844	16.1112	16.1585	16.1567	15.8776	15.8336	15.694	14.8811	15.1036	15.2309	+	5.02823	1.51229e-05	P31930	P31930	QCR1_HUMAN	UQCRC1	Cytochrome b-c1 complex subunit 1, mitochondrial
13.4221	13.4123	13.4732	13.6532	13.8537	13.8914	13.8915	14.0527	13.9837	13.409	13.3517	13.7415	+	2.5256	0.0022629	P31937	P31937	3HIDH_HUMAN	HIBADH	3-hydroxyisobutyrate dehydrogenase, mitochondrial
15.2247	15.2452	15.2585	15.7599	15.6936	15.7404	15.1389	15.0551	14.9112	15.5273	15.3375	15.4989	+	4.52498	2.3988e-05	P31939	P31939;P31939-2	PUR9_HUMAN	ATIC	Bifunctional purine biosynthesis protein ATIC
NaN	11.2666	10.6206	10.6871	11.375	11.1977	12.54	12.3465	12.6223	NaN	NaN	NaN	+	2.40111	0.0028535	P31941-2	P31941;P31941-2	ABC3A_HUMAN	APOBEC3A	Isoform 2 of DNA dC->dU-editing enzyme APOBEC-3A
13.8917	13.9515	14.1686	14.071	14.2526	14.0735	13.9487	13.8145	13.749	14.2271	14.323	14.5283	+	2.18806	0.00445103	P31942;P31942-2;P31942-3	P31942;P31942-2;P31942-3;P31942-4;P31942-5;P31942-6	HNRH3_HUMAN	HNRNPH3	Heterogeneous nuclear ribonucleoprotein H3
16.0937	16.2704	16.2831	16.4421	16.4211	16.4286	16.2601	16.3339	16.286	16.544	17.015	16.8438	+	2.56	0.0021764	P31943	P31943	HNRH1_HUMAN	HNRNPH1	Heterogeneous nuclear ribonucleoprotein H
13.133	13.1184	12.9701	12.9141	12.9289	12.9519	12.7131	12.7152	12.6588	16.8199	16.9523	16.7081	+	11.0262	0	P31944	P31944	CASPE_HUMAN	CASP14	Caspase-14
16.7214	16.7004	16.8428	16.9625	17.1878	17.1498	17.2375	17.2529	17.2003	15.7299	15.9591	16.3607	+	3.91518	0.000125984	P31946;P31946-2	P31946;P31946-2	1433B_HUMAN	YWHAB	14-3-3 protein beta/alpha
14.0029	14.1425	14.2201	14.7707	14.8437	14.8681	14.6715	14.7569	14.6009	15.529	15.6549	15.8038	+	6.30115	0	P31947;P31947-2	P31947;P31947-2	1433S_HUMAN	SFN	14-3-3 protein sigma
16.7837	16.7724	16.8298	17.0505	17.1272	17.0378	17.3166	17.2062	17.1408	16.2616	16.3971	16.3064	+	6.23219	0	P31948	P31948;P31948-2;P31948-3	STIP1_HUMAN	STIP1	Stress-induced-phosphoprotein 1
17.6884	17.7926	17.8767	17.9607	18.0031	18.0676	18.4197	18.2807	18.0965	16.7934	16.8946	16.9855	+	5.78933	0	P31949	P31949	S10AB_HUMAN	S100A11	Protein S100-A11
16.629	16.5739	16.7007	17.3977	17.364	17.3408	17.4325	17.2772	17.067	16.7639	16.8861	16.915	+	4.05064	0.000108363	P32119	P32119	PRDX2_HUMAN	PRDX2	Peroxiredoxin-2
12.9063	12.8181	12.9931	12.7088	12.539	12.8698	12.9737	12.9813	12.8002	13.7292	NaN	13.9374	+	3.85715	0.000131004	P32121;P32121-3;P32121-4	P32121;P32121-2;P32121-3;P32121-4;P32121-5	ARRB2_HUMAN	ARRB2	Beta-arrestin-2
13.774	13.8178	14.0012	14.8043	14.7057	14.6928	14.2875	14.2299	14.1867	14.4076	14.1822	14.7659	+	2.92476	0.001062	P32322;P32322-3	P32322;P32322-3	P5CR1_HUMAN	PYCR1	Pyrroline-5-carboxylate reductase 1, mitochondrial
14.774	14.905	14.9446	14.5357	14.4787	14.5692	15.0341	14.8676	14.989	NaN	NaN	NaN	+	3.01222	0.000853659	P32455	P32455	GBP1_HUMAN	GBP1	Guanylate-binding protein 1
14.7436	14.6523	14.7269	14.8297	14.8199	14.7942	15.1832	15.1324	14.8149	13.9428	13.9904	13.9374	+	5.13404	8.09717e-06	P32456	P32456	GBP2_HUMAN	GBP2	Guanylate-binding protein 2
14.7992	14.7756	14.8484	14.6908	14.7536	14.7853	14.9567	14.8438	14.9587	14.4177	13.9927	13.9768	+	3.45175	0.000336073	P32942	P32942	ICAM3_HUMAN	ICAM3	Intercellular adhesion molecule 3
14.086	14.2305	14.4705	14.172	14.2497	14.1408	13.974	13.7158	13.7427	14.836	15.229	14.7867	+	3.53389	0.000303894	P32969	P32969	RL9_HUMAN	RPL9	60S ribosomal protein L9
13.3072	12.792	13.3541	14.4557	14.1168	14.4015	14.128	14.0547	13.8795	16.6872	16.8952	16.8518	+	7.0142	0	P33151;P33151-2	P33151;P33151-2	CADH5_HUMAN	CDH5	Cadherin-5
14.2342	14.3111	14.2956	14.2139	14.2463	14.2772	14.456	14.434	14.5068	13.5955	NaN	13.9931	+	2.69145	0.00166491	P33176	O60282;P33176;Q12840	KINH_HUMAN	KIF5B	Kinesin-1 heavy chain
13.1398	13.2443	13.2531	13.1332	13.3134	12.92	13.4947	13.5158	13.645	13.8283	13.4251	13.896	+	2.1048	0.00508888	P33240;P33240-2	P33240;Q9H0L4;P33240-2	CSTF2_HUMAN	CSTF2	Cleavage stimulation factor subunit 2
15.5191	15.3233	15.5295	15.0545	15.1229	15.198	15.7193	15.6526	15.4936	15.1726	14.4408	15.0132	+	1.97618	0.00670218	P33241	P33241;P33241-2;P33241-3	LSP1_HUMAN	LSP1	Lymphocyte-specific protein 1
14.2669	14.3857	14.1864	14.3945	14.3382	14.3093	14.8306	14.7493	14.7018	14.3269	14.2262	14.3491	+	3.99372	0.000106481	P33316	P33316;P33316-2	DUT_HUMAN	DUT	Deoxyuridine 5'-triphosphate nucleotidohydrolase, mitochondrial
12.9502	12.9451	12.9757	12.8824	12.6636	12.7845	12.6575	12.6705	12.5673	NaN	NaN	12.7378	+	2.3686	0.00307025	P33527;P33527-9	P33527;P33527-2;P33527-3;P33527-4;P33527-5;P33527-6;P33527-7;P33527-8;P33527-9	MRP1_HUMAN	ABCC1	Multidrug resistance-associated protein 1
13.9863	13.8497	13.9912	13.9263	13.9189	13.8869	13.9509	13.9401	13.922	14.6089	14.6269	14.642	+	7.1086	0	P33991	P33991	MCM4_HUMAN	MCM4	DNA replication licensing factor MCM4
13.4623	13.5671	13.3957	13.3862	13.3144	13.3604	13.3244	13.3731	13.3289	14.1473	14.37	14.1768	+	5.77151	0	P33992	P33992	MCM5_HUMAN	MCM5	DNA replication licensing factor MCM5
14.234	14.2974	14.3326	14.0472	14.1289	14.0694	14.0406	14.0231	14.0308	15.0091	15.1511	14.9033	+	6.3551	0	P33993	P33993;P33993-3	MCM7_HUMAN	MCM7	DNA replication licensing factor MCM7
12.9682	12.9651	13.0831	13.769	13.7876	13.7012	13.4551	13.6212	13.4881	13.3122	13.7661	13.4892	+	3.18779	0.000678189	P34896;P34896-2	P34896;P34896-2;P34896-3	GLYC_HUMAN	SHMT1	Serine hydroxymethyltransferase, cytosolic
15.9254	15.7704	15.8491	15.9776	16.0567	16.049	15.4071	15.3566	15.1626	16.3847	16.3779	16.3315	+	5.81376	0	P34897;P34897-3	P34897;P34897-2;P34897-3	GLYM_HUMAN	SHMT2	Serine hydroxymethyltransferase, mitochondrial
12.1098	12.0243	12.1137	12.6046	12.6807	12.638	12.4345	12.0966	12.2194	NaN	NaN	NaN	+	2.77421	0.00147152	P34913	P34913;P34913-2;P34913-3	HYES_HUMAN	EPHX2	Bifunctional epoxide hydrolase 2
15.121	15.1596	15.1973	15.6763	15.6762	15.6528	15.6137	15.5751	15.5808	14.7999	14.7463	14.619	+	7.2508	0	P34932	P34932	HSP74_HUMAN	HSPA4	Heat shock 70 kDa protein 4
11.2021	10.961	11.235	11.5466	11.5902	11.5107	11.2559	11.3637	11.3032	NaN	NaN	NaN	+	2.30793	0.0035	P34949	P34949	MPI_HUMAN	MPI	Mannose-6-phosphate isomerase
12.7902	12.7189	12.5379	12.7565	12.5345	12.8046	12.2927	12.329	12.7847	14.7962	14.9327	14.8246	+	6.3734	0	P35030	P35030;P35030-2;P35030-3;P35030-4;P35030-5	TRY3_HUMAN	PRSS3	Trypsin-3
11.7808	12.1289	12.1377	13.1779	12.761	12.9051	12.3681	12.6259	12.6396	NaN	11.9481	12.5749	+	1.92176	0.0074051	P35080;P35080-2	P35080;P35080-2	PROF2_HUMAN	PFN2	Profilin-2
18.2983	18.3634	18.3113	18.4209	18.3958	18.3936	17.9086	17.765	17.5829	17.4613	17.456	17.445	+	5.76038	0	P35232	P35232;P35232-2	PHB1_HUMAN	PHB1	Prohibitin 1
12.9503	12.9463	12.6838	12.6396	12.8133	12.7878	12.9308	12.8393	12.8529	13.6798	13.8189	13.8308	+	5.25634	8.60215e-06	P35249	P35249;P35249-2	RFC4_HUMAN	RFC4	Replication factor C subunit 4
9.86443	11.2407	10.8824	11.0756	10.8244	10.9721	10.8361	11.4915	11.686	12.8301	NaN	12.5786	+	2.03428	0.00581169	P35251;P35251-2	P35251;P35251-2	RFC1_HUMAN	RFC1	Replication factor C subunit 1
15.2635	15.5676	15.4654	15.4315	15.516	15.4334	15.3785	15.4836	15.4611	17.1369	17.1189	17.1758	+	7.75478	0	P35268	P35268	RL22_HUMAN	RPL22	60S ribosomal protein L22
13.8537	13.9382	13.8848	14.6806	14.6738	14.7291	14.5142	14.3926	14.4492	13.4218	NaN	NaN	+	5.70712	0	P35270	P35270	SPRE_HUMAN	SPR	Sepiapterin reductase
11.234	12.0422	11.5981	NaN	10.4624	10.7496	10.4856	NaN	10.9357	14.6895	14.4883	14.8941	+	4.85245	1.39616e-05	P35326	P35326;P22531;P22532;P35325;Q9BYE4	SPR2A_HUMAN	SPRR2A	Small proline-rich protein 2A
12.0838	12.1459	12.1302	12.6875	12.8163	12.7817	12.6734	12.5208	12.6426	14.723	14.546	14.565	+	9.20814	0	P35443	P35443	TSP4_HUMAN	THBS4	Thrombospondin-4
19.2884	19.2523	19.3232	17.8873	17.9541	17.9824	18.4571	18.5135	18.2264	23.2876	23.4472	23.4776	+	11.1185	0	P35527	P35527	K1C9_HUMAN	KRT9	Keratin, type I cytoskeletal 9
12.3043	12.3894	12.4011	12.5539	12.6796	12.6431	12.0804	12.2438	12.0903	13.0264	NaN	NaN	+	3.30233	0.000603774	P35573	P35573;P35573-2;P35573-3	GDE_HUMAN	AGL	Glycogen debranching enzyme
17.9069	17.9012	17.9899	17.7402	17.7264	17.7004	17.995	17.9329	17.7923	16.5708	16.7137	16.7406	+	7.08557	0	P35579	P35579;P35579-2	MYH9_HUMAN	MYH9	Myosin-9
13.8618	13.8574	13.6887	13.1022	13.1305	13.0183	12.6762	12.594	12.4903	NaN	NaN	NaN	+	5.15794	8.23045e-06	P35610	P35610;P35610-2;P35610-3	SOAT1_HUMAN	SOAT1	Sterol O-acyltransferase 1
15.5663	15.5295	15.5783	15.199	15.3094	15.2931	15.3306	15.3493	15.0614	14.2134	14.1846	14.1705	+	6.54462	0	P35613;P35613-2	P35613;P35613-2;P35613-3;P35613-4	BASI_HUMAN	BSG	Basigin
16.3686	16.072	16.1619	16.3376	16.3282	16.3957	16.6429	16.8063	16.7201	15.6124	15.5762	16.0665	+	3.21775	0.000625624	P35637;P35637-2	P35637;P35637-2	FUS_HUMAN	FUS	RNA-binding protein FUS
13.7679	13.9648	13.9653	13.9643	14.0675	14.0153	14.3103	14.2333	14.2447	14.8017	14.638	14.7493	+	5.27676	8.83002e-06	P35659	P35659;P35659-2	DEK_HUMAN	DEK	Protein DEK
17.0506	17.1908	17.1591	16.8981	16.8427	16.99	17.847	17.8098	17.634	22.6162	22.6644	22.8229	+	11.5209	0	P35908	P35908	K22E_HUMAN	KRT2	Keratin, type II cytoskeletal 2 epidermal
13.5917	13.7168	13.716	13.3872	13.0367	13.1597	13.7069	14.0282	14.0724	NaN	13.822	13.9825	+	2.61559	0.0020128	P36222	P36222	CH3L1_HUMAN	CHI3L1	Chitinase-3-like protein 1
14.3332	14.3328	14.4673	14.7286	14.7839	14.6863	15.1222	14.9612	15.0488	14.3042	14.615	14.3288	+	3.75047	0.000145833	P36405	P36405	ARL3_HUMAN	ARL3	ADP-ribosylation factor-like protein 3
15.5642	15.6607	15.6434	15.5336	15.5857	15.6511	15.018	14.8454	14.6893	14.9915	15.1054	15.1942	+	4.42163	3.99429e-05	P36542	P36542;P36542-2	ATPG_HUMAN	ATP5F1C	ATP synthase subunit gamma, mitochondrial
15.1246	14.9948	15.1058	15.3293	15.328	15.3134	14.7121	14.6545	14.8092	16.2933	16.0967	16.1579	+	7.28335	0	P36578	P36578	RL4_HUMAN	RPL4	60S ribosomal protein L4
13.2878	13.3443	13.2215	13.6723	13.7635	13.7654	13.2031	13.2948	13.2917	13.7939	13.7215	13.845	+	5.41152	9.59233e-06	P36871	P36871;P36871-2;P36871-3	PGM1_HUMAN	PGM1	Phosphoglucomutase-1
12.2487	12.3699	12.2985	12.7078	12.4728	12.2279	11.8265	12.652	12.3426	13.8677	13.7295	13.738	+	3.73628	0.000157513	P36952	P36952;P36952-2	SPB5_HUMAN	SERPINB5	Serpin B5
13.5417	13.3451	13.2984	14.3238	14.4245	14.3301	13.9056	13.9766	13.9307	16.0183	16.1126	15.8539	+	8.29788	0	P36955	P36955	PEDF_HUMAN	SERPINF1	Pigment epithelium-derived factor
17.0926	17.1146	17.0674	17.2913	17.3516	17.3387	17.3272	17.3315	17.3073	15.9229	16.0181	16.0529	+	9.45945	0	P36957	P36957;P36957-2	ODO2_HUMAN	DLST	Dihydrolipoyllysine-residue succinyltransferase component of 2-oxoglutarate dehydrogenase complex, mitochondrial
13.0026	13.2645	13.1593	12.6388	12.7846	12.8532	12.8357	12.9384	13.123	13.3328	13.6278	13.9134	+	2.6211	0.00199103	P37198	P37198	NUP62_HUMAN	NUP62	Nuclear pore glycoprotein p62
14.8091	14.6977	14.7483	14.4189	14.2817	14.3557	14.7981	14.727	14.5311	14.7294	NaN	14.8973	+	2.43059	0.00269806	P37235	P37235	HPCL1_HUMAN	HPCAL1	Hippocalcin-like protein 1
17.5301	17.3249	17.4576	17.6093	17.5536	17.5543	17.9126	17.9213	17.8815	17.3809	17.4441	17.4409	+	4.61195	2.51572e-05	P37802;P37802-2	P37802;P37802-2	TAGL2_HUMAN	TAGLN2	Transgelin-2
16.8025	16.8109	16.8786	16.6081	16.6334	16.616	16.9182	16.8477	16.7827	15.8132	15.8798	15.8699	+	8.03258	0	P37837;P37837-2	P37837;P37837-2	TALDO_HUMAN	TALDO1	Transaldolase
15.3416	15.4556	15.4889	15.6357	15.6621	15.6666	15.7585	15.7767	15.5983	15.4052	15.3412	15.4539	+	2.97364	0.00092745	P38117	P38117;P38117-2	ETFB_HUMAN	ETFB	Electron transfer flavoprotein subunit beta
14.7108	14.7144	14.6841	14.764	14.7416	14.808	14.677	14.7744	14.8481	15.363	15.285	14.9698	+	2.64476	0.00190526	P38159	P38159;Q96E39;P38159-2	RBMX_HUMAN	RBMX	RNA-binding motif protein, X chromosome
15.2706	15.2375	15.2818	14.7848	14.7192	14.6981	14.9255	14.8788	14.8301	13.9905	13.6029	13.7773	+	6.12111	0	P38606;P38606-2	P38606;P38606-2	VATA_HUMAN	ATP6V1A	V-type proton ATPase catalytic subunit A
17.6867	17.7278	17.714	18.0518	18.0199	18.0474	18.1647	18.1249	18.057	18.0889	18.022	18.1901	+	4.44449	4.02878e-05	P38646	P38646	GRP75_HUMAN	HSPA9	Stress-70 protein, mitochondrial
14.6895	14.8044	14.7809	14.6317	14.5939	14.6047	14.4175	14.3296	14.3121	15.0768	15.1232	15.0442	+	6.34134	0	P38919	P38919	IF4A3_HUMAN	EIF4A3	Eukaryotic initiation factor 4A-III
10.8087	10.7911	10.689	11.522	11.5753	11.5244	11.5804	11.7335	11.6616	NaN	NaN	NaN	+	5.45688	9.82801e-06	P38936	P38936	CDN1A_HUMAN	CDKN1A	Cyclin-dependent kinase inhibitor 1
14.7448	14.8244	14.7151	14.6528	14.6445	14.7045	15.1459	15.1189	14.8492	14.9157	15.0206	15.1025	+	2.37874	0.00297195	P39019	P39019	RS19_HUMAN	RPS19	40S ribosomal protein S19
13.3623	13.2428	13.3906	13.7508	13.7776	13.6781	13.0308	12.9065	12.6227	14.1773	14.4198	14.609	+	4.86131	1.40105e-05	P39023	P39023	RL3_HUMAN	RPL3	60S ribosomal protein L3
11.6933	11.8613	12.0981	12.0179	12.1992	12.136	12.1848	12.3839	12.0168	14.1526	14.3828	14.3754	+	6.65736	0	P39060;P39060-1;P39060-2	P39060;P39060-1;P39060-2	COIA1_HUMAN	COL18A1	Collagen alpha-1(XVIII) chain
17.8359	17.8163	17.8715	17.5438	17.6294	17.7455	17.4141	17.246	17.048	16.4916	16.5914	16.6101	+	5.54209	1.02041e-05	P39656	P39656;P39656-2;P39656-3	OST48_HUMAN	DDOST	Dolichyl-diphosphooligosaccharide--protein glycosyltransferase 48 kDa subunit
16.0743	15.93	15.9709	15.9197	16.091	16.0244	16.1593	16.2461	16.0418	15.1759	15.7423	15.3845	+	2.52911	0.0022583	P39687	P39687;O43423	AN32A_HUMAN	ANP32A	Acidic leucine-rich nuclear phosphoprotein 32 family member A
14.5995	14.5208	14.7594	14.5561	14.4923	14.6364	14.7344	14.8409	14.724	15.4197	15.7479	15.5473	+	4.8316	1.38169e-05	P39748	P39748;P39748-2	FEN1_HUMAN	FEN1	Flap endonuclease 1
16.8129	16.7054	16.8766	16.5142	16.5443	16.5286	17.0315	17.0683	17.0224	14.8885	14.8164	15.2064	+	7.16357	0	P40121	P40121;P40121-2	CAPG_HUMAN	CAPG	Macrophage-capping protein
11.7603	11.9444	NaN	12.7639	12.655	12.8328	12.1566	12.4721	12.5698	NaN	NaN	NaN	+	2.34491	0.00321263	P40123	P40123;P40123-2	CAP2_HUMAN	CAP2	Adenylyl cyclase-associated protein 2
12.9209	12.9128	12.9241	12.8489	12.7995	12.7664	13.1152	13.1128	13.2485	13.7456	NaN	NaN	+	3.39716	0.000492857	P40222	P40222	TXLNA_HUMAN	TXLNA	Alpha-taxilin
16.1942	16.1677	16.2748	15.9823	16.1007	16.0347	16.0925	15.9421	15.7706	15.4313	15.4427	15.4666	+	4.40777	4.53901e-05	P40227	P40227;P40227-2	TCPZ_HUMAN	CCT6A	T-complex protein 1 subunit zeta
13.2364	13.1521	13.2383	13.0073	12.9194	12.8741	13.3306	13.4246	13.4027	13.1214	NaN	12.8196	+	2.59825	0.00204822	P40306	P40306	PSB10_HUMAN	PSMB10	Proteasome subunit beta type-10
14.0937	13.8903	14.2233	13.7994	13.8629	13.7204	13.2094	13.2741	13.137	14.552	14.5903	14.4244	+	5.57421	0	P40429	P40429;Q6NVV1	RL13A_HUMAN	RPL13A	60S ribosomal protein L13a
17.5827	17.4316	17.5967	17.8498	17.8415	17.8657	17.9919	17.9891	17.8406	16.5426	16.6125	16.6553	+	7.39593	0	P40925;P40925-3	P40925;P40925-2;P40925-3	MDHC_HUMAN	MDH1	Malate dehydrogenase, cytoplasmic
19.3074	19.3093	19.3732	19.5873	19.6452	19.6797	19.5783	19.5545	19.4595	18.4765	18.5576	18.5196	+	8.02438	0	P40926	P40926;P40926-2	MDHM_HUMAN	MDH2	Malate dehydrogenase, mitochondrial
12.686	12.5871	12.6734	12.6418	12.6208	12.7611	12.6692	12.8352	12.6289	14.2668	13.4695	NaN	+	2.71367	0.00158667	P40937;P40937-2	P40937;P40937-2	RFC5_HUMAN	RFC5	Replication factor C subunit 5
11.7349	12.1949	12.0248	11.6399	11.688	11.4015	11.7741	11.5745	11.7717	13.4077	13.2124	12.5785	+	3.32736	0.000570931	P40938	P40938;P40938-2	RFC3_HUMAN	RFC3	Replication factor C subunit 3
15.2024	15.082	15.2089	15.4971	15.5323	15.5195	14.888	14.8539	14.7668	15.1385	15.1459	15.2809	+	5.06603	1.5625e-05	P40939	P40939	ECHA_HUMAN	HADHA	Trifunctional enzyme subunit alpha, mitochondrial
13.7684	13.7695	13.9295	13.7065	13.5544	13.6168	13.5805	13.7153	13.7037	14.447	14.2332	14.1985	+	3.94783	0.00012231	P41091	P41091;Q2VIR3;Q2VIR3-2	IF2G_HUMAN	EIF2S3	Eukaryotic translation initiation factor 2 subunit 3
12.3952	12.3912	12.3585	11.9383	12.4128	12.3567	13.2365	13.1827	13.1802	12.604	NaN	NaN	+	3.32108	0.000586806	P41208	P41208	CETN2_HUMAN	CETN2	Centrin-2
12.5425	12.7209	12.6541	11.2588	10.8408	11.077	11.5342	11.3347	11.8198	NaN	12.0149	12.0112	+	4.11969	9.23451e-05	P41218	P41218	MNDA_HUMAN	MNDA	Myeloid cell nuclear differentiation antigen
12.5546	12.4874	12.58	12.1732	12.2782	12.2189	12.2876	12.2219	12.4694	13.1314	12.8012	12.732	+	2.9641	0.000952381	P41226	P41226	UBA7_HUMAN	UBA7	Ubiquitin-like modifier-activating enzyme 7
14.4493	14.5621	14.4764	14.3225	14.2987	14.2531	14.3054	14.2904	14.1664	14.6766	14.7828	14.4918	+	2.69179	0.00166601	P41240	P41240	CSK_HUMAN	CSK	Tyrosine-protein kinase CSK
15.0214	15.0139	14.9067	14.944	14.9846	14.9069	14.466	14.4165	14.4319	15.3442	14.7853	15.4859	+	2.18377	0.00446885	P41252	P41252	SYIC_HUMAN	IARS1	Isoleucine--tRNA ligase, cytoplasmic
11.2645	11.5662	11.0406	11.679	NaN	11.6313	12.0348	12.1579	12.2127	NaN	NaN	NaN	+	2.23742	0.00402367	P42081;P42081-3;P42081-4;P42081-6	P42081;P42081-3;P42081-4;P42081-6	CD86_HUMAN	CD86	T-lymphocyte activation antigen CD86
15.9442	15.8626	16.0569	16.5502	16.6466	16.5694	16.6145	16.5028	16.2996	15.6865	15.6376	15.5967	+	5.09793	1.6e-05	P42126;P42126-2	P42126;P42126-2	ECI1_HUMAN	ECI1	Enoyl-CoA delta isomerase 1, mitochondrial
14.986	15.0097	14.8559	14.6919	14.7132	14.7721	14.9617	14.9208	15.1829	15.1589	15.3379	15.4506	+	2.84208	0.00131175	P42166	P42166;P42167;P42167-2;P42167-3	LAP2A_HUMAN	TMPO	Lamina-associated polypeptide 2, isoform alpha
17.3823	17.2999	17.3861	16.8659	16.8697	16.8213	17.0772	17.0375	16.9153	16.7236	16.8355	16.7589	+	5.08468	1.58103e-05	P42224	P42224;P42224-2	STAT1_HUMAN	STAT1	Signal transducer and activator of transcription 1-alpha/beta
14.1229	14.0703	13.9892	13.77	13.7145	13.9452	13.8962	13.8212	13.8953	15.7231	17.0579	16.2518	+	4.34401	5.45703e-05	P42285	P42285	MTREX_HUMAN	MTREX	Exosome RNA helicase MTR4
13.5716	13.4805	13.4743	13.0569	13.139	13.0918	13.3178	13.3696	13.331	NaN	NaN	13.1248	+	4.19186	7.08861e-05	P42331-4	P42331-2;P42331-4;P42331-6	RHG25_HUMAN	ARHGAP25	Isoform 4 of Rho GTPase-activating protein 25
13.9339	13.8408	13.9366	13.8468	13.831	13.835	14.222	14.3175	14.0249	14.3445	14.3263	14.2265	+	3.35539	0.000507489	P42574	P42574	CASP3_HUMAN	CASP3	Caspase-3
14.7803	14.757	14.947	14.8358	14.8994	14.7392	14.7173	14.5974	14.6237	15.4663	15.3053	15.7128	+	3.78107	0.000143309	P42677	P42677;Q71UM5	RS27_HUMAN	RPS27	40S ribosomal protein S27
14.934	14.8596	14.9888	15.066	15.1063	15.0693	14.8976	14.9392	14.8624	15.1248	14.9781	15.0939	+	2.14739	0.00476023	P42704	P42704	LPPRC_HUMAN	LRPPRC	Leucine-rich PPR motif-containing protein, mitochondrial
15.5325	15.4756	15.6193	15.6576	15.6553	15.6499	15.6288	15.5539	15.4666	14.812	15.1313	15.0265	+	3.88191	0.000132597	P42765	P42765	THIM_HUMAN	ACAA2	3-ketoacyl-CoA thiolase, mitochondrial
14.5773	14.4334	14.6389	14.8726	15.0041	14.6071	14.2399	14.3685	14.1216	15.6924	15.9817	15.7718	+	5.15627	8.21355e-06	P42766	P42766	RL35_HUMAN	RPL35	60S ribosomal protein L35
9.9001	9.95115	9.7812	10.5059	10.656	10.7611	11.0571	11.5267	11.3975	NaN	NaN	NaN	+	3.90463	0.00012528	P42771;P42771-4	P42771;P42772;P42771-2;P42771-4	CDN2A_HUMAN	CDKN2A	Cyclin-dependent kinase inhibitor 2A
13.9736	13.9685	13.8689	14.1138	14.1432	14.166	14.1414	14.0904	13.9824	13.7725	13.8168	13.7349	+	3.69988	0.000166667	P42785	P42785;P42785-2	PCP_HUMAN	PRCP	Lysosomal Pro-X carboxypeptidase
11.6268	11.6933	11.7131	11.4035	11.4292	11.3971	11.3191	11.4251	11.309	NaN	NaN	NaN	+	3.53335	0.000303605	P42858	P42858	HD_HUMAN	HTT	Huntingtin
13.5803	13.5427	13.6136	13.6127	13.5209	13.6385	13.5314	13.5232	13.541	14.1037	14.4073	14.2001	+	4.67559	2.60163e-05	P43243	P43243;P43243-2	MATR3_HUMAN	MATR3	Matrin-3
15.9284	15.9585	16.0065	16.1318	16.1866	16.1814	15.993	15.9048	15.8338	15.1554	15.4206	15.2549	+	5.26602	8.65801e-06	P43304	P43304;P43304-2	GPDM_HUMAN	GPD2	Glycerol-3-phosphate dehydrogenase, mitochondrial
16.8364	16.8845	16.9296	16.7511	16.7409	16.7703	17.179	17.1374	16.9903	16.2381	16.104	16.2103	+	6.06928	0	P43307	P43307;P43307-2	SSRA_HUMAN	SSR1	Translocon-associated protein subunit alpha
12.6983	12.7661	13.1707	11.8546	11.9506	11.9638	11.615	11.8615	11.1586	NaN	NaN	12.5648	+	2.74586	0.00150372	P43353	P43353	AL3B1_HUMAN	ALDH3B1	Aldehyde dehydrogenase family 3 member B1
13.337	13.3168	13.3307	13.1873	13.1566	13.0716	12.869	13.0599	12.8436	14.1776	14.4511	14.4031	+	6.28712	0	P43403	P43403;P43403-3	ZAP70_HUMAN	ZAP70	Tyrosine-protein kinase ZAP-70
14.9063	14.956	14.9388	14.934	14.9229	14.9749	15.0898	15.1961	14.9971	14.7514	14.8265	14.5965	+	2.48992	0.00245427	P43487;P43487-2	P43487;P43487-2	RANG_HUMAN	RANBP1	Ran-specific GTPase-activating protein
10.6808	10.6294	10.7616	11.8989	11.7522	11.7238	11.2045	11.33	11.1113	12.5462	13.0498	14.2325	+	3.29476	0.000612489	P43652	P43652	AFAM_HUMAN	AFM	Afamin
13.7721	13.8772	13.82	14.2328	14.2349	14.2796	14.133	14.0514	14.1372	14.1154	14.462	14.3504	+	2.93838	0.00102496	P43897	P43897;P43897-2	EFTS_HUMAN	TSFM	Elongation factor Ts, mitochondrial
18.1625	18.0006	18.1602	18.1026	18.1262	18.0839	17.814	17.7051	17.755	16.9943	16.9668	16.8949	+	7.46344	0	P45880	P45880;P45880-1;P45880-2	VDAC2_HUMAN	VDAC2	Voltage-dependent anion-selective channel protein 2
12.5623	12.5473	12.7275	12.6767	12.5895	12.708	13.0084	12.9229	13.0039	NaN	NaN	NaN	+	2.77599	0.00147354	P45973	P45973	CBX5_HUMAN	CBX5	Chromobox protein homolog 5
11.9841	12.2196	12.3187	12.042	12.0578	12.2574	12.6528	12.9709	12.9238	NaN	NaN	12.8448	+	2.66846	0.00177865	P46013	P46013;P46013-2	KI67_HUMAN	MKI67	Proliferation marker protein Ki-67
14.0185	13.9721	13.8673	14.0213	13.9665	13.9626	14.1191	14.1437	14.139	14.1718	14.3355	14.1717	+	2.63787	0.00192506	P46060	P46060	RAGP1_HUMAN	RANGAP1	Ran GTPase-activating protein 1
14.7955	14.8029	14.8148	14.5481	14.6344	14.5664	14.5704	14.5838	14.4336	15.2939	14.8029	15.0289	+	2.2825	0.00368053	P46063	P46063	RECQ1_HUMAN	RECQL	ATP-dependent DNA helicase Q1
12.4408	13.0635	12.8082	12.5986	12.6998	12.6797	12.2725	12.5541	12.659	14.0503	13.8178	13.2096	+	2.4248	0.0027215	P46087;P46087-2;P46087-4	P46087;P46087-2;P46087-3;P46087-4	NOP2_HUMAN	NOP2	Probable 28S rRNA (cytosine(4447)-C(5))-methyltransferase
14.5306	14.6144	14.6424	14.7457	14.647	14.7429	14.7408	14.9507	14.9535	14.8406	14.9521	14.8743	+	2.32565	0.00338907	P46379;P46379-2;P46379-3	P46379;P46379-2;P46379-3;P46379-4;P46379-5	BAG6_HUMAN	BAG6	Large proline-rich protein BAG6
15.9152	15.7956	16.0049	15.8634	16.0527	16.0147	15.4458	15.3068	15.4455	17.3552	17.2058	17.2384	+	7.34158	0	P46776	P46776	RL27A_HUMAN	RPL27A	60S ribosomal protein L27a
13.062	13.0494	13.112	13.6369	13.6501	13.6317	12.6354	12.8249	12.8945	13.6393	13.8061	14.038	+	4.72105	1.31363e-05	P46777	P46777	RL5_HUMAN	RPL5	60S ribosomal protein L5
12.6183	12.7519	13.0543	12.9964	12.6104	12.9743	12.3578	12.2259	12.0292	13.953	14.1332	14.1165	+	4.94256	1.45191e-05	P46779;P46779-2;P46779-3	P46779;P46779-2;P46779-3;P46779-4;P46779-5	RL28_HUMAN	RPL28	60S ribosomal protein L28
16.3173	16.2454	16.3031	16.3267	16.3799	16.3402	15.7591	15.6473	15.4495	16.9797	16.9685	17.1151	+	6.2322	0	P46781	P46781	RS9_HUMAN	RPS9	40S ribosomal protein S9
14.6384	14.7082	14.5448	14.476	14.5994	14.4412	14.3759	14.4138	14.447	14.9809	15.0901	15.2322	+	4.28714	5.27704e-05	P46782	P46782	RS5_HUMAN	RPS5	40S ribosomal protein S5
13.3443	13.5195	13.4312	13.4251	13.4573	13.5392	13.5278	13.3933	13.3927	13.8209	14.0025	14.325	+	2.74184	0.00149966	P46926	P46926;Q8TDQ7;Q8TDQ7-2;P46926-2;Q8TDQ7-3	GNPI1_HUMAN	GNPDA1	Glucosamine-6-phosphate isomerase 1
10.0094	10.478	10.8442	11.9982	11.3364	11.1837	11.6481	11.4937	11.8918	NaN	NaN	NaN	+	1.90866	0.007635	P46937;P46937-2;P46937-3;P46937-5;P46937-6;P46937-7;P46937-8;P46937-9	P46937;P46937-3;P46937-2;P46937-4;P46937-5;P46937-6;P46937-7;P46937-8;P46937-9	YAP1_HUMAN	YAP1	Transcriptional coactivator YAP1
16.5294	16.5175	16.5278	16.1468	16.2298	16.1515	16.1948	16.1498	16.0939	15.8778	15.7778	16.0352	+	4.31263	5.36913e-05	P46940	P46940	IQGA1_HUMAN	IQGAP1	Ras GTPase-activating-like protein IQGAP1
16.1753	16.029	16.2262	15.8787	15.8485	15.9261	15.4298	15.2972	15.2723	14.9132	15.0978	15.1688	+	5.59698	0	P46977	P46977;P46977-2	STT3A_HUMAN	STT3A	Dolichyl-diphosphooligosaccharide--protein glycosyltransferase subunit STT3A
17.3045	17.2241	17.3324	17.2257	17.2813	17.227	17.4378	17.4063	17.2758	16.6549	16.5518	16.6159	+	6.0173	0	P47756	P47756;P47756-1	CAPZB_HUMAN	CAPZB	F-actin-capping protein subunit beta
12.4499	12.6672	12.3422	12.8577	12.6088	12.7687	12.9396	12.9601	12.7647	13.362	13.3953	13.6281	+	3.80614	0.000136461	P47813	P47813	IF1AX_HUMAN	EIF1AX	Eukaryotic translation initiation factor 1A, X-chromosomal
14.2298	14.0789	14.0932	14.0818	14.1488	14.0686	13.99	13.9577	13.8386	14.3268	14.2097	14.1731	+	2.23126	0.00407284	P47897;P47897-2	P47897;P47897-2	SYQ_HUMAN	QARS1	Glutamine--tRNA ligase
11.5338	12.0315	11.7597	12.6423	12.0422	12.5497	11.8113	11.8324	12.0719	13.3631	13.4766	13.5432	+	4.26602	5.21512e-05	P47914	P47914	RL29_HUMAN	RPL29	60S ribosomal protein L29
13.5065	13.5268	13.7081	13.1149	13.0488	13.1363	12.6079	12.4658	12.3574	15.8265	16.1096	16.2209	+	8.3754	0	P47929	P47929	LEG7_HUMAN	LGALS7	Galectin-7
16.6435	16.6919	16.6901	16.8491	16.7295	16.7662	16.7526	16.7555	16.609	15.7327	15.5652	15.698	+	6.89661	0	P47985	P47985;P0C7P4	UCRI_HUMAN	UQCRFS1	Cytochrome b-c1 complex subunit Rieske, mitochondrial
12.9538	12.7308	13.0562	12.7815	13.0788	12.8774	13.4381	13.3468	13.3715	NaN	14.0838	NaN	+	2.15186	0.00474935	P47992;Q9UBD3	P47992;Q9UBD3	XCL1_HUMAN;XCL2_HUMAN	XCL1;XCL2	Lymphotactin
16.384	16.1894	16.4466	16.3145	16.4042	16.3529	15.947	15.967	15.7828	16.0879	16.2138	16.2158	+	2.94268	0.00102353	P48047	P48047	ATPO_HUMAN	ATP5PO	ATP synthase subunit O, mitochondrial
12.6397	12.648	12.7041	12.8865	12.816	12.8767	12.7189	12.8499	12.8698	12.6466	NaN	12.4032	+	1.9516	0.00691309	P48147	P48147	PPCE_HUMAN	PREP	Prolyl endopeptidase
12.7809	12.5718	12.6885	12.9101	12.9455	13.0244	12.9557	13.0127	12.9618	13.9515	14.2083	13.8404	+	5.56224	0	P48163	P48163	MAOX_HUMAN	ME1	NADP-dependent malic enzyme
13.7705	13.7435	13.813	13.6651	13.7848	13.7206	13.9913	13.9917	14.1238	NaN	NaN	NaN	+	2.8437	0.00131078	P48506	P48506	GSH1_HUMAN	GCLC	Glutamate--cysteine ligase catalytic subunit
15.3414	15.3724	15.1483	16.0668	16.0889	16.0357	16.0164	15.9143	15.8111	15.293	15.1273	15.5006	+	4.08551	0.000100239	P48637	P48637;P48637-2	GSHB_HUMAN	GSS	Glutathione synthetase
11.5466	12.0077	11.656	11.5581	11.3228	11.2941	11.0114	10.7637	11.1643	NaN	NaN	NaN	+	1.98638	0.00647739	P48651	P48651;P48651-2;P48651-3	PTSS1_HUMAN	PTDSS1	Phosphatidylserine synthase 1
12.381	12.5815	12.3057	NaN	10.7646	10.8434	10.5927	NaN	NaN	14.0355	13.9395	13.881	+	5.83673	0	P48668	P48668	K2C6C_HUMAN	KRT6C	Keratin, type II cytoskeletal 6C
12.306	12.1635	12.259	12.6008	12.5708	12.8625	11.9175	12.0977	11.9366	NaN	13.0973	13.7326	+	3.26083	0.000621097	P48729;P48729-3	P48729;Q8N752;P48729-2;P48729-3	KC1A_HUMAN	CSNK1A1	Casein kinase I isoform alpha
17.2783	17.3912	17.4116	17.4498	17.5033	17.4935	17.2137	17.1827	17.0881	17.137	17.1081	17.2929	+	2.82355	0.00134734	P48735	P48735;P48735-2	IDHP_HUMAN	IDH2	Isocitrate dehydrogenase [NADP], mitochondrial
13.4721	13.4662	13.5868	13.6278	13.5674	13.5896	13.7106	13.7598	13.6622	NaN	13.1515	NaN	+	2.07067	0.005442	P48739;P48739-2;P48739-3	P48739;P48739-2;P48739-3	PIPNB_HUMAN	PITPNB	Phosphatidylinositol transfer protein beta isoform
11.3003	11.2165	11.6526	11.899	12.1907	11.9156	12.3285	12.2783	12.4519	14.0494	13.8956	14.0397	+	6.70264	0	P48740-2	P48740;P48740-2;P48740-3	MASP1_HUMAN	MASP1	Isoform 2 of Mannan-binding lectin serine protease 1
14.67	14.527	14.5667	14.3936	14.3407	14.3274	14.5872	14.6594	14.4485	13.6748	13.8829	13.7408	+	5.09152	1.59363e-05	P48960;P48960-2;P48960-3	P48960;P48960-2;P48960-3	AGRE5_HUMAN	ADGRE5	Adhesion G protein-coupled receptor E5
10.8196	11.1219	11.2194	11.4258	11.6191	11.6475	11.9877	12.1736	12.0933	NaN	NaN	NaN	+	3.3374	0.000551483	P49006	P49006	MRP_HUMAN	MARCKSL1	MARCKS-related protein
15.5224	15.6078	15.6291	16.0548	16.0456	16.0405	15.6029	15.6402	15.6305	15.592	15.782	15.7397	+	4.39721	4.50704e-05	P49189	P49189;P49189-2;P49189-3	AL9A1_HUMAN	ALDH9A1	4-trimethylaminobutyraldehyde dehydrogenase
11.3196	11.7357	11.4354	11.7539	11.7016	11.7158	10.7793	10.8799	10.8922	NaN	NaN	12.5732	+	3.35745	0.000504409	P49207	P49207	RL34_HUMAN	RPL34	60S ribosomal protein L34
16.3142	16.1907	16.2612	16.4691	16.4328	16.403	16.1598	16.1659	16.0839	15.9624	15.7674	15.4645	+	2.94832	0.00098893	P49257	P49257	LMAN1_HUMAN	LMAN1	Protein ERGIC-53
16.4986	16.4907	16.5382	17.3269	17.3839	17.3212	16.0172	15.9604	15.8944	16.4493	16.4862	16.6065	+	7.92397	0	P49327	P49327	FAS_HUMAN	FASN	Fatty acid synthase
15.6622	15.5858	15.6994	16.1793	16.1512	16.1641	16.1854	16.1469	15.8837	16.0471	16.2834	16.1556	+	3.04095	0.000788299	P49411	P49411	EFTU_HUMAN	TUFM	Elongation factor Tu, mitochondrial
14.5767	14.5887	14.7031	15.3129	15.2403	15.3057	14.7592	14.7525	14.7322	15.0226	14.9161	15.1258	+	5.08433	1.57791e-05	P49419-2	P49419;P49419-2;P49419-4	AL7A1_HUMAN	ALDH7A1	Isoform 2 of Alpha-aminoadipic semialdehyde dehydrogenase
14.9727	14.7495	15.0447	15.1839	15.1969	15.0796	15.7077	15.3916	15.2402	15.4198	15.5213	15.4955	+	2.28692	0.00365752	P49458	P49458	SRP09_HUMAN	SRP9	Signal recognition particle 9 kDa protein
13.8529	13.8657	13.7974	13.7395	13.5869	13.652	13.6307	13.6568	13.7088	13.743	13.6957	13.7746	+	2.08078	0.00531121	P49588	P49588;P49588-2	SYAC_HUMAN	AARS1	Alanine--tRNA ligase, cytoplasmic
14.1128	14.2802	14.2819	14.3257	14.3343	14.3965	14.6507	14.5525	14.5991	14.196	14.2959	14.11	+	3.2159	0.000631754	P49720	P49720	PSB3_HUMAN	PSMB3	Proteasome subunit beta type-3
14.4019	14.4264	14.5373	14.4111	14.4273	14.4486	14.5323	14.4871	14.5076	15.2186	15.3452	15.4374	+	6.34185	0	P49736	P49736	MCM2_HUMAN	MCM2	DNA replication licensing factor MCM2
14.396	14.6752	14.6043	15.1704	15.0239	15.1665	14.7726	14.6855	14.7809	17.1027	17.3026	17.3382	+	8.30082	0	P49747	P49747;P49747-2	COMP_HUMAN	COMP	Cartilage oligomeric matrix protein
15.5641	15.539	15.57	15.873	15.893	15.8854	15.9079	15.7652	15.6924	15.4732	15.4978	15.4473	+	4.18043	7.02635e-05	P49748;P49748-3	P49748;P49748-2;P49748-3	ACADV_HUMAN	ACADVL	Very long-chain specific acyl-CoA dehydrogenase, mitochondrial
16.7073	16.5846	16.7888	16.7254	16.7108	16.7128	16.7642	16.5877	16.5443	15.1971	15.4467	15.5381	+	5.77796	0	P49755	P49755	TMEDA_HUMAN	TMED10	Transmembrane emp24 domain-containing protein 10
13.2028	13.0666	13.2567	13.1618	13.2575	13.1011	13.52	13.3574	13.3894	14.2172	14.1548	13.4846	+	2.15407	0.00474467	P49756	P49756;P49756-2;P49756-3	RBM25_HUMAN	RBM25	RNA-binding protein 25
12.2829	12.2538	12.2676	12.2383	12.3063	12.2874	12.5628	12.3909	12.4403	NaN	13.4864	13.1448	+	4.36374	4.43213e-05	P49790;P49790-3	P49790;P49790-2;P49790-3	NU153_HUMAN	NUP153	Nuclear pore complex protein Nup153
13.3511	13.4724	13.3493	13.4945	13.4349	13.3502	13.5513	13.6737	13.6421	13.7383	NaN	14.3024	+	1.80329	0.00944998	P49792	P49792	RBP2_HUMAN	RANBP2	E3 SUMO-protein ligase RanBP2
14.8858	14.9433	14.9193	15.0243	15.0659	15.0936	14.5639	14.4073	14.3799	14.9185	14.3199	14.7622	+	2.07914	0.00531793	P49821;P49821-2	P49821;P49821-2	NDUV1_HUMAN	NDUFV1	NADH dehydrogenase [ubiquinone] flavoprotein 1, mitochondrial
11.285	NaN	11.2284	11.7165	11.1777	11.64	11.8998	11.8353	11.6308	13.6537	14.0281	NaN	+	4.18318	7.0529e-05	P49908	P49908	SEPP1_HUMAN	SELENOP	Selenoprotein P
14.4716	14.281	14.4224	14.3641	14.4715	14.25	14.3328	14.353	14.5942	14.9374	14.8139	14.839	+	2.83634	0.00131742	P49915	P49915;P49915-2	GUAA_HUMAN	GMPS	GMP synthase [glutamine-hydrolyzing]
14.0002	13.8644	13.9676	14.0603	13.9712	13.7947	14.0279	14.0551	14.0818	14.8103	NaN	14.6303	+	3.7943	0.000140127	P49961;P49961-2;P49961-6	P49961;P49961-2;P49961-3;P49961-6	ENTP1_HUMAN	ENTPD1	Ectonucleoside triphosphate diphosphohydrolase 1
13.0252	13.1611	13.3106	12.936	12.9795	13.0299	12.8586	12.8204	12.7005	NaN	NaN	NaN	+	1.97133	0.00672587	P50148	P50148	GNAQ_HUMAN	GNAQ	Guanine nucleotide-binding protein G(q) subunit alpha
13.1822	13.2039	13.2265	12.397	12.2138	12.5445	13.4293	13.7995	13.5413	NaN	12.3034	NaN	+	3.81932	0.000132905	P50151;Q9H1X3-3	P50151;Q9H1X3-3	DJC25_HUMAN;GBG10_HUMAN	DNAJC25;GNG10	Guanine nucleotide-binding protein G(I)/G(S)/G(O) subunit gamma-10
14.55	14.5342	14.5405	14.6711	14.716	14.7041	14.837	14.7121	14.5991	15.1274	14.9675	14.9353	+	3.19826	0.000671629	P50213	P50213	IDH3A_HUMAN	IDH3A	Isocitrate dehydrogenase [NAD] subunit alpha, mitochondrial
16.0177	15.9542	16.0766	16.175	16.1743	16.1509	16.1853	16.1065	15.9294	15.5984	15.454	15.3905	+	4.23067	5.14139e-05	P50395	P50395;P50395-2	GDIB_HUMAN	GDI2	Rab GDP dissociation inhibitor beta
13.8271	13.8831	13.9822	13.907	13.8287	13.7381	13.0378	13.167	13.2739	NaN	13.1126	NaN	+	3.84844	0.000135076	P50416	P50416;P50416-2	CPT1A_HUMAN	CPT1A	Carnitine O-palmitoyltransferase 1, liver isoform
12.4985	12.8279	12.411	12.0714	11.8698	11.9267	12.1562	12.1768	12.075	14.2044	14.0587	13.7195	+	5.63215	0	P50452	P50452;P50452-2	SPB8_HUMAN	SERPINB8	Serpin B8
15.3474	15.2787	15.2982	15.123	15.1369	15.1176	15.4802	15.426	15.3198	14.9023	14.8452	15.0092	+	4.32491	5.39811e-05	P50453	P50453	SPB9_HUMAN	SERPINB9	Serpin B9
13.5182	13.5527	13.4673	13.678	13.6299	13.592	13.7512	13.6114	13.5644	13.9477	14.0969	14.6696	+	2.07672	0.00535073	P50454	P50454	SERPH_HUMAN	SERPINH1	Serpin H1
11.6305	11.0796	11.0886	11.9949	12.1375	12.1402	11.9768	12.185	12.0644	NaN	NaN	NaN	+	2.47578	0.00252619	P50479	P50479	PDLI4_HUMAN	PDLIM4	PDZ and LIM domain protein 4
15.308	15.2355	15.5263	15.3577	15.4929	15.3358	15.6313	15.6701	15.6113	14.565	14.4344	14.8358	+	4.09581	0.000101205	P50502	P50502;Q8IZP2	F10A1_HUMAN	ST13	Hsc70-interacting protein
14.5829	14.551	14.6727	14.1693	14.1071	14.3082	14.264	14.1966	14.2101	13.7091	14.0826	13.5231	+	2.84804	0.00130606	P50552	P50552	VASP_HUMAN	VASP	Vasodilator-stimulated phosphoprotein
14.6169	14.5497	14.6129	14.3568	14.3932	14.3564	14.2982	14.1744	14.1519	14.4662	14.717	14.5649	+	3.11165	0.000737926	P50570;P50570-5	P50570;P50570-2;Q9UQ16;P50570-3;P50570-4;P50570-5;Q9UQ16-2;Q9UQ16-3;Q9UQ16-4	DYN2_HUMAN	DNM2	Dynamin-2
13.0951	13.1323	13.1206	13.4605	13.4515	13.5076	13.153	13.1409	13.2528	NaN	13.8534	13.7156	+	5.05458	1.5444e-05	P50851-2	P50851;P50851-2	LRBA_HUMAN	LRBA	Isoform 2 of Lipopolysaccharide-responsive and beige-like anchor protein
10.6326	10.9193	10.8489	12.2871	12.3764	12.2939	12.4761	12.5115	12.6403	NaN	NaN	NaN	+	5.78132	0	P50895	P50895	BCAM_HUMAN	BCAM	Basal cell adhesion molecule
14.6282	14.6041	14.64	14.9748	14.992	14.8877	14.7946	14.8857	14.8243	14.298	14.4496	14.6116	+	3.30792	0.000606374	P50897	P50897;P50897-2	PPT1_HUMAN	PPT1	Palmitoyl-protein thioesterase 1
14.5593	14.6219	14.5736	14.633	14.516	14.4785	13.9175	14.0671	13.8077	15.5037	15.5984	15.5534	+	7.14404	0	P50914	P50914	RL14_HUMAN	RPL14	60S ribosomal protein L14
15.5957	15.6031	15.5514	15.3034	15.2689	15.2968	15.2794	15.2443	15.1822	15.4387	15.2824	15.4505	+	3.5507	0.000276127	P50991	P50991;P50991-2	TCPD_HUMAN	CCT4	T-complex protein 1 subunit delta
16.7485	16.7175	16.7818	16.6549	16.6176	16.6132	16.6218	16.4793	16.2869	15.4699	15.7727	15.7118	+	4.89787	1.41844e-05	P50995;P50995-2	P50995;P50995-2	ANX11_HUMAN	ANXA11	Annexin A11
13.7856	13.5982	13.4745	13.8834	13.763	13.7731	13.6333	13.8261	13.773	14.4528	NaN	15.6547	+	2.02088	0.0059241	P51114	P51114;P51114-2;P51116;P51114-3	FXR1_HUMAN	FXR1	RNA-binding protein FXR1
16.2342	16.3038	16.4902	16.0816	16.061	16.0498	15.8513	15.7807	15.902	15.4901	15.6831	15.7473	+	3.8459	0.000134783	P51148;P51148-2	P20339;P51148;P61020;P51148-2;P20339-2;P61020-2	RAB5C_HUMAN	RAB5C	Ras-related protein Rab-5C
16.2557	16.1975	16.2306	15.7768	15.7243	15.7679	15.7399	15.75	15.614	15.5825	15.4166	15.2667	+	4.49631	4.14815e-05	P51149	P51149	RAB7A_HUMAN	RAB7A	Ras-related protein Rab-7a
12.4205	12.5005	12.6808	12.8494	12.8296	12.781	13.3308	13.2695	13.2728	11.2354	NaN	NaN	+	4.06865	0.000108747	P51452	P51452;P51452-2	DUS3_HUMAN	DUSP3	Dual specificity protein phosphatase 3
12.0857	12.0801	12.1668	12.3452	12.3205	12.172	12.2029	12.414	12.2852	NaN	12.6801	13.3584	+	2.0985	0.00513765	P51531;P51531-2	P51531;P51532;P51531-2;P51532-2;P51532-3;P51532-4;P51532-5	SMCA2_HUMAN	SMARCA2	Probable global transcription activator SNF2L2
13.0511	13.2611	13.2688	13.2555	13.3886	13.4366	13.0375	12.5805	12.5908	13.4734	13.5696	13.8034	+	2.77848	0.00147557	P51553;P51553-2	P51553;P51553-2	IDH3G_HUMAN	IDH3G	Isocitrate dehydrogenase [NAD] subunit gamma, mitochondrial
15.8332	15.641	15.8365	15.7339	15.674	15.6525	15.8143	15.6808	15.5841	14.4772	14.8491	14.8682	+	4.37088	4.46927e-05	P51571	P51571	SSRD_HUMAN	SSR4	Translocon-associated protein subunit delta
12.7518	12.6453	12.7084	12.7403	12.654	12.7198	12.9821	12.9834	12.9869	NaN	NaN	NaN	+	3.69576	0.000166329	P51580	P51580	TPMT_HUMAN	TPMT	Thiopurine S-methyltransferase
12.3752	12.2541	12.0865	10.9191	11.0111	11.5143	11.877	12.0384	12.2103	NaN	NaN	NaN	+	2.65761	0.00182909	P51606	P51606;P51606-2	RENBP_HUMAN	RENBP	N-acylglucosamine 2-epimerase
13.7084	13.6264	13.59	13.4327	13.424	13.4722	13.458	13.5181	13.4523	13.6853	13.8195	13.8478	+	3.54007	0.000297426	P51610-4	P51610;P51610-2;P51610-3;P51610-4	HCFC1_HUMAN	HCFC1	Isoform 4 of Host cell factor 1
15.9638	16.0762	16.0104	16.5127	16.6082	16.5014	15.8483	15.7262	15.7837	16.7979	16.5952	16.7362	+	6.06566	0	P51648;P51648-2	P51648;P51648-2	AL3A2_HUMAN	ALDH3A2	Aldehyde dehydrogenase family 3 member A2
14.9852	14.9364	15.0591	14.787	14.8972	14.7814	14.8193	14.7578	14.7373	14.3187	14.289	14.3618	+	5.72464	0	P51659	P51659	DHB4_HUMAN	HSD17B4	Peroxisomal multifunctional enzyme type 2
13.7444	13.9055	13.9202	13.5992	13.4803	13.7048	13.3647	13.6367	13.5218	NaN	14.3429	14.2132	+	3.19579	0.000680992	P51692	P51692	STA5B_HUMAN	STAT5B	Signal transducer and activator of transcription 5B
13.6339	13.5104	13.5294	13.5175	13.407	13.4523	13.3912	13.2215	13.1181	13.5213	14.1225	14.0932	+	1.82963	0.00884755	P51812	P51812	KS6A3_HUMAN	RPS6KA3	Ribosomal protein S6 kinase alpha-3
14.157	13.9939	14.1485	13.8959	13.9181	13.7949	14.6283	14.4005	14.529	13.6208	14.1394	14.2663	+	1.82609	0.00892712	P51816;P51816-2;P51816-3;P51816-5;P51816-6;P51816-7	P51816;P51816-2;P51816-3;P51816-5;P51816-6;P51816-7	AFF2_HUMAN	AFF2	AF4/FMR2 family member 2
15.1621	15.1701	15.1326	15.6059	15.6283	15.6614	15.6801	15.6814	15.4901	15.1153	14.4808	14.7278	+	3.15363	0.000701698	P51858	P51858;P51858-2;P51858-3	HDGF_HUMAN	HDGF	Hepatoma-derived growth factor
14.2289	14.0004	14.3504	15.087	15.1431	15.2455	14.894	14.8259	14.4732	16.7521	16.5028	16.6548	+	6.34349	0	P51884	P51884	LUM_HUMAN	LUM	Lumican
14.9726	14.8324	14.8263	14.8556	14.9135	15.023	15.1327	15.0005	14.9056	14.3663	14.667	14.5906	+	2.35467	0.00317367	P51970	P51970	NDUA8_HUMAN	NDUFA8	NADH dehydrogenase [ubiquinone] 1 alpha subcomplex subunit 8
16.6594	16.6211	16.8169	17.0387	17.1189	17.0243	17.0997	16.876	16.6599	15.3862	15.5131	15.5773	+	5.67689	0	P52209;P52209-2	P52209;P52209-2	6PGD_HUMAN	PGD	6-phosphogluconate dehydrogenase, decarboxylating
15.8794	15.7926	15.8196	15.898	15.9182	15.8471	15.9213	15.9432	15.7677	16.3405	16.4997	16.5144	+	4.72421	1.32231e-05	P52272;P52272-2	P52272;P52272-2	HNRPM_HUMAN	HNRNPM	Heterogeneous nuclear ribonucleoprotein M
12.4377	12.3608	12.6651	12.8897	12.4953	12.4808	12.9688	12.6465	13.1295	13.3014	13.2454	NaN	+	1.82811	0.00888123	P52292	P52292	IMA1_HUMAN	KPNA2	Importin subunit alpha-1
9.74657	9.27029	9.30763	8.40013	8.84955	8.32275	NaN	NaN	NaN	NaN	NaN	NaN	+	1.82393	0.0089991	P52429	P52429	DGKE_HUMAN	DGKE	Diacylglycerol kinase epsilon
12.2984	12.3544	11.9678	12.7095	12.8095	12.7	12.5285	12.4593	12.4813	13.6836	NaN	NaN	+	2.19436	0.00439703	P52564	P52564;P52564-2	MP2K6_HUMAN	MAP2K6	Dual specificity mitogen-activated protein kinase kinase 6
16.7806	16.7531	16.7437	16.8973	16.9254	16.9223	17.1503	17.0963	17.1694	16.3017	16.2475	16.3236	+	8.45772	0	P52565	P52565;P52565-2	GDIR1_HUMAN	ARHGDIA	Rho GDP-dissociation inhibitor 1
11.9767	12.0487	12.0973	12.2075	12.0037	12.055	12.3687	12.3045	12.248	NaN	12.6544	NaN	+	1.88614	0.00792015	P52594;P52594-2;P52594-3;P52594-4	P52594;P52594-2;P52594-3;P52594-4	AGFG1_HUMAN	AGFG1	Arf-GAP domain and FG repeat-containing protein 1
14.9374	14.9651	15.0526	15.2501	15.182	15.2481	15.0643	15.0403	14.9239	15.5052	15.576	15.5924	+	5.24363	8.51064e-06	P52597	P52597	HNRPF_HUMAN	HNRNPF	Heterogeneous nuclear ribonucleoprotein F
12.6687	12.8121	12.7424	11.8268	12.0883	12.08	12.4188	12.1762	12.2233	NaN	NaN	NaN	+	3.08379	0.000762353	P52630;P52630-4	P52630;P52630-4	STAT2_HUMAN	STAT2	Signal transducer and activator of transcription 2
12.3085	12.3793	12.2026	12.0095	12.2109	12.187	12.17	12.3239	12.3612	12.9829	12.9333	13.7694	+	2.60328	0.00202545	P52701	P52701;P52701-2;P52701-3;P52701-4	MSH6_HUMAN	MSH6	DNA mismatch repair protein Msh6
13.4496	13.4686	13.5215	14.1327	14.404	14.1508	14.2961	14.198	14.0601	13.7622	13.9194	14.0392	+	3.66884	0.000176707	P52758	P52758	RIDA_HUMAN	RIDA	2-iminobutanoate/2-iminopropanoate deaminase
13.7732	13.7902	13.8657	13.3126	13.3389	13.2302	13.4223	13.4199	13.479	NaN	NaN	NaN	+	4.53094	2.4024e-05	P52789	P52789	HXK2_HUMAN	HK2	Hexokinase-2
14.2213	14.2549	14.2145	13.1678	13.1543	13.1274	13.9019	13.9126	13.9302	NaN	NaN	NaN	+	8.78363	0	P52790	P52790	HXK3_HUMAN	HK3	Hexokinase-3
16.0428	15.9547	16.1539	16.4073	16.4435	16.3533	16.5962	16.6506	16.6042	15.4526	15.5019	15.3219	+	6.65534	0	P52815	P52815	RM12_HUMAN	MRPL12	39S ribosomal protein L12, mitochondrial
12.4539	12.6364	12.5406	12.8716	12.8125	12.8378	12.7211	12.7107	12.6604	NaN	NaN	NaN	+	2.61551	0.00201152	P52888	P52888	THOP1_HUMAN	THOP1	Thimet oligopeptidase
16.0733	15.9812	16.2224	16.115	16.1539	16.0248	16.0268	16.1226	15.8949	15.7057	15.5143	15.5492	+	3.06196	0.000781395	P52907	P52907	CAZA1_HUMAN	CAPZA1	F-actin-capping protein subunit alpha-1
14.3494	14.27	14.3792	14.1946	14.4008	14.2325	13.7674	13.7931	13.7535	13.9284	13.2058	13.6266	+	2.49941	0.00239659	P53007	P53007	TXTP_HUMAN	SLC25A1	Tricarboxylate transport protein, mitochondrial
12.0146	11.7543	11.4286	12.461	12.6861	12.4325	12.4316	12.5348	12.5949	NaN	NaN	13.5414	+	2.45264	0.00261575	P53365;P53365-3	P53365;P53365-2;P53365-3	ARFP2_HUMAN	ARFIP2	Arfaptin-2
13.6941	13.5499	13.7441	13.9782	14.1021	13.8747	14.1247	14.1841	14.0396	13.7493	13.3397	13.4358	+	2.68955	0.00166645	P53367	P53367;P53367-2;P53367-3	ARFP1_HUMAN	ARFIP1	Arfaptin-1
13.316	13.3698	13.0894	13.5273	13.6896	13.4547	13.5648	13.6913	13.7606	12.7295	13.3052	13.1938	+	1.79276	0.00968647	P53384;P53384-2	P53384;P53384-2	NUBP1_HUMAN	NUBP1	Cytosolic Fe-S cluster assembly factor NUBP1
15.2013	15.173	15.2364	15.6266	15.6588	15.5901	15.0282	14.9458	14.9189	14.7816	14.8313	14.8916	+	6.86811	0	P53396	P53396;P53396-2;P53396-3	ACLY_HUMAN	ACLY	ATP-citrate synthase
15.3107	15.2774	15.2831	15.0716	15.111	15.0393	14.6868	14.623	14.5445	15.1621	15.2522	14.9227	+	3.84313	0.000133765	P53621	P53621;P53621-2	COPA_HUMAN	COPA	Coatomer subunit alpha
15.2721	15.1449	15.375	15.3572	15.2766	15.3186	15.2689	15.2096	14.9451	14.7173	14.6484	14.5813	+	3.53868	0.000297143	P53634	P53634	CATC_HUMAN	CTSC	Dipeptidyl peptidase 1
12.5454	12.3955	12.3941	11.9858	11.9842	12.0316	11.834	12.1446	NaN	NaN	NaN	NaN	+	2.08675	0.00520705	P53680	P53680;P53680-2	AP2S1_HUMAN	AP2S1	AP-2 complex subunit sigma
15.9762	16.071	16.0658	16.3395	16.3109	16.3287	16.8718	16.7189	16.5579	15.8765	15.8643	16.0137	+	4.58339	2.48447e-05	P53999	P53999	TCP4_HUMAN	SUB1	Activated RNA polymerase II transcriptional coactivator p15
14.118	14.0767	14.1798	14.0897	14.0711	14.1408	14.0524	14.0747	13.9575	13.7009	13.806	13.6219	+	3.80748	0.000132479	P54136	P54136;P54136-2	SYRC_HUMAN	RARS1	Arginine--tRNA ligase, cytoplasmic
14.4344	14.4465	14.4665	14.315	14.34	14.3193	14.5863	14.5369	14.3956	14.3196	14.3794	14.4062	+	1.80873	0.00932014	P54577	P54577	SYYC_HUMAN	YARS1	Tyrosine--tRNA ligase, cytoplasmic
12.7346	12.5492	12.4356	11.8084	11.6408	11.5098	12.2158	12.6091	12.7978	NaN	13.394	NaN	+	2.56013	0.00217029	P54687;P54687-4;P54687-5	P54687;P54687-4;P54687-2;P54687-3;P54687-5	BCAT1_HUMAN	BCAT1	Branched-chain-amino-acid aminotransferase, cytosolic
14.7292	14.6302	14.7476	14.4971	14.4489	14.4415	14.7961	14.7028	14.611	13.8723	13.9099	14.4179	+	2.37871	0.00297025	P54709	P54709	AT1B3_HUMAN	ATP1B3	Sodium/potassium-transporting ATPase subunit beta-3
14.6953	14.734	14.6405	14.7848	14.946	14.9832	15.0718	15.0314	14.8998	NaN	14.6074	NaN	+	1.97483	0.00671698	P54725;P54725-2;P54725-3	P54725;P54725-2;P54725-3	RD23A_HUMAN	RAD23A	UV excision repair protein RAD23 homolog A
15.1056	14.9527	14.9788	15.3577	15.3811	15.3225	15.5745	15.4708	15.3424	14.4678	14.6825	15.0572	+	2.60122	0.0020445	P54727	P54725;P54727;P54725-2;P54725-3	RD23B_HUMAN	RAD23B	UV excision repair protein RAD23 homolog B
12.4111	12.4474	12.384	12.556	12.547	12.6108	12.4026	12.4776	12.4978	NaN	NaN	11.8357	+	2.13834	0.0048202	P54802	P54802	ANAG_HUMAN	NAGLU	Alpha-N-acetylglucosaminidase
16.1824	16.1159	16.1947	16.7144	16.6866	16.6696	16.7173	16.599	16.5024	16.1631	15.9755	15.9516	+	4.67428	2.589e-05	P54819;P54819-2;P54819-5	P54819;P54819-2;P54819-3;P54819-4;P54819-5;P54819-6	KAD2_HUMAN	AK2	Adenylate kinase 2, mitochondrial
13.2737	13.4721	13.5161	12.6883	12.4771	12.3652	12.643	12.6352	12.8191	NaN	12.6854	11.9498	+	2.38646	0.00294604	P54852	P54852	EMP3_HUMAN	EMP3	Epithelial membrane protein 3
14.3442	14.4327	14.4372	15.0869	15.0678	15.0234	14.3545	14.446	14.4002	14.1845	13.8691	14.2941	+	4.22702	5.12821e-05	P54868	P54868;P54868-2;P54868-3	HMCS2_HUMAN	HMGCS2	Hydroxymethylglutaryl-CoA synthase, mitochondrial
14.4296	14.4561	14.4856	14.9144	14.9134	14.8683	14.4505	14.3921	14.4301	14.7105	14.6444	14.8248	+	5.03139	1.52091e-05	P54886;P54886-2	P54886;P54886-2	P5CS_HUMAN	ALDH18A1	Delta-1-pyrroline-5-carboxylate synthase
15.7176	15.6687	15.6868	15.3234	15.4192	15.3811	15.5888	15.6074	15.5189	15.532	15.7229	15.5501	+	2.73634	0.00151548	P54920	P54920	SNAA_HUMAN	NAPA	Alpha-soluble NSF attachment protein
13.0059	13.1242	13.1657	11.3533	11.3837	11.7143	12.2738	12.4821	12.2437	NaN	NaN	NaN	+	4.50192	2.37741e-05	P55008	P55008	AIF1_HUMAN	AIF1	Allograft inflammatory factor 1
13.3644	13.3331	13.4304	13.2971	13.13	13.1032	13.7211	13.7768	13.5789	NaN	NaN	14.0452	+	2.93017	0.0010417	P55010	P55010	IF5_HUMAN	EIF5	Eukaryotic translation initiation factor 5
11.5971	11.9902	12.0014	12.8594	12.3989	12.8084	12.6939	12.8579	13.1553	14.426	14.5096	15.3177	+	4.55562	2.44648e-05	P55058;P55058-2;P55058-3;P55058-4	P55058;P55058-2;P55058-3;P55058-4	PLTP_HUMAN	PLTP	Phospholipid transfer protein
17.1232	17.1401	17.2024	17.4637	17.4083	17.4475	17.6348	17.6004	17.5205	16.5916	16.6322	16.6788	+	7.63261	0	P55072	P55072	TERA_HUMAN	VCP	Transitional endoplasmic reticulum ATPase
11.0502	11.3209	11.2533	11.4215	11.2301	11.3687	11.9453	12.1223	12.011	NaN	NaN	NaN	+	3.64253	0.000186693	P55081	P55081	MFAP1_HUMAN	MFAP1	Microfibrillar-associated protein 1
16.0321	15.9001	15.9246	16.2722	16.3202	16.2694	15.7129	15.6118	15.4299	15.9327	16.0601	15.9542	+	4.08146	0.000104887	P55084;P55084-2	P55084;P55084-2	ECHB_HUMAN	HADHB	Trifunctional enzyme subunit beta, mitochondrial
15.4494	15.4241	15.4172	15.6474	15.571	15.637	15.6846	15.5597	15.4434	14.3016	14.4122	14.291	+	7.214	0	P55145	P55145	MANF_HUMAN	MANF	Mesencephalic astrocyte-derived neurotrophic factor
12.9277	13.0169	12.9665	12.5568	12.5411	12.4827	12.1839	12.4335	12.045	NaN	12.2707	NaN	+	3.133	0.000712681	P55160	P55160;P55160-2	NCKPL_HUMAN	NCKAP1L	Nck-associated protein 1-like
10.2515	10.388	10.8927	11.4507	11.2474	11.5997	11.6659	11.7738	11.8356	NaN	13.7111	NaN	+	2.89496	0.00117783	P55196;P55196-5	P55196;P55196-1;P55196-5	AFAD_HUMAN	AFDN	Afadin
15.3878	15.4165	15.3351	15.4106	15.3808	15.389	15.5134	15.499	15.5232	15.0137	14.8857	15.1673	+	3.65589	0.000184369	P55209;P55209-2	P55209;P55209-2	NP1L1_HUMAN	NAP1L1	Nucleosome assembly protein 1-like 1
12.2194	12.1641	12.2175	12.0092	12.3229	12.2524	12.8614	12.6759	12.7347	NaN	NaN	NaN	+	2.92708	0.00106277	P55210;P55210-3	P55210;P55210-2;P55210-3	CASP7_HUMAN	CASP7	Caspase-7
11.8328	12.205	11.9126	11.9431	11.7132	12.4475	11.6169	11.7643	12.082	14.7466	14.7425	14.3856	+	5.52738	1.0101e-05	P55259;P55259-2;P55259-3;P55259-4	P55259;P55259-2;P55259-3;P55259-4	GP2_HUMAN	GP2	Pancreatic secretory granule membrane major glycoprotein GP2
13.9308	13.9487	13.9203	13.9427	13.892	13.7756	13.9364	13.9055	13.6839	14.1647	14.6259	14.2037	+	1.86353	0.00826458	P55265;P55265-4	P55265;P55265-2;P55265-3;P55265-4;P55265-5	DSRAD_HUMAN	ADAR	Double-stranded RNA-specific adenosine deaminase
NaN	10.7465	NaN	11.2776	11.3879	10.8839	NaN	11.379	NaN	14.4179	14.5985	14.3046	+	4.30661	5.36193e-05	P55268	P55268	LAMB2_HUMAN	LAMB2	Laminin subunit beta-2
10.4123	11.0399	10.4554	10.7898	11.6876	11.4694	11.3088	10.9151	11.318	13.9305	13.6766	13.5373	+	4.85182	1.39373e-05	P55285;P55285-2	P55285;P55285-2	CADH6_HUMAN	CDH6	Cadherin-6
11.3922	11.8579	11.164	12.1684	12.207	12.0548	11.8929	11.7423	12.3285	14.0417	14.3737	14.5534	+	5.24541	8.52878e-06	P55287;P55287-2	P55287;P55287-2	CAD11_HUMAN	CDH11	Cadherin-11
10.7468	11.2031	11.0816	11.2875	11.492	11.4646	10.9274	11.0593	11.1609	13.1174	13.6624	13.7345	+	5.70998	0	P55290;P55290-4	P55290;P55290-2;P55290-3;P55290-4;P55290-5	CAD13_HUMAN	CDH13	Cadherin-13
14.2559	14.2662	14.3883	14.8651	14.8322	14.9873	14.8358	14.9355	14.9276	14.3685	14.3912	14.2615	+	5.26962	8.69565e-06	P55327-4;P55327-6	P55327;P55327-2;P55327-3;P55327-4;P55327-5;P55327-6;P55327-7;P55327-8	TPD52_HUMAN	TPD52	Isoform 4 of Tumor protein D52
14.4566	14.4852	14.6214	14.676	14.7498	14.5807	14.8342	14.8647	14.974	14.6835	14.3927	14.4143	+	2.13428	0.00486464	P55735;P55735-2;P55735-3;P55735-4	P55735;P55735-3;P55735-2;P55735-4	SEC13_HUMAN	SEC13	Protein SEC13 homolog
14.3815	14.4077	14.4521	14.8149	14.8276	14.831	14.6814	14.5691	14.5615	14.6754	14.6849	14.458	+	2.9355	0.00102933	P55786	P55786;A6NEC2;P55786-2	PSA_HUMAN	NPEPPS	Puromycin-sensitive aminopeptidase
14.1281	13.8693	13.8847	14.5899	14.6059	14.6149	14.0549	14.0175	13.9881	14.3219	15.0406	NaN	+	2.04875	0.00565936	P55795	P55795	HNRH2_HUMAN	HNRNPH2	Heterogeneous nuclear ribonucleoprotein H2
15.172	15.2982	15.1509	15.4594	15.4549	15.3757	14.6787	14.5833	14.4852	14.4688	14.9879	15.0126	+	2.96307	0.000949555	P55809	P55809;Q9BYC2;P55809-2	SCOT1_HUMAN	OXCT1	Succinyl-CoA:3-ketoacid coenzyme A transferase 1, mitochondrial
15.8036	15.8563	15.9218	15.7717	16.0789	15.9474	16.3995	16.3783	16.0825	14.7817	14.7094	14.8088	+	5.67103	0	P55854;P55854-2;P61956;P61956-2;Q6EEV6	P55854;P61956;Q6EEV6;P55854-2;P61956-2	SUMO2_HUMAN;SUMO3_HUMAN;SUMO4_HUMAN	SUMO2;SUMO3;SUMO4	Small ubiquitin-related modifier 3
14.5226	14.4745	14.4891	14.3255	14.2801	14.3021	14.2997	14.2385	14.2372	13.7476	14.2206	14.0269	+	2.14678	0.00475944	P55884;P55884-2	P55884;P55884-2	EIF3B_HUMAN	EIF3B	Eukaryotic translation initiation factor 3 subunit B
13.7026	13.4766	13.6964	NaN	11.9714	NaN	11.9018	11.8483	12.1592	NaN	NaN	NaN	+	3.77612	0.000143158	P55899	P55899	FCGRN_HUMAN	FCGRT	IgG receptor FcRn large subunit p51
12.8593	12.7767	12.9415	12.5651	12.6453	12.5968	12.9001	12.9366	12.986	NaN	NaN	NaN	+	3.01357	0.00085431	P55957	P55957;P55957-2;P55957-4	BID_HUMAN	BID	BH3-interacting domain death agonist
15.2893	15.3037	15.1711	14.9113	14.7457	15.0278	15.0703	15.0694	14.7966	14.3293	14.3569	13.9725	+	3.63127	0.000209901	P56134;P56134-2;P56134-3;P56134-4	P56134;P56134-2;P56134-3;P56134-4	ATPK_HUMAN	ATP5MF	ATP synthase subunit f, mitochondrial
13.3961	13.9218	13.5478	12.4408	12.9373	12.7433	12.7728	12.6168	12.7968	NaN	12.8359	NaN	+	2.46308	0.00259557	P56377	P56377;P56377-2	AP1S2_HUMAN	AP1S2	AP-1 complex subunit sigma-2
16.973	16.7623	17.0126	17.046	17.2051	17.1594	17.3912	17.3605	17.1357	16.4239	16.1321	16.2729	+	4.29824	5.34759e-05	P56385	P56385	ATP5I_HUMAN	ATP5ME	ATP synthase subunit e, mitochondrial
15.1714	15.078	15.0924	15.2664	15.2416	15.3037	15.4011	15.4691	15.4213	15.892	15.7632	15.9816	+	5.53541	1.01781e-05	P56537	P56537;P56537-2	IF6_HUMAN	EIF6	Eukaryotic translation initiation factor 6
11.2057	NaN	NaN	12.5376	12.8366	12.5626	11.8563	11.7635	NaN	NaN	NaN	12.9441	+	2.13247	0.00487198	P57071	P57071;P57071-2;P57071-3	PRD15_HUMAN	PRDM15	PR domain zinc finger protein 15
14.9669	14.8881	14.8767	14.2848	14.2351	14.4347	14.0345	13.8722	13.6331	13.7709	14.1653	14.2731	+	3.37603	0.000496454	P57088	P57088	TMM33_HUMAN	TMEM33	Transmembrane protein 33
13.1746	13.1369	13.1223	12.7787	12.9117	12.653	12.6072	12.7367	12.7074	NaN	NaN	NaN	+	2.86512	0.00128592	P57105	P57105	SYJ2B_HUMAN	SYNJ2BP	Synaptojanin-2-binding protein
12.5393	12.8428	12.5918	13.1108	13.0916	13.1172	12.5575	12.7673	12.8965	NaN	NaN	NaN	+	1.82774	0.0088899	P57735	P57735	RAB25_HUMAN	RAB25	Ras-related protein Rab-25
13.8928	13.9592	13.8722	13.8068	13.6125	13.8389	13.7502	13.8346	13.8212	14.3051	14.3823	14.1506	+	3.39274	0.000495986	P57764	P57764	GSDMD_HUMAN	GSDMD	Gasdermin-D
12.8186	12.8123	12.8946	14.0453	14.0107	14.0716	13.4173	13.4198	13.5462	13.9442	14.0668	14.0538	+	7.81691	0	P58107	P58107	EPIPL_HUMAN	EPPK1	Epiplakin
13.3423	13.2012	13.0779	13.4903	13.3343	13.2712	13.7755	13.6719	13.8332	13.2245	13.3579	13.0212	+	2.6709	0.00177195	P58546	P58546	MTPN_HUMAN	MTPN	Myotrophin
17.8319	17.7348	17.9898	17.5824	17.7005	17.5983	17.4396	17.3078	17.0669	NaN	17.1409	NaN	+	2.23534	0.00405794	P59190;P59190-2	P59190;P59190-2	RAB15_HUMAN	RAB15	Ras-related protein Rab-15
16.3893	16.3999	16.4032	15.4566	15.2807	15.2345	15.4574	15.4601	15.4881	17.2341	17.7425	18.0859	+	5.40089	9.45626e-06	P59665;P59666	P59665;P59666	DEF1_HUMAN;DEF3_HUMAN	DEFA1;DEFA3	Neutrophil defensin 1
13.8138	13.7929	13.6359	13.9069	13.9531	13.9988	14.3239	14.3002	14.4225	14.1535	14.4621	13.901	+	2.16642	0.00462839	P59768	P59768	GBG2_HUMAN	GNG2	Guanine nucleotide-binding protein G(I)/G(S)/G(O) subunit gamma-2
18.0037	17.9179	17.9331	17.615	17.5907	17.5054	17.6065	17.5719	17.4668	17.4852	17.3907	17.4098	+	4.6873	2.61438e-05	P59998;P59998-3	P59998;P59998-2;P59998-3	ARPC4_HUMAN	ARPC4	Actin-related protein 2/3 complex subunit 4
13.7722	13.4415	13.6237	13.4761	13.5528	13.4977	14.049	14.0335	13.8732	12.5974	12.5244	NaN	+	4.93045	1.44144e-05	P60033	P60033	CD81_HUMAN	CD81	CD81 antigen
13.6791	13.606	13.5378	13.3264	13.4244	13.3869	14.0146	14.2985	14.3787	12.9267	13.2108	12.9937	+	4.6445	2.54777e-05	P60059	P60059	SC61G_HUMAN	SEC61G	Protein transport protein Sec61 subunit gamma
17.0138	16.9207	17.065	17.1453	17.1896	17.2224	17.6195	17.4661	17.3457	16.5675	16.6802	16.7262	+	4.58019	2.48062e-05	P60174;P60174-3	P60174;P60174-3;P60174-4	TPIS_HUMAN	TPI1	Triosephosphate isomerase
14.9583	14.9041	15.0685	14.6496	14.9208	14.8742	15.0459	14.9459	14.7715	NaN	14.1962	14.3794	+	2.60469	0.00202673	P60468	P60468	SC61B_HUMAN	SEC61B	Protein transport protein Sec61 subunit beta
12.9825	13.1164	13.1258	12.8866	12.7452	12.7638	13.2648	13.1988	13.2573	NaN	NaN	NaN	+	3.23343	0.000627189	P60510	P60510	PP4C_HUMAN	PPP4C	Serine/threonine-protein phosphatase 4 catalytic subunit
18.655	18.5042	18.6311	18.3215	18.3225	18.2814	18.7106	18.5686	18.4901	17.702	17.8289	17.923	+	4.80933	1.37221e-05	P60660;P60660-2	P60660;P60660-2	MYL6_HUMAN	MYL6	Myosin light polypeptide 6
16.0408	15.9806	16.1128	16.1771	16.17	16.1991	16.514	16.4716	16.4718	16.0462	15.9952	15.9946	+	5.81511	0	P60900	P60900;P60900-2;P60900-3	PSA6_HUMAN	PSMA6	Proteasome subunit alpha type-6
15.6427	15.5189	15.8328	15.895	15.854	15.5771	16.0688	15.9829	15.6016	14.9445	14.4354	15.0296	+	2.75061	0.0015078	P60903	P60903	S10AA_HUMAN	S100A10	Protein S100-A10
14.8442	14.7519	15.1104	14.6936	14.6045	14.6172	14.5603	14.3189	14.3242	13.9643	14.3433	14.4066	+	2.19886	0.00435069	P60953	P60953	CDC42_HUMAN	CDC42	Cell division control protein 42 homolog
15.1433	15.1358	15.2708	15.9379	15.867	16.0111	15.9051	15.7201	15.6268	15.5316	15.4095	15.5588	+	4.19251	7.09759e-05	P60981;P60981-2	P60981;P60981-2	DEST_HUMAN	DSTN	Destrin
15.3185	15.196	15.2382	15.113	15.135	14.9345	14.8184	14.8188	14.8849	13.4958	14.6246	13.9572	+	2.39218	0.00291244	P61009	P61009	SPCS3_HUMAN	SPCS3	Signal peptidase complex subunit 3
14.8239	14.7552	14.806	14.9464	15.0204	14.9698	14.5325	14.4637	14.3777	14.422	14.8211	14.477	+	2.56129	0.00215576	P61019	P61019;Q8WUD1	RAB2A_HUMAN	RAB2A	Ras-related protein Rab-2A
12.7242	12.5539	12.7499	12.2115	12.3713	12.5529	12.1439	12.0738	12.2312	13.287	NaN	12.6677	+	1.91669	0.00749269	P61026	P61026	RAB10_HUMAN	RAB10	Ras-related protein Rab-10
13.7495	13.5871	13.6004	13.8253	13.9618	13.9308	14.0072	14.0896	14.018	13.473	13.7769	13.8029	+	2.1424	0.00480743	P61086	P61086;P61086-3	UBE2K_HUMAN	UBE2K	Ubiquitin-conjugating enzyme E2 K
16.166	16.1649	16.3452	16.3123	16.4238	16.342	16.6777	16.5574	16.3109	16.0278	16.0195	15.9992	+	2.4757	0.0025343	P61088	P61088;Q5JXB2	UBE2N_HUMAN	UBE2N	Ubiquitin-conjugating enzyme E2 N
16.197	16.1739	16.2208	16.1164	16.1131	16.0272	15.7005	15.769	15.5848	15.8316	16.001	15.7669	+	3.60942	0.00021135	P61106	P61106	RAB14_HUMAN	RAB14	Ras-related protein Rab-14
16.8963	16.727	16.8429	16.5072	16.5694	16.5556	16.5513	16.4455	16.4382	16.0971	16.1249	16.2013	+	5.1201	8.06452e-06	P61158	P61158	ARP3_HUMAN	ACTR3	Actin-related protein 3
16.7417	16.6438	16.8127	16.6203	16.6515	16.6589	16.4662	16.4377	16.2827	15.8994	15.9106	16.2512	+	3.44145	0.000403636	P61160	P61160;P61160-2	ARP2_HUMAN	ACTR2	Actin-related protein 2
17.1681	17.2038	17.2784	17.3409	17.3501	17.2326	17.2775	17.3517	17.2431	16.9576	16.7314	16.669	+	3.46861	0.000331492	P61204;P84077	P61204;P84077;P61204-2	ARF1_HUMAN;ARF3_HUMAN	ARF1;ARF3	ADP-ribosylation factor 3
13.512	13.4339	13.4165	13.307	13.2366	13.2963	13.1052	13.0226	13.1928	14.4676	14.0621	14.0985	+	4.66188	2.57649e-05	P61221	P61221	ABCE1_HUMAN	ABCE1	ATP-binding cassette sub-family E member 1
15.0456	15.0894	14.9184	15.0236	15.0533	15.0543	14.8275	14.7581	14.6044	16.1939	16.1302	16.0147	+	6.64886	0	P61247	P61247	RS3A_HUMAN	RPS3A	40S ribosomal protein S3a
14.6264	14.5904	14.5942	14.7672	14.7493	14.7716	14.152	14.1875	13.722	15.4359	15.7086	15.6335	+	5.03756	1.52672e-05	P61254;Q9UNX3	P61254;Q9UNX3	RL26L_HUMAN;RL26_HUMAN	RPL26;RPL26L1	60S ribosomal protein L26
14.261	14.5506	14.4475	14.2068	14.2819	14.1966	13.683	13.6955	13.5719	14.811	15.0395	14.6082	+	4.35031	4.37756e-05	P61313	P61313;P61313-2	RL15_HUMAN	RPL15	60S ribosomal protein L15
13.9785	14.1657	14.1816	14.2703	14.4918	14.4087	13.692	13.857	13.9099	15.8351	15.5012	15.4112	+	5.61398	0	P61353	P61353	RL27_HUMAN	RPL27	60S ribosomal protein L27
16.7063	16.6009	16.6978	16.0956	16.1011	16.0786	16.0939	15.8573	15.9689	14.7755	14.6425	15.454	+	3.94172	0.000126411	P61421	P61421	VA0D1_HUMAN	ATP6V0D1	V-type proton ATPase subunit d 1
14.9028	14.8755	14.9532	15.5368	15.6417	15.6474	15.7589	15.5236	15.5295	15.5719	15.2588	15.3476	+	3.75805	0.000146905	P61457	P61457	PHS_HUMAN	PCBD1	Pterin-4-alpha-carbinolamine dehydratase
11.7646	11.367	11.2929	11.6734	11.5141	11.044	10.5312	11.1088	11.3078	13.2293	12.2329	13.2139	+	2.66631	0.001774	P61513	P61513;A6NKH3	RL37A_HUMAN	RPL37A	60S ribosomal protein L37a
20.526	20.4964	20.5427	20.6515	20.7016	20.7298	20.7172	20.5353	20.1426	19.4876	19.5881	19.6999	+	3.94322	0.000126554	P61604	P61604	CH10_HUMAN	HSPE1	10 kDa heat shock protein, mitochondrial
14.538	14.4976	14.5325	14.2263	14.146	14.197	14.0318	14.0701	13.9135	13.986	14.0356	13.96	+	5.3841	9.32401e-06	P61619	P61619;Q9H9S3;P61619-3;Q9H9S3-2;Q9H9S3-3	S61A1_HUMAN	SEC61A1	Protein transport protein Sec61 subunit alpha isoform 1
15.9461	16.0231	16.1929	15.1846	14.9088	14.9346	14.9288	14.9022	14.654	17.0661	17.0174	17.1746	+	7.05565	0	P61626	P61626	LYSC_HUMAN	LYZ	Lysozyme C
16.0718	15.7888	15.9846	15.848	15.8007	15.6152	16.4352	16.1449	15.8528	14.5723	14.6062	14.9962	+	3.82233	0.00013319	P61769	P61769	B2MG_HUMAN	B2M	Beta-2-microglobulin
16.7091	16.5709	16.6582	16.2929	16.4719	16.3165	16.8006	16.6912	16.3878	16.0765	15.5945	15.7389	+	2.94705	0.00100885	P61803	P61803	DAD1_HUMAN	DAD1	Dolichyl-diphosphooligosaccharide--protein glycosyltransferase subunit DAD1
15.451	15.36	15.3586	14.9924	14.8128	15.0123	15.0587	15.0906	15.0966	14.0314	14.0862	14.5899	+	3.75048	0.000145985	P61916	P61916;P61916-2	NPC2_HUMAN	NPC2	NPC intracellular cholesterol transporter 2
14.8684	14.8795	14.8459	14.9185	15.0048	15.105	15.1604	15.2375	15.1138	14.4842	14.7689	14.8479	+	2.32629	0.00338204	P61923;P61923-5	P61923;P61923-4;P61923-5	COPZ1_HUMAN	COPZ1	Coatomer subunit zeta-1
14.8622	14.6569	14.5063	14.8967	14.9345	14.9293	15.3354	15.4818	15.3088	14.1302	14.3466	13.7029	+	3.6477	0.000183085	P61960	P61960	UFM1_HUMAN	UFM1	Ubiquitin-fold modifier 1
12.4242	12.7398	12.714	12.7861	12.722	12.4485	12.9112	12.9365	13.0459	13.3386	NaN	13.7195	+	2.57638	0.00212414	P61964	P61964	WDR5_HUMAN	WDR5	WD repeat-containing protein 5
15.2013	15.0913	15.2086	15.4907	15.4865	15.3922	15.6231	15.6307	15.4361	15.0239	15.2992	15.3406	+	2.17117	0.00460974	P61970	P61970	NTF2_HUMAN	NUTF2	Nuclear transport factor 2
15.9494	15.8068	15.9088	16.1538	16.2974	16.3308	16.3778	16.2396	16.1417	15.2011	15.4195	15.4581	+	4.64513	2.55183e-05	P61981	P61981	1433G_HUMAN	YWHAG	14-3-3 protein gamma
13.8024	13.4978	13.8004	13.9484	13.8404	13.8961	13.9591	14.157	13.871	13.6182	13.5007	13.6408	+	1.8589	0.0083648	P62072	P62072	TIM10_HUMAN	TIMM10	Mitochondrial import inner membrane translocase subunit Tim10
14.1938	14.4404	14.4543	14.3205	14.3626	14.2032	14.5325	14.1983	13.5791	15.1425	15.3293	15.1345	+	2.40276	0.00285284	P62081	P62081	RS7_HUMAN	RPS7	40S ribosomal protein S7
13.3436	13.2539	13.3575	13.7191	13.6878	13.6107	13.0895	13.3508	13.4166	13.8133	14.0045	14.2912	+	2.99859	0.000868381	P62140	P62140	PP1B_HUMAN	PPP1CB	Serine/threonine-protein phosphatase PP1-beta catalytic subunit
15.4018	15.3322	15.2804	15.3857	15.5199	15.3946	14.7975	14.6037	14.6787	17.0351	17.1663	17.1752	+	8.76844	0	P62241	P62241	RS8_HUMAN	RPS8	40S ribosomal protein S8
15.3902	15.6024	15.626	15.3677	15.433	15.3853	15.3329	15.0393	14.8388	15.6922	15.6218	15.476	+	1.94471	0.00704137	P62244	P62244	RS15A_HUMAN	RPS15A	40S ribosomal protein S15a
16.0707	16.0593	16.2601	15.8553	15.8842	15.7601	15.5764	15.42	15.3689	16.451	16.8013	16.8042	+	4.67433	2.59319e-05	P62249	P62249	RS16_HUMAN	RPS16	40S ribosomal protein S16
18.7684	18.7372	18.8388	19.2462	19.2541	19.2471	19.4844	19.395	19.2417	18.5759	18.4416	18.6055	+	5.40981	9.54654e-06	P62258	P62258;P62258-2	1433E_HUMAN	YWHAE	14-3-3 protein epsilon
15.6531	15.6452	15.6706	15.6014	15.5255	15.5482	15.4365	15.6254	15.6016	16.8981	16.4101	17.0694	+	4.16442	6.96517e-05	P62263	P62263	RS14_HUMAN	RPS14	40S ribosomal protein S14
13.4979	13.4519	13.7545	13.773	13.6515	13.4477	13.1695	12.9942	13.0102	14.4234	14.5586	15.0167	+	4.18451	7.06179e-05	P62266	P62266	RS23_HUMAN	RPS23	40S ribosomal protein S23
15.5665	15.581	15.6537	15.5958	15.6313	15.5289	15.2154	15.0811	15.0072	16.1969	16.3507	16.1505	+	5.88062	0	P62269	P62269	RS18_HUMAN	RPS18	40S ribosomal protein S18
14.9247	14.9474	15.218	15.0321	15.1676	15.0566	14.4707	14.5881	14.49	16.1846	16.2364	16.4305	+	6.37065	0	P62277	P62277	RS13_HUMAN	RPS13	40S ribosomal protein S13
15.0805	15.1096	15.1651	15.0661	15.1982	15.2001	14.898	14.6369	14.4083	15.8404	15.7364	16.1002	+	4.01913	0.000107351	P62280	P62280	RS11_HUMAN	RPS11	40S ribosomal protein S11
14.8528	14.7121	14.6219	14.9045	14.7645	14.7106	15.2322	14.995	15.2178	14.9259	15.0624	14.9297	+	2.22566	0.00412193	P62304	P62304	RUXE_HUMAN	SNRPE	Small nuclear ribonucleoprotein E
14.9164	14.764	14.9775	14.849	15.1109	15.1556	15.4094	15.3986	15.4447	14.6546	14.6378	14.6335	+	4.05466	0.000108491	P62306	P62306	RUXF_HUMAN	SNRPF	Small nuclear ribonucleoprotein F
14.3931	14.2794	14.4374	14.8219	14.678	14.7055	14.6828	14.6781	14.5652	13.7133	14.3129	13.988	+	2.61022	0.00202299	P62316	P62316	SMD2_HUMAN	SNRPD2	Small nuclear ribonucleoprotein Sm D2
13.8297	13.9015	13.8026	13.9099	13.8201	13.9211	13.816	13.8528	13.815	13.2622	NaN	13.2854	+	5.42203	9.66184e-06	P62330	P62330	ARF6_HUMAN	ARF6	ADP-ribosylation factor 6
15.0843	14.9994	15.0219	15.0573	15.0865	15.0812	14.3462	14.4778	14.5386	15.7185	15.9896	15.7414	+	6.09421	0	P62424	P62424	RL7A_HUMAN	RPL7A	60S ribosomal protein L7a
13.2652	13.7227	13.6641	13.8108	13.8104	13.7082	13.8303	13.9323	13.929	13.2786	13.2413	13.473	+	2.20711	0.0042959	P62633;P62633-2	P62633;P62633-2;P62633-4;P62633-5;P62633-6;P62633-8;P62633-3;P62633-7	CNBP_HUMAN	CNBP	CCHC-type zinc finger nucleic acid binding protein
15.0992	14.971	15.1145	14.9358	15.0405	14.955	14.7362	14.4381	14.5565	15.8453	15.8559	16.2859	+	4.64622	2.56e-05	P62701	P62701;P22090;Q8TD47	RS4X_HUMAN	RPS4X	40S ribosomal protein S4, X isoform
15.7289	15.7333	15.7878	15.9568	15.8806	15.8939	15.6669	15.4561	15.3572	17.002	16.9403	16.9699	+	6.9197	0	P62750	P62750	RL23A_HUMAN	RPL23A	60S ribosomal protein L23a
15.5552	15.502	15.6172	15.8325	15.7943	15.7874	15.3532	15.2811	15.2025	16.5688	16.4178	16.5014	+	7.23814	0	P62753	P62753	RS6_HUMAN	RPS6	40S ribosomal protein S6
21.2553	21.2791	21.2889	21.5506	21.5171	21.5045	21.9683	21.8316	21.8483	21.0931	21.2619	21.1178	+	5.65737	0	P62805	P62805	H4_HUMAN	H4C1	Histone H4
14.4219	14.3715	14.4613	14.613	14.5322	14.5576	14.4881	14.4513	14.5561	15.5222	15.3201	15.2487	+	5.71203	0	P62829	P62829	RL23_HUMAN	RPL23	60S ribosomal protein L23
16.1172	16.2556	16.2153	15.7164	15.6122	15.6966	15.4502	15.568	15.6413	16.1571	15.8505	16.1282	+	3.62051	0.000208456	P62834	P61224;P62834;P61224-2;P61224-3	RAP1A_HUMAN	RAP1A	Ras-related protein Rap-1A
11.9328	11.9556	11.859	12.0196	12.3418	12.2678	11.9247	11.5496	11.47	12.7983	14.6177	13.5164	+	2.38493	0.00295642	P62847-4	P62847;P62847-2;P62847-3;P62847-4	RS24_HUMAN	RPS24	Isoform 4 of 40S ribosomal protein S24
15.6017	15.6156	15.6512	15.5653	15.6085	15.6604	15.4784	15.3342	15.196	17.3935	17.4875	17.3668	+	8.35786	0	P62851	P62851	RS25_HUMAN	RPS25	40S ribosomal protein S25
13.5194	13.9092	13.7547	13.3634	13.4827	13.6453	13.1816	13.2193	12.794	15.6793	15.4782	15.3633	+	5.9418	0	P62854	P62854;Q5JNZ5	RS26_HUMAN	RPS26	40S ribosomal protein S26
16.8631	16.8107	16.8316	16.8938	16.9137	16.9814	17.5572	17.4484	17.4902	16.6557	16.5253	16.0741	+	3.62648	0.000209279	P62857	P62857	RS28_HUMAN	RPS28	40S ribosomal protein S28
13.8694	14.1311	14.0418	13.683	13.8931	14.0168	14.8732	15.1176	14.9906	17.1954	17.1054	16.9487	+	8.06733	0	P62861	P62861	RS30_HUMAN	FAU	FAU ubiquitin-like and ribosomal protein S30
15.5482	15.3837	15.5092	15.5427	15.5553	15.4076	14.8898	14.7616	14.7048	14.5691	14.7092	14.8192	+	5.0511	1.54143e-05	P62879	P62879;P62879-2	GBB2_HUMAN	GNB2	Guanine nucleotide-binding protein G(I)/G(S)/G(T) subunit beta-2
15.3653	15.4216	15.3155	15.0897	15.3358	15.2957	15.6066	15.418	15.3623	15.9423	15.8705	16	+	3.82177	0.000133047	P62888	P62888	RL30_HUMAN	RPL30	60S ribosomal protein L30
14.686	14.3662	14.7196	14.7063	14.6075	14.4399	14.6981	14.7708	14.4706	16.1737	16.1863	16.4199	+	5.62355	0	P62899;P62899-2;P62899-3	P62899;P62899-2;P62899-3	RL31_HUMAN	RPL31	60S ribosomal protein L31
14.4835	14.4553	14.4593	14.2957	14.5261	14.291	14.0034	13.83	13.8569	14.9695	15.2211	15.1989	+	5.27611	8.81057e-06	P62906	P62906	RL10A_HUMAN	RPL10A	60S ribosomal protein L10a
13.6246	13.7046	14.0612	13.9178	13.8699	13.7603	13.5776	13.5372	13.3737	14.2028	14.3418	14.7031	+	2.68682	0.00166952	P62910	P62910	RL32_HUMAN	RPL32	60S ribosomal protein L32
15.6289	15.513	15.7851	15.3829	15.4993	15.3613	15.6835	15.5689	15.4294	16.0816	15.8027	16.1678	+	2.39904	0.00287102	P62913;P62913-2	P62913;P62913-2	RL11_HUMAN	RPL11	60S ribosomal protein L11
13.133	13.1103	13.2065	13.5996	13.4198	13.5984	12.6277	12.6134	12.5965	14.4399	13.9628	14.8972	+	4.00045	0.000106852	P62917	P62917	RL8_HUMAN	RPL8	60S ribosomal protein L8
20.2729	20.0965	20.2376	20.8137	20.8678	20.7877	20.9478	20.8247	20.6968	20.0994	20.2861	20.1636	+	4.63727	2.54372e-05	P62937	P62937	PPIA_HUMAN	PPIA	Peptidyl-prolyl cis-trans isomerase A
13.9388	13.5482	14.1589	14.1976	14.1169	14.0523	14.4733	14.3061	14.3707	13.6552	13.6007	12.8617	+	1.95046	0.0069299	P62942	P62942	FKB1A_HUMAN	FKBP1A	Peptidyl-prolyl cis-trans isomerase FKBP1A
18.8061	18.7425	18.9337	18.8538	19.0631	18.9282	19.0734	18.8368	18.9768	19.3034	19.209	19.5419	+	2.30992	0.00347922	P62979	P0CG47;P0CG48;P62979;P62987	RS27A_HUMAN	RPS27A	Ubiquitin-40S ribosomal protein S27a
12.4314	12.7335	12.3929	12.2013	12.4758	12.2866	12.1163	12.2132	12.1032	13.0516	NaN	13.253	+	3.25033	0.000625736	P62995;P62995-3	P62995;P62995-3	TRA2B_HUMAN	TRA2B	Transformer-2 protein homolog beta
15.156	15.0311	15.0751	14.963	15.0085	15.1022	15.0891	14.6859	14.7851	14.2572	14.4211	14.5003	+	3.12513	0.0007328	P63000;P63000-2	P63000;P63000-2	RAC1_HUMAN	RAC1	Ras-related C3 botulinum toxin substrate 1
13.1032	13.2068	12.8204	12.7478	12.9865	12.885	13.1896	13.2716	13.1226	13.7033	14.9228	NaN	+	1.88171	0.00800926	P63098	P63098	CANB1_HUMAN	PPP3R1	Calcineurin subunit B type 1
17.6963	17.5838	17.7356	18.1997	18.2841	18.1791	18.4241	18.3257	18.2126	16.807	16.9229	17.2103	+	5.39193	9.36768e-06	P63104	P63104;P63104-2	1433Z_HUMAN	YWHAZ	14-3-3 protein zeta/delta
13.7358	13.5995	13.6578	13.5505	13.5205	13.5598	13.5583	13.5569	13.188	14.3809	14.1199	14.3421	+	3.65309	0.000183816	P63173	P63173	RL38_HUMAN	RPL38	60S ribosomal protein L38
13.6092	13.5229	13.69	13.5461	13.8611	13.8415	13.9165	13.9698	13.9085	13.5339	13.5036	13.6578	+	1.92768	0.00728132	P63208	P63208;P63208-2	SKP1_HUMAN	SKP1	S-phase kinase-associated protein 1
16.179	16.1041	16.2943	16.6371	16.6553	16.6161	16.7573	16.8758	16.8934	16.3826	16.0368	16.3982	+	3.33287	0.000550523	P63220	P63220	RS21_HUMAN	RPS21	40S ribosomal protein S21
15.0225	14.8426	14.9795	15.4245	15.5663	15.3917	15.4244	15.4667	15.3828	15.1007	15.2258	15.1436	+	3.97961	0.000114679	P63241;P63241-2	P63241;Q9GZV4;Q6IS14;P63241-2	IF5A1_HUMAN	EIF5A	Eukaryotic translation initiation factor 5A-1
15.5748	15.6627	15.6186	15.6212	15.6957	15.6148	15.2931	15.2634	15.2163	15.8054	15.6979	15.7579	+	5.27469	8.79121e-06	P63244	P63244	RACK1_HUMAN	RACK1	Receptor of activated protein C kinase 1
16.4933	16.2444	16.3295	16.4955	16.518	16.4215	16.3607	16.4716	16.2294	15.9934	15.6884	15.8747	+	3.04367	0.000783951	P63279	P63279	UBC9_HUMAN	UBE2I	SUMO-conjugating enzyme UBC9
14.5756	14.7602	14.7242	14.84	14.9448	14.928	14.4853	14.4367	14.3764	15.2908	15.0552	14.8085	+	2.58082	0.0021206	P67775	P62714;P67775;P67775-2	PP2AA_HUMAN	PPP2CA	Serine/threonine-protein phosphatase 2A catalytic subunit alpha isoform
13.6045	13.5932	13.8183	13.8594	13.8356	13.8154	14.588	14.618	14.6819	12.6965	13.5861	13.695	+	2.53969	0.00222195	P67809	P16989;P67809;Q9Y2T7;P16989-2;P16989-3	YBOX1_HUMAN	YBX1	Y-box-binding protein 1
17.0119	16.9613	17.019	16.7798	16.6502	16.8545	16.3924	16.471	16.1379	15.9264	16.0385	15.8842	+	4.9089	1.42349e-05	P67812;P67812-3;P67812-4	P67812;P67812-2;P67812-3;P67812-4	SC11A_HUMAN	SEC11A	Signal peptidase complex catalytic subunit SEC11A
16.094	16.0954	16.1752	15.8513	16.0077	15.9414	16.1815	16.1676	16.0126	14.7169	15.1159	15.1107	+	4.84728	1.3913e-05	P67936	P67936;P67936-2	TPM4_HUMAN	TPM4	Tropomyosin alpha-4 chain
11.9084	12.4495	12.5734	13.203	13.1308	13.2591	12.9666	13.2625	13.2963	NaN	NaN	12.888	+	2.27587	0.00373348	P67936-2	P67936-2	TPM4_HUMAN	TPM4	Isoform 2 of Tropomyosin alpha-4 chain
13.8291	13.8017	13.9853	13.8693	13.8762	13.7772	14.1127	14.0875	13.8495	13.2826	13.7416	13.5047	+	1.78525	0.00979396	P68036	P68036;A0A1B0GUS4;P68036-2;P68036-3	UB2L3_HUMAN	UBE2L3	Ubiquitin-conjugating enzyme E2 L3
19.5685	19.3793	19.5133	19.4677	19.342	19.4164	19.6328	19.638	19.4705	19.2096	19.1569	19.1032	+	2.98321	0.000900602	P68104	P68104;Q5VTE0	EF1A1_HUMAN	EEF1A1	Elongation factor 1-alpha 1
16.2125	16.1145	16.1319	16.6223	16.5483	16.4723	16.3461	16.3963	16.3457	16.6371	16.4953	16.5655	+	4.04604	0.000107981	P68371	P68371;Q13885;Q9BVA1	TBB4B_HUMAN	TUBB4B	Tubulin beta-4B chain
13.3994	13.33	13.1982	13.6363	13.6709	13.6559	12.6176	12.6379	12.6513	12.6507	12.179	12.5736	+	4.80078	1.36752e-05	P68400	P68400;Q8NEV1	CSK21_HUMAN	CSNK2A1	Casein kinase II subunit alpha
11.8246	11.6128	12.0316	12.3227	11.8929	11.7	12.4489	12.8476	12.7738	11.0324	11.9294	11.7987	+	1.78854	0.00975423	P68431;P84243;Q16695;Q71DI3	P68431;P84243;Q16695;Q71DI3	H31T_HUMAN;H31_HUMAN;H32_HUMAN;H33_HUMAN	H3-3A;H3-4;H3C1;H3C15	Histone H3.1
20.4103	20.4812	20.5792	20.3084	20.2495	20.0588	20.4346	20.6177	20.6932	21.8864	22.1319	22.4062	+	5.65055	0	P68871	P02042;P68871	HBB_HUMAN	HBB	Hemoglobin subunit beta
13.9554	14.7361	13.3742	12.8102	12.5993	NaN	13.1288	NaN	NaN	NaN	16.5869	16.3296	+	2.39643	0.00289081	P69891	P02100;P69891;P69892	HBG1_HUMAN	HBG1	Hemoglobin subunit gamma-1
19.4462	19.6214	19.4191	19.8121	19.8416	19.7667	20.249	20.0078	20.0103	20.5222	20.4217	20.4975	+	5.08582	1.58416e-05	P69905	P69905	HBA_HUMAN	HBA1	Hemoglobin subunit alpha
12.9867	12.9909	13.4363	13.3594	13.3571	13.36	13.6386	13.4098	13.5783	14.6095	17.1822	17.0049	+	2.61238	0.00201661	P78318	P78318	IGBP1_HUMAN	IGBP1	Immunoglobulin-binding protein 1
13.1475	13.0371	13.1735	13.5073	13.5223	13.49	13.8997	13.9949	13.9991	NaN	NaN	NaN	+	5.39599	9.43396e-06	P78330	P78330	SERB_HUMAN	PSPH	Phosphoserine phosphatase
12.9582	13.0422	13.0266	12.9341	12.836	12.7933	12.7336	12.8855	12.9704	14.0086	13.5199	13.8979	+	3.89753	0.000124861	P78347;P78347-2;P78347-3;P78347-4	P78347;P78347-2;P78347-3;P78347-4;P78347-5	GTF2I_HUMAN	GTF2I	General transcription factor II-I
15.8126	15.6907	15.8176	15.7116	15.7833	15.6918	15.6704	15.6352	15.5389	15.2752	15.2725	15.4942	+	2.97107	0.000946269	P78371	P78371;P78371-2	TCPB_HUMAN	CCT2	T-complex protein 1 subunit beta
12.851	12.736	12.6998	12.9103	12.7215	12.7353	12.5132	12.3919	12.2373	NaN	NaN	12.9414	+	2.17121	0.00461216	P78406	P78406	RAE1L_HUMAN	RAE1	mRNA export factor RAE1
16.4982	16.4091	16.63	16.2602	16.2068	16.2352	16.8937	16.7045	16.5937	15.8634	15.8146	16.0253	+	4.07875	0.000104513	P78417	P78417;P78417-3	GSTO1_HUMAN	GSTO1	Glutathione S-transferase omega-1
15.1232	15.1072	15.1276	15.1922	15.2757	15.2236	14.4004	14.3728	14.3732	15.3784	15.375	15.3807	+	10.0701	0	P78527	P78527;P78527-2	PRKDC_HUMAN	PRKDC	DNA-dependent protein kinase catalytic subunit
12.7579	12.5927	12.4747	12.5157	12.2882	12.2922	12.6992	12.9931	12.8627	NaN	13.4028	NaN	+	1.81063	0.00929195	P78537;P78537-2	P78537;P78537-2	BL1S1_HUMAN	BLOC1S1	Biogenesis of lysosome-related organelles complex 1 subunit 1
16.1917	16.0734	16.3052	16.3505	16.1303	16.0738	16.8287	16.6899	16.5434	NaN	14.301	15.2191	+	3.114	0.000734499	P79483	P79483	DRB3_HUMAN	HLA-DRB3	HLA class II histocompatibility antigen, DR beta 3 chain
12.081	11.8919	12.2196	12.5824	12.4973	11.9865	12.2438	12.0821	12.6422	14.0453	13.789	13.6811	+	4.04407	0.000107855	P80188;P80188-2	P80188;P80188-2	NGAL_HUMAN	LCN2	Neutrophil gelatinase-associated lipocalin
14.2349	14.3587	14.3356	14.0024	14.0049	13.8855	14.3581	14.292	14.3941	13.4204	NaN	13.2557	+	5.31096	9.00901e-06	P80217;P80217-2	P80217;P80217-2	IN35_HUMAN	IFI35	Interferon-induced 35 kDa protein
14.8024	14.7585	14.8018	15.1275	15.121	15.1058	15.1528	15.0679	15.0817	14.8019	14.8442	14.4736	+	2.63389	0.00193939	P80303;P80303-2	P80303;P80303-2	NUCB2_HUMAN	NUCB2	Nucleobindin-2
15.9376	15.9371	15.9258	16.7559	16.7528	16.7582	16.5233	16.4094	16.2519	15.8174	15.7064	15.8256	+	5.99531	0	P80404	P80404	GABT_HUMAN	ABAT	4-aminobutyrate aminotransferase, mitochondrial
12.5006	12.436	11.9387	12.1881	12.4126	12.1686	13.0508	13.4344	13.4165	NaN	NaN	NaN	+	2.64236	0.00190155	P80723	P80723;P80723-2	BASP1_HUMAN	BASP1	Brain acid soluble protein 1
13.8826	13.5088	13.669	13.8378	13.814	13.738	12.4288	12.8174	12.5517	17.6184	17.6762	17.6673	+	9.41422	0	P81605;P81605-2	P81605;P81605-2	DCD_HUMAN	DCD	Dermcidin
12.917	13.1361	12.8668	13.2419	13.2799	13.3676	12.9001	12.8866	12.8953	14.3967	14.1457	14.278	+	6.25104	0	P82650	P82650;P82650-2	RT22_HUMAN	MRPS22	28S ribosomal protein S22, mitochondrial
10.9638	11.2401	11.049	11.2279	11.0752	11.4273	10.8547	10.7763	10.6596	12.3969	NaN	NaN	+	1.78897	0.00975045	P82663	P82663;P82663-2;P82663-3	RT25_HUMAN	MRPS25	28S ribosomal protein S25, mitochondrial
12.9894	13.0546	13.2393	13.5487	13.4872	13.5089	13.5188	13.3825	13.5292	12.0132	NaN	NaN	+	2.64772	0.00189474	P82909	P82909	KGD4_HUMAN	MRPS36	Alpha-ketoglutarate dehydrogenase component 4
14.5216	14.7747	14.6149	15.0178	14.9322	15.092	15.548	15.5456	15.5071	NaN	14.8028	NaN	+	4.2977	5.33333e-05	P82979	P82979	SARNP_HUMAN	SARNP	SAP domain-containing ribonucleoprotein
13.9512	13.9079	13.9311	13.7767	13.7304	13.7058	13.9121	13.8248	13.8179	NaN	NaN	NaN	+	2.57491	0.00212398	P83111	P83111;P83111-2	LACTB_HUMAN	LACTB	Serine beta-lactamase-like protein LACTB, mitochondrial
14.3027	14.4098	14.3157	14.133	14.2638	14.3025	13.7695	13.7675	13.6369	15.5026	15.2741	15.5076	+	6.92238	0	P83731	P83731	RL24_HUMAN	RPL24	60S ribosomal protein L24
13.3395	13.0895	13.4227	13.4377	13.0285	13.3858	12.8765	12.8547	13.0082	16.0126	15.9119	16.4152	+	6.84015	0	P83881;Q969Q0	P83881;Q969Q0	RL36A_HUMAN;RL36L_HUMAN	RPL36A;RPL36AL	60S ribosomal protein L36a
13.327	13.1671	13.3042	13.5196	13.6094	13.3977	13.7372	13.5544	13.5234	13.4374	13.5142	13.4844	+	1.9501	0.00692711	P84090	P84090	ERH_HUMAN	ERH	Enhancer of rudimentary homolog
14.4198	14.3544	14.4655	13.8026	13.6249	13.7125	13.5702	13.7064	13.7397	14.072	14.13	14.2435	+	5.02206	1.50943e-05	P84095	P84095	RHOG_HUMAN	RHOG	Rho-related GTP-binding protein RhoG
13.1273	12.8585	13.0808	13.8596	13.8792	13.7614	12.956	12.9668	12.9219	14.0902	14.3829	14.6342	+	4.98848	1.49533e-05	P84098	P84098	RL19_HUMAN	RPL19	60S ribosomal protein L19
16.4127	16.3729	16.5352	16.6568	16.6569	16.6236	16.9317	16.7651	16.7344	16.7367	16.6182	16.9506	+	1.9029	0.00770384	P84103;P84103-2	P84103;P84103-2	SRSF3_HUMAN	SRSF3	Serine/arginine-rich splicing factor 3
12.2333	11.9426	11.6869	9.58204	10.6596	9.90951	11.3061	10.693	10.9452	NaN	NaN	NaN	+	2.48318	0.00246618	P98082;P98082-2;P98082-3	P98082;P98082-2;P98082-3	DAB2_HUMAN	DAB2	Disabled homolog 2
13.4063	13.2588	13.3586	14.0095	14.0122	14.0668	13.1229	13.0929	13.1685	16.308	16.4397	16.4858	+	10.7582	0	P98160	P98160	PGBM_HUMAN	HSPG2	Basement membrane-specific heparan sulfate proteoglycan core protein
13.4695	13.4646	13.5644	13.1155	13.1227	13.0306	13.1739	13.2879	13.4619	14.0615	14.1378	13.7092	+	3.44375	0.000393085	P98171-2	P98171;P98171-2	RHG04_HUMAN	ARHGAP4	Isoform 2 of Rho GTPase-activating protein 4
15.377	15.5006	15.5521	15.9607	15.9638	15.9212	16.256	16.264	16.0332	14.6443	14.6004	15.0722	+	4.78794	1.35823e-05	P99999	P99999	CYC_HUMAN	CYCS	Cytochrome c
12.2798	12.1555	12.4151	11.4626	11.3629	11.252	11.9478	11.8251	11.6531	NaN	NaN	NaN	+	3.42437	0.000398922	Q00013;Q00013-2;Q00013-3	Q00013;Q00013-2;Q00013-3	EM55_HUMAN	MPP1	55 kDa erythrocyte membrane protein
13.9268	13.6782	13.7893	14.4088	14.4465	14.3774	14.1337	13.9652	13.7344	12.6083	12.7079	12.9422	+	5.31111	9.02935e-06	Q00059	Q00059;Q00059-2	TFAM_HUMAN	TFAM	Transcription factor A, mitochondrial
18.0707	17.976	18.0068	18.0123	17.8408	17.9622	17.2237	17.2898	17.0555	16.572	16.6352	16.9344	+	5.47782	9.90099e-06	Q00325;Q00325-2	Q00325;Q00325-2	MPCP_HUMAN	SLC25A3	Phosphate carrier protein, mitochondrial
11.8161	12.32	12.2296	12.1552	12.3081	12.2651	12.4791	12.5352	12.757	12.9243	12.6147	13.4094	+	1.88356	0.00798146	Q00534	Q00534	CDK6_HUMAN	CDK6	Cyclin-dependent kinase 6
14.7913	14.8113	14.838	15.0529	15.1247	14.9457	15.0769	15.0892	15.088	14.642	14.438	14.5597	+	4.35733	4.40165e-05	Q00535	Q00535;Q00535-2	CDK5_HUMAN	CDK5	Cyclin-dependent kinase 5
16.4517	16.4319	16.4597	16.0914	16.0484	16.0534	15.7943	15.722	15.5988	15.7283	15.755	15.7003	+	6.39275	0	Q00610;Q00610-2	P53675;Q00610;P53675-2;Q00610-2	CLH1_HUMAN	CLTC	Clathrin heavy chain 1
12.9497	12.9065	12.8516	12.7693	12.6042	12.8025	12.88	12.9213	12.9081	13.6298	13.6475	13.2166	+	3.23819	0.000629816	Q00653-4	Q00653;Q00653-3;Q00653-4	NFKB2_HUMAN	NFKB2	Isoform 4 of Nuclear factor NF-kappa-B p100 subunit
11.5048	11.7409	11.5832	10.4341	10.2298	10.3925	10.9352	10.4611	NaN	NaN	NaN	NaN	+	3.01964	0.000843392	Q00722;Q00722-2;Q00722-3	Q00722;Q00722-2;Q00722-3	PLCB2_HUMAN	PLCB2	1-phosphatidylinositol 4,5-bisphosphate phosphodiesterase beta-2
15.5698	15.8047	15.6554	16.3643	16.4845	16.383	16.5722	16.5558	16.2626	15.5902	15.9117	15.3706	+	3.36761	0.000502655	Q00765	Q00765;Q00765-2	REEP5_HUMAN	REEP5	Receptor expression-enhancing protein 5
16.1926	16.1387	16.2014	16.3194	16.3046	16.2783	16.1292	15.9463	15.8724	16.9107	17.1369	17.0939	+	5.52981	1.01266e-05	Q00839;Q00839-2	Q00839;Q00839-2	HNRPU_HUMAN	HNRNPU	Heterogeneous nuclear ribonucleoprotein U
12.267	12.1339	12.2042	12.0622	11.9554	12.191	12.3191	12.3413	12.3804	13.1693	NaN	NaN	+	1.80282	0.00945471	Q00978	Q00978	IRF9_HUMAN	IRF9	Interferon regulatory factor 9
14.9556	14.8495	14.8269	14.8741	14.7977	14.7325	15.0306	14.9749	14.7598	15.4664	15.5297	15.5581	+	4.44408	4.02299e-05	Q01081	Q01081;Q8WU68;Q01081-2;Q01081-3;Q8WU68-2;Q8WU68-3	U2AF1_HUMAN	U2AF1	Splicing factor U2AF 35 kDa subunit
16.7852	16.7319	16.8846	16.678	16.8465	16.6911	16.986	17.0306	16.8889	15.9771	16.0408	16.0884	+	5.73777	0	Q01105	P0DME0;Q01105;Q01105-2;Q01105-3;Q01105-4	SET_HUMAN	SET	Protein SET
15.7773	15.5602	15.2285	15.8004	15.573	16.0779	16.688	16.837	16.7229	16.3807	16.6414	16.6906	+	3.62079	0.000208661	Q01130;Q01130-2	Q01130;Q9BRL6;Q01130-2;Q9BRL6-2	SRSF2_HUMAN	SRSF2	Serine/arginine-rich splicing factor 2
16.8176	17.0425	16.7998	16.8363	16.708	16.7674	17.4963	17.3685	17.2945	18.1919	18.1532	18.4161	+	6.00689	0	Q01469	Q01469	FABP5_HUMAN	FABP5	Fatty acid-binding protein 5
17.0311	17.008	17.0893	16.8496	17.0024	16.9374	17.1164	17.1063	17.0129	16.1869	16.4567	16.2929	+	4.87669	1.40845e-05	Q01518;Q01518-2	Q01518;Q01518-2	CAP1_HUMAN	CAP1	Adenylyl cyclase-associated protein 1
12.3052	12.432	12.4079	12.463	12.4007	12.4277	12.7017	12.5468	12.6079	NaN	NaN	NaN	+	2.11158	0.00506122	Q01581	Q01581	HMCS1_HUMAN	HMGCS1	Hydroxymethylglutaryl-CoA synthase, cytoplasmic
14.571	14.8417	14.6383	14.785	14.6538	14.8563	15.0062	15.1808	15.3512	13.9429	13.9813	14.0748	+	4.6024	2.5e-05	Q01628	P13164;Q01628;Q01629	IFM3_HUMAN	IFITM3	Interferon-induced transmembrane protein 3
11.7117	11.6589	11.5111	11.5019	11.3109	11.4989	11.3501	11.6878	11.6083	12.4645	NaN	13.7288	+	2.24223	0.00398276	Q01780;Q01780-2	Q01780;Q01780-2	EXOSX_HUMAN	EXOSC10	Exosome component 10
10.6779	10.3541	10.4795	10.578	10.7025	10.6985	11.025	11.0804	11.235	NaN	NaN	NaN	+	2.69578	0.00164286	Q01831;Q01831-2	Q01831;Q01831-2	XPC_HUMAN	XPC	DNA repair protein complementing XP-C cells
14.3669	14.3808	14.3392	14.5925	14.5394	14.54	13.7793	13.7756	13.6737	14.0895	14.0861	14.4275	+	4.14369	9.35961e-05	Q02218	Q02218;Q02218-2	ODO1_HUMAN	OGDH	2-oxoglutarate dehydrogenase complex component E1
14.0469	14.0405	13.9868	14.7884	14.8096	14.7966	13.9588	14.0198	13.9194	13.9881	14.5969	14.1763	+	3.11359	0.000733916	Q02252;Q02252-2	Q02252;Q02252-2	MMSA_HUMAN	ALDH6A1	Methylmalonate-semialdehyde dehydrogenase [acylating], mitochondrial
13.8211	13.8729	13.8785	14.4554	14.3321	14.2398	13.8328	13.8861	13.8917	14.2812	14.5428	14.2707	+	3.7278	0.000156701	Q02338	Q02338	BDH_HUMAN	BDH1	D-beta-hydroxybutyrate dehydrogenase, mitochondrial
13.4167	13.1299	13.2598	13.1137	13.2272	13.0318	12.9344	12.9885	12.9905	17.2552	17.2287	17.2348	+	10.749	0	Q02413	Q02413	DSG1_HUMAN	DSG1	Desmoglein-1
13.0877	13.2963	13.625	13.6103	13.2976	13.5351	12.8643	12.584	12.8793	14.2712	14.4166	14.5025	+	4.36902	4.45063e-05	Q02543	Q02543	RL18A_HUMAN	RPL18A	60S ribosomal protein L18a
14.0954	14.17	14.1112	14.6607	14.7137	14.7197	14.6078	14.5716	14.4772	14.3736	14.0392	14.1527	+	3.73367	0.00015735	Q02790	Q02790	FKBP4_HUMAN	FKBP4	Peptidyl-prolyl cis-trans isomerase FKBP4
12.5816	12.6226	12.5762	11.8035	11.7263	12.0573	11.8976	11.9086	11.8005	NaN	NaN	NaN	+	3.65236	0.000183633	Q02809;Q02809-2	Q02809;Q02809-2	PLOD1_HUMAN	PLOD1	Procollagen-lysine,2-oxoglutarate 5-dioxygenase 1
14.2165	14.169	14.2444	14.127	14.0702	14.0801	14.3009	14.1573	14.13	14.8252	14.9445	14.8757	+	6.10221	0	Q02818	Q02818	NUCB1_HUMAN	NUCB1	Nucleobindin-1
14.8298	14.7792	14.9224	15.0583	15.1259	15.0364	14.2512	14.1833	14.0829	15.9239	16.1065	16.4139	+	6.05852	0	Q02878	Q02878	RL6_HUMAN	RPL6	60S ribosomal protein L6
13.6888	13.5983	13.4558	13.4786	13.3178	13.4316	13.4417	13.5495	13.299	14.5894	14.3751	14.306	+	4.72232	1.32013e-05	Q02880;Q02880-2	P11388;Q02880;P11388-2;P11388-3;P11388-4;Q02880-2	TOP2B_HUMAN	TOP2B	DNA topoisomerase 2-beta
15.7042	15.7568	15.7322	15.7668	15.7424	15.7225	15.3107	15.1985	15.0987	14.8629	14.6725	14.9069	+	5.7187	0	Q02978	Q02978;Q02978-2	M2OM_HUMAN	SLC25A11	Mitochondrial 2-oxoglutarate/malate carrier protein
13.0036	12.9329	12.8947	13.8571	13.751	13.8986	13.743	13.592	13.6298	NaN	NaN	13.2661	+	4.97143	1.47874e-05	Q03154	Q03154;Q03154-2;Q03154-4	ACY1_HUMAN	ACY1	Aminoacylase-1
11.3368	11.7799	11.6903	12.1425	12.625	12.4152	12.4193	11.13	11.6141	14.5903	14.4843	14.231	+	4.27218	5.24934e-05	Q03167;Q03167-2	Q03167;Q03167-2	TGBR3_HUMAN	TGFBR3	Transforming growth factor beta receptor type 3
11.7605	11.7676	11.5642	10.0041	10.7663	10.4995	11.5608	11.836	11.6359	NaN	NaN	NaN	+	2.964	0.000951673	Q03169	Q03169	TNAP2_HUMAN	TNFAIP2	Tumor necrosis factor alpha-induced protein 2
14.7214	14.6927	14.7284	14.6526	14.6905	14.6281	14.8367	14.8041	14.6797	14.6315	14.4722	14.4051	+	1.97701	0.00669574	Q03252	Q03252	LMNB2_HUMAN	LMNB2	Lamin-B2
12.603	12.9738	12.5362	12.1094	11.5839	12.053	12.5138	12.6554	12.9776	NaN	NaN	NaN	+	1.87992	0.00802591	Q03405	Q03405;Q03405-2;Q03405-3	UPAR_HUMAN	PLAUR	Urokinase plasminogen activator surface receptor
15.0518	15.1375	15.2062	14.8565	14.9635	14.8475	14.6674	14.6055	14.6868	14.8188	14.916	14.8634	+	4.08579	0.000100358	Q03518;Q03518-2	Q03518;Q03518-2	TAP1_HUMAN	TAP1	Antigen peptide transporter 1
14.6833	14.5659	14.6952	14.2303	14.2507	14.0325	13.8957	13.8597	13.6207	14.0905	14.168	14.1619	+	4.16926	6.99126e-05	Q03519	Q03519;Q03519-2	TAP2_HUMAN	TAP2	Antigen peptide transporter 2
13.6112	13.5299	13.6821	13.8481	13.8111	13.714	13.9609	14.0091	14.0744	13.7096	12.9791	13.3066	+	1.86344	0.00826079	Q04637;Q04637-3;Q04637-4;Q04637-5;Q04637-8;Q04637-9	Q04637;Q04637-9;Q04637-3;Q04637-4;Q04637-5;Q04637-6;Q04637-7;Q04637-8	IF4G1_HUMAN	EIF4G1	Eukaryotic translation initiation factor 4 gamma 1
14.7609	14.6308	14.7058	14.7078	14.6813	14.6717	14.5058	14.3445	14.4797	17.0803	17.1051	17.2435	+	9.87243	0	Q04695	Q04695	K1C17_HUMAN	KRT17	Keratin, type I cytoskeletal 17
12.6716	12.824	12.8484	13.4445	13.516	13.3937	13.2686	13.2286	13.3786	15.4096	15.1489	15.496	+	7.79683	0	Q04756	Q04756	HGFA_HUMAN	HGFAC	Hepatocyte growth factor activator
15.3067	15.2297	15.3939	16.182	16.0859	16.0932	16.2109	16.0318	15.8141	15.7565	16.0391	15.4749	+	2.62773	0.00195498	Q04760	Q04760;Q04760-2	LGUL_HUMAN	GLO1	Lactoylglutathione lyase
16.183	16.1831	16.2642	16.295	16.344	16.33	16.676	16.5471	16.5543	15.783	16.0829	15.9572	+	3.89038	0.000128461	Q04837	Q04837	SSBP_HUMAN	SSBP1	Single-stranded DNA-binding protein, mitochondrial
14.3085	14.4224	14.5825	14.1871	14.2644	14.1777	14.4216	14.502	14.4533	14.1	13.8352	14.1941	+	2.09601	0.00514863	Q04917	Q04917	1433F_HUMAN	YWHAH	14-3-3 protein eta
14.7029	14.9212	14.7988	14.7104	14.6685	14.6542	14.8459	14.7324	14.7458	14.0341	13.3959	13.8891	+	3.54155	0.000297994	Q04941	Q04941;Q04941-2	PLP2_HUMAN	PLP2	Proteolipid protein 2
11.1309	11.2763	11.5344	11.6714	11.7382	11.6682	11.6782	11.7667	11.9031	NaN	NaN	NaN	+	1.90218	0.0077171	Q05397;Q05397-5;Q05397-7	Q05397;Q05397-2;Q05397-5;Q05397-6;Q05397-7	FAK1_HUMAN	PTK2	Focal adhesion kinase 1
12.6439	12.8227	13.0708	12.9565	12.8647	13.0423	12.9788	13.13	13.0997	14.4202	15.0888	14.2796	+	4.12885	9.27961e-05	Q05519;Q05519-2	Q05519;Q05519-2	SRS11_HUMAN	SRSF11	Serine/arginine-rich splicing factor 11
13.8037	13.9447	13.9063	14.4669	14.4155	14.6233	14.281	14.1412	13.9589	16.2995	16.334	16.5216	+	7.64655	0	Q06033;Q06033-2	Q06033;Q06033-2	ITIH3_HUMAN	ITIH3	Inter-alpha-trypsin inhibitor heavy chain H3
17.3224	17.281	17.375	17.2947	17.3095	17.2852	17.699	17.5731	17.5565	16.7561	16.7912	16.6021	+	5.7918	0	Q06323	Q06323;Q06323-2;Q06323-3	PSME1_HUMAN	PSME1	Proteasome activator complex subunit 1
12.4357	12.4687	12.5963	12.5484	12.3919	12.3774	12.6646	12.7664	12.7767	NaN	NaN	NaN	+	2.01076	0.00611499	Q06546	Q06546	GABPA_HUMAN	GABPA	GA-binding protein alpha chain
11.9614	11.9435	11.6324	11.6055	11.6104	11.8093	11.9073	11.8399	12.1471	12.965	NaN	12.5241	+	2.64331	0.00190279	Q06587;Q06587-2	Q06587;Q06587-2	RING1_HUMAN	RING1	E3 ubiquitin-protein ligase RING1
12.3006	12.8658	12.517	13.2601	13.3453	13.1497	13.1135	12.8151	12.9125	15.5867	15.295	15.5466	+	6.61793	0	Q06828	Q06828	FMOD_HUMAN	FMOD	Fibromodulin
18.7877	18.6877	18.7344	19.1353	19.1528	19.1457	19.4624	19.3678	19.2311	18.4423	18.4936	18.5611	+	5.80261	0	Q06830	Q06830	PRDX1_HUMAN	PRDX1	Peroxiredoxin-1
15.1184	15.2048	15.1647	15.2894	15.3596	15.2517	14.7011	14.7589	14.4072	16.1613	15.9101	16.0058	+	5.37992	9.28074e-06	Q07020;Q07020-2	Q07020;Q07020-2	RL18_HUMAN	RPL18	60S ribosomal protein L18
16.6033	16.5364	16.7559	16.7586	16.8112	16.8506	16.8373	16.8061	16.521	16.0503	16.287	16.1481	+	3.08712	0.000764151	Q07021	Q07021	C1QBP_HUMAN	C1QBP	Complement component 1 Q subcomponent-binding protein, mitochondrial
14.5867	14.7214	14.5772	14.3014	14.3285	14.3605	14.5492	14.5425	14.5104	13.493	13.8283	13.8786	+	4.33042	5.42005e-05	Q07065	Q07065	CKAP4_HUMAN	CKAP4	Cytoskeleton-associated protein 4
8.84487	8.508	8.31455	9.68775	9.84147	9.66238	9.97408	9.25037	10.3224	NaN	NaN	NaN	+	2.10461	0.00508832	Q07108	Q07108	CD69_HUMAN	CD69	Early activation antigen CD69
12.514	12.8133	12.1342	13.7398	13.5133	13.4929	13.1952	13.5671	13.497	12.7385	12.823	12.324	+	2.912	0.00107826	Q07654	Q07654	TFF3_HUMAN	TFF3	Trefoil factor 3
15.8752	15.8201	15.8657	15.9403	15.8988	15.8671	16.2635	16.2754	16.3506	15.1163	15.2514	15.3329	+	6.5377	0	Q07812;Q07812-2;Q07812-8	Q07812;Q07812-8;Q07812-2;Q07812-4;Q07812-5;Q07812-6;Q07812-7	BAX_HUMAN	BAX	Apoptosis regulator BAX
13.2251	13.1254	13.1544	13.3276	13.286	13.2448	13.799	13.6535	13.7661	NaN	13.5643	NaN	+	4.33243	5.42741e-05	Q07817;Q07817-2;Q07817-3	Q07817;Q07817-2;Q07817-3	B2CL1_HUMAN	BCL2L1	Bcl-2-like protein 1
11.3541	11.2905	10.758	11.0469	11.0196	10.6652	10.0297	10.3111	10.2284	NaN	NaN	NaN	+	2.15157	0.00474689	Q07889	Q07889;Q07890;Q07890-2	SOS1_HUMAN	SOS1	Son of sevenless homolog 1
12.4819	12.3058	12.3091	11.8636	11.6508	11.8092	11.9121	11.943	12.1252	NaN	13.3578	NaN	+	2.79063	0.00144799	Q07954	Q07954	LRP1_HUMAN	LRP1	Prolow-density lipoprotein receptor-related protein 1
16.1571	16.1506	16.1738	16.1268	16.2068	16.2277	16.664	16.5233	16.4059	16.1956	16.0467	16.031	+	3.0708	0.000772586	Q07955	Q07955;Q07955-2;Q07955-3	SRSF1_HUMAN	SRSF1	Serine/arginine-rich splicing factor 1
14.7127	14.592	14.649	14.4964	14.4175	14.5265	14.2909	14.2621	14.1064	14.4634	14.0107	14.1705	+	2.04049	0.00574129	Q07960	Q07960	RHG01_HUMAN	ARHGAP1	Rho GTPase-activating protein 1
12.7065	12.697	12.6172	11.5755	11.812	11.7121	11.7595	11.9315	11.6173	16.0403	16.1556	16.2318	+	9.98095	0	Q08188	Q08188	TGM3_HUMAN	TGM3	Protein-glutamine gamma-glutamyltransferase E
14.9365	15.0296	15.018	14.9058	14.9103	14.8169	14.56	14.5619	14.5696	15.2163	15.2241	15.3676	+	5.60304	0	Q08211	Q08211	DHX9_HUMAN	DHX9	ATP-dependent RNA helicase A
12.3112	12.4338	12.401	12.2678	12.1564	12.2751	12.3922	12.45	12.5343	NaN	NaN	14.6519	+	1.77821	0.00994767	Q08378	Q08378;Q08378-2	GOGA3_HUMAN	GOLGA3	Golgin subfamily A member 3
14.9417	15.0982	14.9953	15.2393	15.1714	15.1775	15.3788	15.261	15.2497	14.7082	14.6272	14.6085	+	5.16811	8.29876e-06	Q08380	Q08380	LG3BP_HUMAN	LGALS3BP	Galectin-3-binding protein
12.3452	12.1736	12.6394	12.4368	12.2148	12.5449	12.1375	12.2637	12.3746	16.8536	17.0061	17.1283	+	8.89182	0	Q08554;Q08554-2	Q08554;Q08554-2	DSC1_HUMAN	DSC1	Desmocollin-1
12.3151	12.3389	12.3212	12.4539	12.4665	12.532	12.7728	12.9129	12.8082	NaN	NaN	NaN	+	4.3804	4.49438e-05	Q08623;Q08623-3;Q08623-4	Q08623;Q08623-2;Q08623-3;Q08623-4	HDHD1_HUMAN	PUDP	Pseudouridine-5'-phosphatase
16.0754	16.032	16.084	15.9522	15.8932	15.9357	16.37	16.1074	15.9689	14.4816	14.7711	14.8158	+	5.44711	9.77995e-06	Q08722	Q08722;Q08722-3;Q08722-2;Q08722-4	CD47_HUMAN	CD47	Leukocyte surface antigen CD47
14.2168	14.211	14.0552	13.9366	13.9307	13.9546	14.1337	14.1299	14.039	14.6778	14.5518	14.9393	+	3.84349	0.000134054	Q08945	Q08945	SSRP1_HUMAN	SSRP1	FACT complex subunit SSRP1
13.9798	13.9153	13.9903	13.5451	13.7749	13.6501	13.5483	13.4282	13.3195	14.4248	14.1652	14.4982	+	4.14019	9.31373e-05	Q08AF3	Q08AF3;Q08AF3-2	SLFN5_HUMAN	SLFN5	Schlafen family member 5
12.2244	12.3293	12.3356	12.4521	12.285	12.3662	12.3076	12.3653	12.3289	13.2598	13.1819	13.2354	+	6.95723	0	Q08J23	Q08J23;Q08J23-2;Q08J23-3	NSUN2_HUMAN	NSUN2	RNA cytosine C(5)-methyltransferase NSUN2
16.2676	16.1668	16.3077	16.2749	16.3649	16.3838	16.7879	16.6884	16.5276	16.1416	16.3857	16.2912	+	2.49158	0.00244997	Q09028;Q09028-3	Q09028;Q09028-2;Q09028-3;Q09028-4	RBBP4_HUMAN	RBBP4	Histone-binding protein RBBP4
16.3824	16.3489	16.358	16.2073	16.1873	16.1975	16.4399	16.4923	16.5311	15.8852	15.8657	16.0303	+	5.27463	8.77193e-06	Q09666	Q09666	AHNK_HUMAN	AHNAK	Neuroblast differentiation-associated protein AHNAK
12.4229	12.5175	12.3725	11.9187	11.5884	11.5474	12.214	12.2397	12.5584	NaN	NaN	NaN	+	2.53414	0.00225369	Q0VD83	Q0VD83;Q0VD83-3	APOBR_HUMAN	APOBR	Apolipoprotein B receptor
13.6878	13.6139	13.5705	13.6111	13.54	13.7071	12.7446	12.899	12.5381	NaN	NaN	NaN	+	3.86779	0.000131435	Q10471	Q10471	GALT2_HUMAN	GALNT2	Polypeptide N-acetylgalactosaminyltransferase 2
12.8567	12.9199	12.8998	12.6342	12.6402	12.7802	12.7548	12.8197	12.9573	13.1034	13.4699	13.4424	+	2.98241	0.000908954	Q10570	Q10570	CPSF1_HUMAN	CPSF1	Cleavage and polyadenylation specificity factor subunit 1
12.2871	12.1092	12.277	11.0326	10.9191	11.2529	11.9163	11.563	11.4481	NaN	NaN	NaN	+	3.14716	0.000698873	Q10588	Q10588;Q10588-2	BST1_HUMAN	BST1	ADP-ribosyl cyclase/cyclic ADP-ribose hydrolase 2
13.9688	13.9853	13.9381	14.0666	14.1318	14.0571	13.4316	13.3363	13.3604	13.7836	14.7739	14.2921	+	1.95346	0.00688337	Q10713	Q10713	MPPA_HUMAN	PMPCA	Mitochondrial-processing peptidase subunit alpha
11.2681	11.2247	11.5146	12.0512	11.8931	11.931	11.9315	11.6203	11.8766	NaN	NaN	NaN	+	2.41624	0.00280702	Q12765;Q12765-2	Q12765;Q12765-2	SCRN1_HUMAN	SCRN1	Secernin-1
12.7327	12.7754	12.6323	12.4638	12.4579	12.4507	12.1686	12.0689	12.0259	NaN	NaN	12.8074	+	4.36373	4.426e-05	Q12768	Q12768	WASC5_HUMAN	WASHC5	WASH complex subunit 5
12.2598	12.3371	12.2627	12.4855	12.7506	12.7747	12.5181	12.4212	12.5286	NaN	NaN	NaN	+	1.97339	0.00671629	Q12792	Q12792;Q12792-3	TWF1_HUMAN	TWF1	Twinfilin-1
12.2652	12.3067	12.2476	12.9374	12.8623	12.8184	12.6289	12.669	12.7483	14.4039	14.4676	14.9856	+	6.21974	0	Q12805;Q12805-2;Q12805-3;Q12805-4	Q12805;Q12805-2;Q12805-3;Q12805-4;Q12805-5	FBLN3_HUMAN	EFEMP1	EGF-containing fibulin-like extracellular matrix protein 1
NaN	10.0727	10.0662	10.5827	10.9399	10.5484	10.6151	NaN	10.631	12.391	NaN	12.9252	+	3.52169	0.000312324	Q12841;Q12841-2	Q12841;Q12841-2	FSTL1_HUMAN	FSTL1	Follistatin-related protein 1
10.4029	10.4427	10.5147	12.049	11.876	11.8772	11.7127	11.5409	11.9732	13.899	NaN	13.694	+	6.57091	0	Q12860;Q12860-2	Q12860;Q12860-2	CNTN1_HUMAN	CNTN1	Contactin-1
13.688	13.636	13.6954	13.7498	13.7831	13.771	13.8754	13.963	14.1491	13.7377	13.743	13.8207	+	2.33184	0.00332215	Q12874	Q12874	SF3A3_HUMAN	SF3A3	Splicing factor 3A subunit 3
11.8331	11.7259	11.6486	11.9738	12.0527	11.9843	12.1475	12.2049	12.108	NaN	NaN	NaN	+	3.18156	0.000677024	Q12888;Q12888-2;Q12888-3	Q12888;Q12888-2;Q12888-3	TP53B_HUMAN	TP53BP1	TP53-binding protein 1
14.8845	14.8247	14.8648	14.8024	14.7957	14.7426	14.9348	14.9108	14.7337	15.0181	15.1819	15.188	+	2.60552	0.00202677	Q12905	Q12905	ILF2_HUMAN	ILF2	Interleukin enhancer-binding factor 2
14.5682	14.666	14.7171	14.8599	14.8696	14.8429	14.7273	14.7	14.5632	14.3771	14.3436	14.56	+	2.78819	0.00145429	Q12906;Q12906-7	Q12906;Q96SI9;Q12906-2;Q12906-3;Q12906-4;Q12906-5;Q12906-6;Q12906-7;Q96SI9-2	ILF3_HUMAN	ILF3	Interleukin enhancer-binding factor 3
16.9103	16.9851	17.0325	16.8664	16.9327	16.8761	16.9151	16.7528	16.4779	16.0443	16.2558	16.3089	+	3.31728	0.000586297	Q12907	Q12907	LMAN2_HUMAN	LMAN2	Vesicular integral-membrane protein VIP36
13.5997	13.5723	13.4744	12.8937	13.0358	13.033	13.5227	13.4838	13.318	NaN	NaN	NaN	+	3.31112	0.000608997	Q12913;Q12913-3	Q12913;Q12913-3	PTPRJ_HUMAN	PTPRJ	Receptor-type tyrosine-protein phosphatase eta
16.2877	16.1411	16.2691	16.5471	16.6124	16.5756	16.0385	16.0902	16.035	16.1694	16.3368	16.3448	+	4.03681	0.000107728	Q12931;Q12931-2	Q12931;Q12931-2	TRAP1_HUMAN	TRAP1	Heat shock protein 75 kDa, mitochondrial
11.8941	12.0658	11.9912	11.1974	11.4552	11.0335	11.3738	11.4933	11.1539	NaN	NaN	12.5363	+	2.5458	0.00221481	Q12965	Q12965	MYO1E_HUMAN	MYO1E	Unconventional myosin-Ie
10.7016	NaN	NaN	11.0124	NaN	11.0049	NaN	11.4935	11.5244	NaN	NaN	NaN	+	2.9975	0.000876133	Q12974;Q12974-3	Q12974;Q12974-2;Q12974-3;Q12974-4	TP4A2_HUMAN	PTP4A2	Protein tyrosine phosphatase type IVA 2
12.4966	12.626	12.7661	12.3111	12.1665	12.1847	12.3319	12.3994	12.5236	14.408	NaN	NaN	+	2.01809	0.00594483	Q12979;Q12979-2;Q12979-4	Q12979;Q12979-2;Q12979-4	ABR_HUMAN	ABR	Active breakpoint cluster region-related protein
10.7737	10.8333	10.6307	10.1507	NaN	10.1062	9.82966	10.2128	9.87996	NaN	NaN	NaN	+	2.48934	0.0024513	Q12982;Q12982-2	Q12982;Q12982-2	BNIP2_HUMAN	BNIP2	BCL2/adenovirus E1B 19 kDa protein-interacting protein 2
16.637	16.4815	16.6572	17.2031	17.2792	17.2534	16.7342	16.7394	16.7387	15.8939	15.8549	15.8838	+	8.061	0	Q13011	Q13011	ECH1_HUMAN	ECH1	Delta(3,5)-Delta(2,4)-dienoyl-CoA isomerase, mitochondrial
13.5902	13.3702	13.4303	13.1379	13.2027	13.1119	13.3672	13.4198	13.5694	13.6678	13.8601	14.0034	+	3.16859	0.000691117	Q13043	Q13043;Q13043-2	STK4_HUMAN	STK4	Serine/threonine-protein kinase 4
13.2239	13.361	13.2497	13.4287	13.2748	13.4589	12.7249	12.9386	12.8567	NaN	14.1435	14.3498	+	4.96258	1.46789e-05	Q13057;Q13057-2	Q13057;Q13057-2	COASY_HUMAN	COASY	Bifunctional coenzyme A synthase
12.4787	12.6913	12.5146	12.7484	12.8527	12.9626	12.2011	12.5449	12.4118	NaN	13.8287	13.6664	+	4.29626	5.30504e-05	Q13085;Q13085-2;Q13085-3;Q13085-4	Q13085;Q13085-2;Q13085-3;Q13085-4	ACACA_HUMAN	ACACA	Acetyl-CoA carboxylase 1
13.6785	13.6263	13.7184	13.3312	13.2315	13.4845	13.676	13.575	13.6418	13.5787	13.5675	NaN	+	2.24813	0.00393308	Q13094	Q13094	LCP2_HUMAN	LCP2	Lymphocyte cytosolic protein 2
13.9948	13.7303	14.182	14.428	14.319	14.0723	14.5525	14.0931	13.9982	14.991	14.908	15.1671	+	2.72068	0.00156417	Q13103	Q13103	SPP24_HUMAN	SPP2	Secreted phosphoprotein 24
10.9173	11.1265	11.0355	10.7087	10.6064	10.6801	11.0565	10.9506	NaN	12.4646	NaN	NaN	+	2.26158	0.00381789	Q13137;Q13137-2;Q13137-3;Q13137-4	Q13137;Q13137-2;Q13137-3;Q13137-4;Q13137-5	CACO2_HUMAN	CALCOCO2	Calcium-binding and coiled-coil domain-containing protein 2
13.4079	13.2852	13.2204	12.9187	13.0252	13.1428	13.158	13.0827	12.8594	13.7768	13.7062	13.686	+	3.79252	0.000139831	Q13151	Q13151	ROA0_HUMAN	HNRNPA0	Heterogeneous nuclear ribonucleoprotein A0
15.3116	15.2845	15.4694	15.4264	15.4857	15.4569	15.6497	15.6349	15.4903	14.5619	14.369	14.1724	+	5.26353	8.63931e-06	Q13162	Q13162	PRDX4_HUMAN	PRDX4	Peroxiredoxin-4
14.867	14.8285	14.8764	14.7271	14.7167	14.7264	15.0113	14.9576	14.8962	14.7341	14.7012	14.5502	+	2.9555	0.000976331	Q13200	Q13200;Q13200-2;Q13200-3	PSMD2_HUMAN	PSMD2	26S proteasome non-ATPase regulatory subunit 2
14.4916	14.509	14.3828	14.1657	14.3557	14.2075	13.9694	14.0316	14.0738	NaN	NaN	NaN	+	2.89065	0.00118391	Q13217	Q13217	DNJC3_HUMAN	DNAJC3	DnaJ homolog subfamily C member 3
15.1366	15.1998	15.1955	16.6258	16.6351	16.6194	16.2683	16.3034	16.22	15.6789	16.0574	15.9454	+	6.15521	0	Q13228;Q13228-4	Q13228;Q13228-2;Q13228-3;Q13228-4	SBP1_HUMAN	SELENBP1	Methanethiol oxidase
14.1047	14.1532	14.2188	14.243	14.2851	14.2037	14.4103	14.3827	14.4134	14.6978	14.9553	14.8825	+	4.76767	1.34454e-05	Q13242	Q13242	SRSF9_HUMAN	SRSF9	Serine/arginine-rich splicing factor 9
12.2265	12.0423	12.0546	12.3378	12.3336	12.1351	11.8428	11.7418	11.469	NaN	14.0055	NaN	+	2.20907	0.00427704	Q13253	Q13253	NOGG_HUMAN	NOG	Noggin
14.6194	14.5758	14.5298	14.693	14.6082	14.6612	14.9125	14.9253	14.9321	15.1993	14.808	15.0452	+	2.66655	0.00177632	Q13263	Q13263;Q13263-2	TIF1B_HUMAN	TRIM28	Transcription intermediary factor 1-beta
14.588	14.6742	14.6279	14.2731	14.2306	14.258	14.7103	14.6452	14.542	14.2783	NaN	14.4389	+	3.29671	0.000603256	Q13287	Q13287	NMI_HUMAN	NMI	N-myc-interactor
14.1003	13.9727	14.1575	13.8786	13.8538	13.8898	14.0747	13.9086	14.0628	NaN	12.5055	13.0193	+	3.86349	0.000131291	Q13303-2	Q13303;Q13303-2;Q13303-3;Q13303-4;Q13303-5	KCAB2_HUMAN	KCNAB2	Isoform 2 of Voltage-gated potassium channel subunit beta-2
14.1616	14.1212	14.0344	14.1399	14.0935	14.2701	13.8856	13.8567	13.9904	14.7075	14.2994	14.8812	+	2.40974	0.00282421	Q13310-2	Q13310;Q13310-2;Q13310-3	PABP4_HUMAN	PABPC4	Isoform 2 of Polyadenylate-binding protein 4
14.6748	14.6531	14.6458	14.4971	14.5912	14.4875	14.3967	14.4097	14.2425	14.5291	14.6946	14.801	+	2.18545	0.00446089	Q13347	Q13347	EIF3I_HUMAN	EIF3I	Eukaryotic translation initiation factor 3 subunit I
14.4213	14.5107	14.4287	14.4001	14.4688	14.4266	14.43	14.3957	14.3929	14.6789	14.6649	14.9945	+	2.29084	0.00364117	Q13363;Q13363-2	P56545;P56545-3;Q13363;Q13363-2;P56545-2	CTBP1_HUMAN	CTBP1	C-terminal-binding protein 1
15.3709	15.2621	15.4256	15.6976	15.7921	15.7018	15.7679	15.9267	15.8863	15.1893	15.0678	15.5999	+	2.36411	0.00311795	Q13404;Q13404-1;Q13404-2;Q13404-7	Q13404;Q13404-1;Q13404-2;Q13404-6;Q13404-7	UB2V1_HUMAN	UBE2V1	Ubiquitin-conjugating enzyme E2 variant 1
12.4449	12.2815	12.4633	12.4537	12.501	12.4732	13.4029	13.1502	13.3276	12.4228	12.4953	12.9478	+	3.22904	0.000626667	Q13405	Q13405	RM49_HUMAN	MRPL49	39S ribosomal protein L49, mitochondrial
13.0167	12.9455	12.9664	13.1645	13.2409	13.3838	13.3363	13.3435	13.2552	NaN	12.5417	11.4977	+	2.16905	0.00461957	Q13409;Q13409-2;Q13409-3;Q13409-5;Q13409-6;Q13409-7	Q13409;Q13409-3;Q13409-2;Q13409-5;Q13409-6;Q13409-7	DC1I2_HUMAN	DYNC1I2	Cytoplasmic dynein 1 intermediate chain 2
15.3624	15.2565	15.4252	15.3057	15.2863	15.2817	14.7622	14.774	14.7186	14.6612	14.6323	14.5599	+	6.64645	0	Q13423	Q13423	NNTM_HUMAN	NNT	NAD(P) transhydrogenase, mitochondrial
12.2506	12.2757	12.4371	12.2734	12.4201	12.105	12.4433	12.5	12.6422	14.3897	NaN	14.1323	+	5.54882	0	Q13427;Q13427-2	Q13427;Q13427-2	PPIG_HUMAN	PPIG	Peptidyl-prolyl cis-trans isomerase G
12.6687	12.9121	12.8394	12.9683	12.7167	12.6471	13.0768	13.1135	13.1882	14.8429	14.5246	14.6723	+	6.45375	0	Q13428-3	Q13428;Q13428-2;Q13428-3;Q13428-4;Q13428-6;Q13428-7;Q13428-8	TCOF_HUMAN	TCOF1	Isoform 3 of Treacle protein
14.3261	14.204	14.3149	14.386	14.3227	14.2332	14.5819	14.7328	14.6898	14.8976	14.5679	14.7278	+	2.9234	0.00106336	Q13435	Q13435	SF3B2_HUMAN	SF3B2	Splicing factor 3B subunit 2
13.9101	14.084	14.0106	14.4686	14.3531	14.3413	14.6673	14.7684	14.5996	NaN	NaN	NaN	+	3.80051	0.000136315	Q13442	Q13442	HAP28_HUMAN	PDAP1	28 kDa heat- and acid-stable phosphoprotein
11.7874	11.8803	11.849	11.8155	11.975	11.9393	12.118	12.1562	12.0429	NaN	NaN	13.1688	+	2.23595	0.00405797	Q13469;Q13469-2;Q13469-3;Q13469-4	Q13469;Q13469-2;Q13469-3;Q13469-4;Q13469-5	NFAC2_HUMAN	NFATC2	Nuclear factor of activated T-cells, cytoplasmic 2
NaN	11.1774	10.7015	11.0276	10.763	11.0938	NaN	11.8959	11.9731	NaN	NaN	NaN	+	1.88511	0.00796659	Q13485	Q13485	SMAD4_HUMAN	SMAD4	Mothers against decapentaplegic homolog 4
15.125	15.0353	15.1443	14.3348	14.4954	14.392	14.5201	14.5807	14.5639	NaN	12.5388	NaN	+	4.72142	1.31579e-05	Q13488	Q13488	VPP3_HUMAN	TCIRG1	V-type proton ATPase 116 kDa subunit a 3
12.8143	12.8662	12.6204	12.4635	12.3792	12.4522	12.3548	12.4615	12.2466	13.9545	12.9599	NaN	+	1.83097	0.00883053	Q13492;Q13492-2;Q13492-3;Q13492-5	Q13492;Q13492-2;Q13492-3;Q13492-4;Q13492-5	PICAL_HUMAN	PICALM	Phosphatidylinositol-binding clathrin assembly protein
13.7193	13.6113	13.566	13.7451	13.9877	13.8046	13.9611	13.8825	13.9935	NaN	13.5319	NaN	+	1.81394	0.00924436	Q13505;Q13505-3	Q13505;Q13505-3	MTX1_HUMAN	MTX1	Metaxin-1
17.0287	16.9848	17.0331	17.2688	17.2597	17.2861	17.4891	17.3984	17.3663	16.7542	16.7957	16.8324	+	6.54068	0	Q13510;Q13510-2	Q13510;Q13510-2;Q13510-3	ASAH1_HUMAN	ASAH1	Acid ceramidase
11.879	12.2707	11.8852	11.8724	12.2332	11.9712	12.2958	12.1386	12.3095	12.9682	NaN	13.2922	+	2.94531	0.0010199	Q13546	Q13546;Q13546-2	RIPK1_HUMAN	RIPK1	Receptor-interacting serine/threonine-protein kinase 1
15.3104	15.2215	15.1874	15.2695	15.3435	15.2753	15.2158	15.1849	15.0955	15.515	15.3604	15.7135	+	1.94369	0.00704798	Q13547	Q13547	HDAC1_HUMAN	HDAC1	Histone deacetylase 1
11.9436	12.1866	12.0947	11.8899	11.9791	11.9895	11.6097	11.7674	11.4959	NaN	NaN	NaN	+	2.20838	0.0042918	Q13555-4	Q13555;Q13555-5;Q13555-10;Q13555-11;Q13555-2;Q13555-3;Q13555-4;Q13555-6;Q13555-7;Q13555-8;Q13555-9	KCC2G_HUMAN	CAMK2G	Isoform 4 of Calcium/calmodulin-dependent protein kinase type II subunit gamma
12.3588	13.0214	12.3932	11.9335	11.9444	12.1871	12.3403	12.4437	12.7496	13.8653	NaN	13.8423	+	3.30981	0.000607945	Q13573	Q13573	SNW1_HUMAN	SNW1	SNW domain-containing protein 1
13.8781	13.847	13.9146	13.8754	13.8342	13.7658	14.1198	13.9955	13.8388	13.5989	NaN	13.2062	+	1.96216	0.00680442	Q13586	Q13586;Q13586-2	STIM1_HUMAN	STIM1	Stromal interaction molecule 1
14.1052	14.1524	14.2528	14.1379	14.0906	14.1844	14.3709	14.3922	14.3588	13.6685	13.8063	13.5971	+	4.83595	1.38408e-05	Q13596	O60749;Q13596;O60749-2;Q13596-2	SNX1_HUMAN	SNX1	Sorting nexin-1
12.2566	12.1665	12.0207	11.8298	11.897	11.8576	11.9123	11.9357	11.9263	NaN	13.0268	NaN	+	2.19631	0.00437175	Q13616	Q13616	CUL1_HUMAN	CUL1	Cullin-1
13.4297	13.4354	13.4438	13.5111	13.4997	13.5447	13.5296	13.5304	13.6138	NaN	NaN	NaN	+	2.07869	0.00532329	Q13620;Q13620-1	Q13620;Q13620-1;Q13620-3	CUL4B_HUMAN	CUL4B	Cullin-4B
14.5407	14.5041	14.5469	15.4423	15.543	15.5	15.0767	15.1217	14.9361	14.8053	15.3405	14.9941	+	3.46818	0.000331187	Q13630	Q13630	FCL_HUMAN	GFUS	GDP-L-fucose synthase
13.4685	13.684	13.6718	12.7372	12.909	12.6618	12.916	13.0501	12.7199	NaN	NaN	NaN	+	3.18543	0.000675964	Q13636	Q13636;Q9UL26	RAB31_HUMAN	RAB31	Ras-related protein Rab-31
12.7417	12.8538	12.5938	12.2471	12.3493	12.3188	12.0581	12.0844	12.0695	NaN	NaN	12.2781	+	3.75143	0.000146138	Q13637	Q13637	RAB32_HUMAN	RAB32	Ras-related protein Rab-32
10.2455	10.3322	NaN	11.0869	11.1187	11.3142	11.0569	11.2551	11.5292	NaN	NaN	NaN	+	2.51323	0.00233394	Q13641	Q13641	TPBG_HUMAN	TPBG	Trophoblast glycoprotein
10.7388	10.9112	10.958	9.90272	9.83559	10.046	9.9804	10.0576	10.302	NaN	NaN	NaN	+	3.53325	0.000303318	Q13642-1;Q13642-4;Q13642-5	Q13642-1;Q13642-4;Q13642-5	FHL1_HUMAN	FHL1	Isoform 1 of Four and a half LIM domains protein 1
13.0442	12.8985	12.5784	12.9549	13.008	13.0851	13.5054	13.3447	13.2844	14.0341	NaN	14.4778	+	3.42835	0.000400361	Q13740;Q13740-2	Q13740;Q13740-2;Q13740-3	CD166_HUMAN	ALCAM	CD166 antigen
12.9609	13.192	13.3135	13.1692	12.8102	12.7317	13.0441	13.1026	13.1357	13.9168	NaN	14.3633	+	2.88551	0.00119283	Q13761;Q13761-2	Q13761;Q13950;Q13761-2;Q13950-2;Q13950-3	RUNX3_HUMAN	RUNX3	Runt-related transcription factor 3
14.3378	14.3826	14.4269	14.5002	14.5121	14.5126	14.6454	14.6376	14.6009	14.4111	14.617	14.4801	+	2.19989	0.00435088	Q13813	Q13813;Q13813-2;Q13813-3	SPTN1_HUMAN	SPTAN1	Spectrin alpha chain, non-erythrocytic 1
13.2655	13.3734	13.259	13.6471	13.6619	13.523	13.086	12.8924	12.8736	NaN	NaN	NaN	+	3.50697	0.000320298	Q13825	Q13825	AUHM_HUMAN	AUH	Methylglutaconyl-CoA hydratase, mitochondrial
10.5188	9.8231	10.8605	9.73071	8.96572	9.55035	9.30147	10.3129	9.8788	12.0314	12.3004	12.0774	+	3.62489	0.000209073	Q13835;Q13835-2	Q13835;Q13835-2	PKP1_HUMAN	PKP1	Plakophilin-1
14.9823	15.0495	15.0893	14.8909	15.1359	15.0507	15.2347	15.1347	15.1999	17.4146	17.6488	17.3731	+	8.32807	0	Q13867	Q13867	BLMH_HUMAN	BLMH	Bleomycin hydrolase
12.0908	12.0144	12.2947	11.8427	12.2965	12.1876	11.799	11.9813	12.3134	NaN	13.146	13.1981	+	2.74179	0.00149865	Q13885	Q13885;Q9BVA1	TBB2A_HUMAN	TUBB2A	Tubulin beta-2A chain
13.1629	12.9659	13.1206	13.6086	13.6273	13.6926	13.5651	13.5048	13.4971	NaN	NaN	NaN	+	3.8693	0.000131723	Q13938;Q13938-4	Q13938;Q13938-4	CAYP1_HUMAN	CAPS	Calcyphosin
16.0011	15.9192	16.0461	15.9752	15.9489	15.9501	16.198	16.1718	16.2102	15.6696	15.6242	15.6683	+	6.11211	0	Q14005;Q14005-2;Q14005-3	Q14005;Q14005-2;Q14005-3;Q14005-4	IL16_HUMAN	IL16	Pro-interleukin-16
12.721	12.8994	12.8335	12.6107	12.5902	12.5304	12.8719	12.9862	13.1011	12.982	NaN	NaN	+	2.44181	0.00266508	Q14008;Q14008-3	Q14008;Q14008-2;Q14008-3	CKAP5_HUMAN	CKAP5	Cytoskeleton-associated protein 5
12.5304	12.357	12.4016	11.2819	11.5702	11.2375	12.1267	11.897	11.9427	NaN	NaN	NaN	+	3.65359	0.000184	Q14012	Q14012	KCC1A_HUMAN	CAMK1	Calcium/calmodulin-dependent protein kinase type 1
16.6521	16.6315	16.7056	16.3685	16.4535	16.3904	16.8227	16.7853	16.4416	15.9754	16.1983	16.0374	+	3.03259	0.000828856	Q14019	Q14019	COTL1_HUMAN	COTL1	Coactosin-like protein
10.1018	9.65472	9.90267	10.2962	10.7608	10.4343	10.4578	10.6386	10.4393	NaN	NaN	NaN	+	1.87166	0.00815143	Q14061	Q14061	COX17_HUMAN	COX17	Cytochrome c oxidase copper chaperone
16.5437	16.4828	16.5523	16.5502	16.7476	16.6559	16.7815	16.7182	16.5039	16.3045	16.1344	16.134	+	2.82045	0.00134451	Q14103;Q14103-3	Q14103;Q14103-4;Q14103-2;Q14103-3	HNRPD_HUMAN	HNRNPD	Heterogeneous nuclear ribonucleoprotein D0
15.6376	15.6838	15.7259	15.6502	15.6178	15.6942	16.1119	16.1293	16.0126	14.1739	14.0135	13.8865	+	8.12179	0	Q14108	Q14108;Q14108-2	SCRB2_HUMAN	SCARB2	Lysosome membrane protein 2
11.0484	11.2014	10.8453	11.3719	10.7667	10.6051	NaN	NaN	NaN	NaN	13.5244	13.4648	+	3.51022	0.000322097	Q14112;Q14112-2	Q14112;Q14112-2	NID2_HUMAN	NID2	Nidogen-2
13.1231	13.1319	12.9992	12.2567	11.9407	11.754	13.2206	13.0968	12.9719	NaN	NaN	12.91	+	3.556	0.00027334	Q14116;Q14116-2	Q14116;Q14116-2	IL18_HUMAN	IL18	Interleukin-18
11.7374	12.1402	11.6612	11.9822	NaN	12.1555	11.8966	12.1456	12.4196	13.4105	13.9252	14.4442	+	3.27989	0.000609881	Q14118	Q14118	DAG1_HUMAN	DAG1	Dystroglycan 1
14.0478	13.9729	14.1589	14.0972	14.1635	14.0701	14.2206	14.3397	14.3347	12.9942	13.4968	13.8288	+	2.16766	0.00463081	Q14141;Q14141-2;Q14141-4	Q14141;Q14141-2;Q14141-3;Q14141-4	SEPT6_HUMAN	SEPTIN6	Septin-6
12.0588	11.8203	11.9706	11.702	11.8491	11.8872	12.1323	12.1702	12.3038	NaN	NaN	NaN	+	1.99672	0.00632113	Q14155-1;Q14155-5	Q14155;Q14155-1;Q14155-2;Q14155-3;Q14155-5;Q14155-6	ARHG7_HUMAN	ARHGEF7	Isoform 1 of Rho guanine nucleotide exchange factor 7
12.5967	12.4578	12.5191	12.7636	12.8726	12.562	13.173	13.1121	13.1298	13.3663	NaN	13.5707	+	3.95385	0.000122867	Q14157;Q14157-5	Q14157;Q14157-1;Q14157-3;Q14157-4;Q14157-5	UBP2L_HUMAN	UBAP2L	Ubiquitin-associated protein 2-like
12.4821	12.6353	12.6917	13.2409	13.2039	13.1617	13.2334	13.3176	13.2682	NaN	NaN	13.3932	+	4.33528	5.43478e-05	Q14160;Q14160-3	Q14160;Q14160-2;Q14160-3	SCRIB_HUMAN	SCRIB	Protein scribble homolog
12.6736	12.6768	12.6441	12.1836	12.3692	12.4106	12.257	12.3469	12.2847	NaN	NaN	12.795	+	2.78246	0.00146207	Q14161;Q14161-5;Q14161-8	Q14161;Q14161-2;Q14161-5;Q14161-7;Q14161-8;Q14161-9	GIT2_HUMAN	GIT2	ARF GTPase-activating protein GIT2
15.3059	15.2142	15.3069	15.0273	15.0829	15.0305	14.9521	14.8573	15.0314	13.6074	13.9261	14.6094	+	2.68911	0.00166535	Q14165	Q14165	MLEC_HUMAN	MLEC	Malectin
11.9987	11.9488	12.1206	13.5877	13.7316	13.5877	13.2787	13.3556	13.2343	NaN	NaN	13.1055	+	6.21604	0	Q14192	Q14192	FHL2_HUMAN	FHL2	Four and a half LIM domains protein 2
14.6518	14.6472	14.6793	14.6249	14.6352	14.6427	14.0917	14.0684	14.0791	14.5162	14.3977	14.3397	+	5.96096	0	Q14204	Q14204	DYHC1_HUMAN	DYNC1H1	Cytoplasmic dynein 1 heavy chain 1
12.4625	12.1837	12.1708	11.5775	11.3306	11.4914	11.7048	11.8394	11.8897	NaN	NaN	NaN	+	3.05489	0.00077898	Q14242;Q14242-2	Q14242;Q14242-2	SELPL_HUMAN	SELPLG	P-selectin glycoprotein ligand 1
12.3928	12.4677	12.3094	13.0043	13.1898	13.1079	13.1861	13.1398	13.0761	13.0076	NaN	NaN	+	4.45278	4.04624e-05	Q14247	Q14247;Q14247-3	SRC8_HUMAN	CTTN	Src substrate cortactin
15.9268	15.7451	15.7419	15.6544	15.6452	15.7014	15.4811	15.4221	15.473	15.1552	NaN	NaN	+	2.69723	0.00163709	Q14344	Q14344;Q14344-2	GNA13_HUMAN	GNA13	Guanine nucleotide-binding protein subunit alpha-13
12.5553	12.8298	12.3997	13.4046	13.3376	13.265	12.8106	13.1459	12.6669	NaN	NaN	NaN	+	2.02326	0.00591519	Q14353	Q14353	GAMT_HUMAN	GAMT	Guanidinoacetate N-methyltransferase
12.9988	12.9904	13.0556	13.4425	13.558	13.533	13.12	12.8654	12.8781	13.5591	13.6512	13.1351	+	2.33261	0.00332363	Q14376	Q14376;Q14376-2	GALE_HUMAN	GALE	UDP-glucose 4-epimerase
13.8058	13.8791	13.7904	13.6231	13.7103	13.7185	14.0232	13.946	14.0021	15.4562	15.3072	15.3108	+	8.76919	0	Q14498;Q14498-2;Q14498-3	Q14498;Q14498-3;Q14498-2	RBM39_HUMAN	RBM39	RNA-binding protein 39
11.5883	11.3843	11.5244	11.922	11.9262	11.9446	11.7531	11.5323	11.7724	NaN	13.072	13.2487	+	5.64615	0	Q14520;Q14520-2	Q14520;Q14520-2	HABP2_HUMAN	HABP2	Hyaluronan-binding protein 2
13.9302	13.9308	13.9715	13.7671	13.7385	13.6949	14.016	14.0077	13.8652	14.4698	14.1808	14.4595	+	3.60391	0.000214634	Q14566	Q14566	MCM6_HUMAN	MCM6	DNA replication licensing factor MCM6
10.731	11.5538	10.855	10.4577	NaN	10.5027	11.0184	NaN	NaN	14.1094	14.4796	14.3837	+	4.26833	5.22193e-05	Q14574;Q14574-2	Q14574;Q14574-2	DSC3_HUMAN	DSC3	Desmocollin-3
15.751	15.6283	15.8731	16.2223	16.3372	16.1996	16.1989	15.8792	15.5561	18.124	18.2261	18.4268	+	6.13445	0	Q14624;Q14624-2;Q14624-3;Q14624-4	Q14624;Q14624-2;Q14624-3;Q14624-4	ITIH4_HUMAN	ITIH4	Inter-alpha-trypsin inhibitor heavy chain H4
12.5224	12.5954	12.4571	12.211	12.171	12.3007	12.287	12.3898	12.4558	NaN	NaN	NaN	+	2.10637	0.00509424	Q14643;Q14643-2;Q14643-3;Q14643-4;Q14643-5;Q14643-6;Q14643-7;Q14643-8	Q14571;Q14643;Q14643-2;Q14643-3;Q14643-4;Q14643-5;Q14643-6;Q14643-7;Q14643-8	ITPR1_HUMAN	ITPR1	Inositol 1,4,5-trisphosphate receptor type 1
13.3817	13.398	13.2757	13.2669	13.2395	13.2026	13.3534	13.4129	13.5258	14.0048	14.4464	13.783	+	2.76659	0.00148907	Q14683	Q14683	SMC1A_HUMAN	SMC1A	Structural maintenance of chromosomes protein 1A
14.9368	14.9969	15.0153	15.1848	15.1499	15.1046	15.2139	15.1618	15.1364	NaN	NaN	14.9024	+	2.61241	0.0020179	Q14696	Q14696	MESD_HUMAN	MESD	LRP chaperone MESD
16.2765	16.2209	16.2576	16.1779	16.0883	16.0693	15.6066	15.5189	15.4821	15.2829	15.4888	15.5738	+	5.20409	8.38574e-06	Q14697-2	Q14697;Q14697-2	GANAB_HUMAN	GANAB	Isoform 2 of Neutral alpha-glucosidase AB
13.2904	13.4276	13.4182	13.0458	12.9632	13.1199	12.3386	12.7768	12.9686	NaN	NaN	NaN	+	1.81199	0.00925709	Q14728	Q14728	MFS10_HUMAN	MFSD10	Major facilitator superfamily domain-containing protein 10
11.4346	11.3552	11.3959	11.5407	11.7999	11.7834	11.9682	12.2063	11.859	NaN	12.1889	NaN	+	2.38863	0.00293395	Q14738	Q14738;Q14738-2;Q14738-3	2A5D_HUMAN	PPP2R5D	Serine/threonine-protein phosphatase 2A 56 kDa regulatory subunit delta isoform
17.1302	17.1137	17.1639	16.5732	16.582	16.5733	16.5899	16.537	16.4344	15.795	15.9945	15.9982	+	6.55834	0	Q14764	Q14764	MVP_HUMAN	MVP	Major vault protein
13.0367	12.8112	12.8303	12.7946	12.8855	12.7266	12.7936	12.9384	12.9002	13.2542	NaN	13.3253	+	2.51458	0.00233435	Q14790;Q14790-2;Q14790-4;Q14790-9	Q14790;Q14790-7;Q14790-9;Q14790-2;Q14790-3;Q14790-4;Q14790-5;Q14790-6;Q14790-8	CASP8_HUMAN	CASP8	Caspase-8
9.283	9.6391	NaN	10.9684	10.0366	10.1158	9.7889	9.60654	NaN	NaN	12.6942	13.2502	+	3.02145	0.000844037	Q14807;Q14807-2	Q14807;Q14807-2	KIF22_HUMAN	KIF22	Kinesin-like protein KIF22
16.5148	16.4892	16.5601	16.9414	16.9893	16.9007	17.152	17.1753	17.1389	15.4491	15.6409	16.0125	+	5.04215	1.53257e-05	Q14847	Q14847;Q14847-2;Q14847-3	LASP1_HUMAN	LASP1	LIM and SH3 domain protein 1
12.3431	12.4574	12.4801	13.4249	13.3438	13.3675	13.0563	12.8241	12.9896	NaN	11.8957	NaN	+	4.54945	2.43161e-05	Q14914;Q14914-2	Q14914;Q14914-2	PTGR1_HUMAN	PTGR1	Prostaglandin reductase 1
13.5815	13.4983	13.5402	13.7926	13.8136	13.792	14.0262	14.113	14.1294	13.492	13.5786	13.0554	+	2.82218	0.0013464	Q14919;Q14919-2	Q14919;Q14919-2	NC2A_HUMAN	DRAP1	Dr1-associated corepressor
11.8255	11.7381	12.1189	12.0317	11.6839	11.8535	12.7108	12.2363	12.5941	NaN	NaN	NaN	+	1.84359	0.00867093	Q14978;Q14978-2;Q14978-3	Q14978;Q14978-2;Q14978-3	NOLC1_HUMAN	NOLC1	Nucleolar and coiled-body phosphoprotein 1
13.9274	13.9749	13.9717	13.916	13.9019	13.8974	14.1174	14.1965	14.1203	14.0738	13.8812	13.9848	+	2.43448	0.00269104	Q14980	Q14980;Q14980-3;Q14980-4;Q14980-2	NUMA1_HUMAN	NUMA1	Nuclear mitotic apparatus protein 1
12.5022	12.8334	12.3563	12.23	12.413	12.269	12.3867	12.5498	12.8498	16.8147	16.3047	16.6136	+	7.61633	0	Q14CN4;Q14CN4-2;Q14CN4-3	Q14CN4;Q14CN4-2;Q14CN4-3	K2C72_HUMAN	KRT72	Keratin, type II cytoskeletal 72
15.9671	15.9378	16.1767	15.7754	16.0325	15.8763	15.8968	15.6246	15.4331	15.0564	14.9708	14.7979	+	3.7896	0.000139683	Q15005	Q15005	SPCS2_HUMAN	SPCS2	Signal peptidase complex subunit 2
15.255	15.1781	15.2418	14.9099	14.9561	14.8589	15.0164	14.9493	14.8882	15.1588	15.3151	15.1777	+	3.5079	0.000320596	Q15008	Q15008;Q15008-2;Q15008-3;Q15008-4	PSMD6_HUMAN	PSMD6	26S proteasome non-ATPase regulatory subunit 6
13.1354	13.1204	13.0992	12.9427	13.0229	13.0347	13.0125	12.9757	12.991	13.984	13.8724	13.6422	+	5.03829	1.52964e-05	Q15020;Q15020-4	Q15020;Q15020-2;Q15020-4	SART3_HUMAN	SART3	Squamous cell carcinoma antigen recognized by T-cells 3
12.9748	13.0769	13.0822	12.6841	12.8634	12.8442	12.6159	12.8616	12.7965	13.1461	13.5909	13.8645	+	2.28672	0.00365351	Q15027	Q15027	ACAP1_HUMAN	ACAP1	Arf-GAP with coiled-coil, ANK repeat and PH domain-containing protein 1
14.3435	14.3354	14.3607	14.2144	14.2512	14.2471	14.1262	14.1409	14.1464	14.2394	14.2437	14.205	+	5.52084	1.00503e-05	Q15029;Q15029-2	Q15029;Q15029-2;Q15029-3	U5S1_HUMAN	EFTUD2	116 kDa U5 small nuclear ribonucleoprotein component
14.1116	14.0929	14.1723	13.6988	13.6901	13.6501	14.0214	14.0738	14.0009	14.0758	14.0486	NaN	+	5.43216	9.73236e-06	Q15046;Q15046-2	Q15046;Q15046-2	SYK_HUMAN	KARS1	Lysine--tRNA ligase
13.5893	13.5995	13.6677	13.1888	13.4485	13.2797	13.2419	13.3028	13.3961	13.3815	NaN	NaN	+	2.04174	0.00574017	Q15052	Q15052;Q15052-2	ARHG6_HUMAN	ARHGEF6	Rho guanine nucleotide exchange factor 6
8.77363	NaN	8.54265	NaN	9.26401	9.34591	10.8723	NaN	11.2368	NaN	NaN	NaN	+	2.71673	0.0015781	Q15054	Q15054	DPOD3_HUMAN	POLD3	DNA polymerase delta subunit 3
15.2003	14.9777	15.2365	15.4518	15.7346	15.4319	15.7554	15.5972	15.5197	14.1615	14.1177	14.4165	+	4.95419	1.4652e-05	Q15056	Q15056;Q15056-2	IF4H_HUMAN	EIF4H	Eukaryotic translation initiation factor 4H
12.1267	12.0246	12.0436	11.7706	11.9	11.7461	11.9528	12.061	11.9942	NaN	NaN	NaN	+	2.17458	0.00455882	Q15057	Q15057	ACAP2_HUMAN	ACAP2	Arf-GAP with coiled-coil, ANK repeat and PH domain-containing protein 2
14.4878	14.3998	14.1868	15.142	15.1691	15.1943	15.471	15.4815	15.3642	17.0658	17.0888	16.9837	+	8.63127	0	Q15063	Q15063	POSTN_HUMAN	POSTN	Periostin
11.2231	NaN	11.2813	11.4299	11.1115	NaN	11.7553	11.6486	12.0821	13.072	NaN	13.6983	+	2.85399	0.00129753	Q15063-7	Q15063-3;Q15063-4;Q15063-7	POSTN_HUMAN	POSTN	Isoform 7 of Periostin
12.3743	12.4476	12.324	11.7813	11.9627	11.9749	11.9497	11.9089	11.781	NaN	NaN	NaN	+	3.15392	0.000702265	Q15067;Q15067-2	Q15067;Q15067-2;Q15067-3	ACOX1_HUMAN	ACOX1	Peroxisomal acyl-coenzyme A oxidase 1
12.6739	12.9893	12.7837	12.8783	12.6544	12.8395	12.0749	12.0196	12.0526	NaN	NaN	NaN	+	3.52607	0.000312912	Q15070;Q15070-2	Q15070;Q15070-2	OXA1L_HUMAN	OXA1L	Mitochondrial inner membrane protein OXA1L
12.9242	12.8641	12.8151	12.7769	12.7424	12.8039	13.0911	13.103	13.1654	NaN	13.0849	NaN	+	3.78939	0.000139535	Q15075	Q15075	EEA1_HUMAN	EEA1	Early endosome antigen 1
12.7245	12.6212	12.7958	11.4169	11.5299	11.8096	12.2447	12.0914	11.9092	NaN	NaN	11.2859	+	3.39015	0.000495102	Q15080	Q15080;Q15080-3	NCF4_HUMAN	NCF4	Neutrophil cytosol factor 4
17.7638	17.7052	17.6964	17.5269	17.5166	17.4524	17.4162	17.3875	17.3057	15.9376	15.9309	16.0397	+	9.43005	0	Q15084;Q15084-2;Q15084-3;Q15084-4;Q15084-5	Q15084;Q15084-2;Q15084-3;Q15084-4;Q15084-5	PDIA6_HUMAN	PDIA6	Protein disulfide-isomerase A6
15.7477	15.5563	15.7431	16.4815	16.6194	16.5416	16.681	16.5105	16.2702	16.2854	15.8732	16.0989	+	3.27131	0.000613559	Q15102	Q15102	PA1B3_HUMAN	PAFAH1B3	Platelet-activating factor acetylhydrolase IB subunit alpha1
12.2441	12.2942	12.3656	13.0261	12.9991	12.8094	13.0005	13.1543	13.1897	NaN	12.303	NaN	+	3.95903	0.000123288	Q15121;Q15121-2	Q15121;Q15121-2	PEA15_HUMAN	PEA15	Astrocytic phosphoprotein PEA-15
16.2073	15.9976	15.9773	16.0126	16.0988	16.267	16.6281	16.2999	16.1283	15.4624	15.6393	15.6101	+	2.62907	0.0019472	Q15125	Q15125	EBP_HUMAN	EBP	3-beta-hydroxysteroid-Delta(8),Delta(7)-isomerase
12.6024	12.8972	12.646	13.0566	12.9456	13.1209	12.525	12.6867	12.7857	13.1009	NaN	13.602	+	1.87286	0.00815534	Q15126	Q15126	PMVK_HUMAN	PMVK	Phosphomevalonate kinase
16.0793	16.0844	16.1369	16.1478	16.1423	16.1318	16.0811	16.0676	16.021	15.8005	15.9498	15.859	+	3.50928	0.000321195	Q15149-4	Q15149;Q15149-2;Q15149-3;Q15149-4;Q15149-5;Q15149-6;Q15149-7;Q15149-8;Q15149-9	PLEC_HUMAN	PLEC	Isoform 4 of Plectin
14.4243	14.4479	14.4815	14.239	14.3752	14.2667	14.474	14.5085	14.3364	13.7047	13.626	13.5646	+	5.85132	0	Q15155	P69849;Q15155;Q5JPE7;Q5JPE7-2;Q5JPE7-3	NOMO1_HUMAN	NOMO1	BOS complex subunit NOMO1
13.4746	13.1787	13.4491	13.983	13.9834	13.9623	13.8784	13.7821	13.7042	13.4178	13.556	13.6054	+	3.3434	0.000538933	Q15165;Q15165-1;Q15165-3	Q15165;Q15165-1;Q15165-3	PON2_HUMAN	PON2	Serum paraoxonase/arylesterase 2
11.9886	12.1569	12.1454	12.1764	12.084	12.1759	12.4663	12.4345	12.4199	NaN	NaN	NaN	+	2.9283	0.00105263	Q15172	Q15172	2A5A_HUMAN	PPP2R5A	Serine/threonine-protein phosphatase 2A 56 kDa regulatory subunit alpha isoform
15.7706	15.6739	15.8001	16.1287	16.1626	16.1014	16.1493	16.2539	16.1485	15.9129	16.0699	15.67	+	2.38955	0.00292122	Q15233	Q15233;Q15233-2	NONO_HUMAN	NONO	Non-POU domain-containing octamer-binding protein
15.1792	14.9764	15.1493	15.4413	15.4104	15.464	15.6768	15.5325	15.5301	14.651	14.8511	15.1881	+	2.65729	0.00183051	Q15257	Q15257;Q15257-2;Q15257-3	PTPA_HUMAN	PTPA	Serine/threonine-protein phosphatase 2A activator
11.9775	11.7109	12.0991	12.9388	12.6375	13.1015	13.064	12.6812	12.725	NaN	12.5851	13.0729	+	2.30919	0.00349723	Q15274	Q15274	NADC_HUMAN	QPRT	Nicotinate-nucleotide pyrophosphorylase [carboxylating]
12.155	12.2947	12.3163	12.5644	12.5732	12.5459	12.6561	12.6826	12.7555	NaN	13.5414	NaN	+	3.58499	0.000236893	Q15276	Q15276;Q15276-2	RABE1_HUMAN	RABEP1	Rab GTPase-binding effector protein 1
14.8667	14.9312	14.9234	14.601	14.5919	14.5524	14.2778	14.1498	14.1854	NaN	14.8859	NaN	+	5.33871	9.15332e-06	Q15286	Q15286;Q15286-2	RAB35_HUMAN	RAB35	Ras-related protein Rab-35
12.5538	13.3672	12.7433	12.6931	12.543	12.8777	13.0932	13.3429	13.2767	14.4162	14.4619	13.4698	+	2.17718	0.00454498	Q15287;Q15287-2;Q15287-3	Q15287;Q15287-2;Q15287-3	RNPS1_HUMAN	RNPS1	RNA-binding protein with serine-rich domain 1
17.9869	18.0532	17.9891	17.9757	17.9918	17.9709	18.2597	18.239	18.2678	18.0926	17.9833	18.2375	+	2.39008	0.002916	Q15365	Q15365	PCBP1_HUMAN	PCBP1	Poly(rC)-binding protein 1
16.8803	16.8119	16.9159	17.1402	17.0662	17.0021	17.4107	17.3754	17.2152	17.1601	16.9748	17.3107	+	2.28774	0.00365495	Q15366-3;Q15366-6	P57721;P57721-4;P57721-5;Q15366-3;Q15366-4;Q15366-6;Q15366-7	PCBP2_HUMAN	PCBP2	Isoform 3 of Poly(rC)-binding protein 2
13.2378	13.0347	13.1429	13.4593	13.5334	13.4495	13.4683	13.26	13.0958	13.0635	13.1321	13.103	+	1.95784	0.00683221	Q15369	Q15369;Q15369-2	ELOC_HUMAN	ELOC	Elongin-C
15.5121	15.5165	15.7469	15.844	15.8477	15.9809	16.1698	16.0614	15.9982	15.2127	15.5384	15.5601	+	2.8572	0.00129462	Q15370;Q15370-2	Q15370;Q15370-2	ELOB_HUMAN	ELOB	Elongin-B
15.2581	15.1739	15.2874	15.7949	15.8786	15.6575	15.1213	15.137	15.1689	14.8353	14.9986	15.3028	+	3.15827	0.000693117	Q15392	Q15392;Q15392-2	DHC24_HUMAN	DHCR24	Delta(24)-sterol reductase
14.8548	14.8571	14.8456	14.6144	14.5924	14.6434	14.8939	14.8894	14.7947	14.696	14.8152	14.6913	+	3.19289	0.000679868	Q15393	Q15393	SF3B3_HUMAN	SF3B3	Splicing factor 3B subunit 3
13.6628	13.3257	13.7609	13.0196	12.8522	12.9144	13.1726	13.353	13.223	NaN	NaN	NaN	+	2.27401	0.003747	Q15404	Q15404	RSU1_HUMAN	RSU1	Ras suppressor protein 1
12.1531	12.0587	12.2253	13.3738	13.1009	13.3206	13.1186	12.9911	13.1512	NaN	NaN	NaN	+	4.51377	2.39521e-05	Q15417;Q15417-3	Q15417;Q15417-3	CNN3_HUMAN	CNN3	Calponin-3
14.3725	14.4774	14.3509	14.6721	14.6939	14.8089	14.7826	14.7581	14.6747	14.9829	14.841	14.7391	+	3.03402	0.000830131	Q15435	Q15435;Q15435-2	PP1R7_HUMAN	PPP1R7	Protein phosphatase 1 regulatory subunit 7
12.2865	12.5249	12.3869	12.509	12.3192	12.4224	11.875	11.7539	12.0495	NaN	NaN	NaN	+	2.50723	0.00236974	Q15436	Q15436;Q15436-2	SC23A_HUMAN	SEC23A	Protein transport protein Sec23A
13.9452	14.0038	14.0607	14.2914	14.3135	14.317	13.7309	13.7943	13.7999	13.6761	13.9407	14.0195	+	3.11132	0.000737342	Q15437	Q15437	SC23B_HUMAN	SEC23B	Protein transport protein Sec23B
13.2284	13.3255	13.0209	12.9569	12.9201	13.0526	13.1702	13.1786	13.3035	13.4565	13.8239	13.4757	+	2.34494	0.00321445	Q15438;Q15438-2	Q15438;Q99418;Q15438-2;Q15438-3;Q99418-2	CYH1_HUMAN	CYTH1	Cytohesin-1
13.668	13.8275	13.7962	13.8057	13.811	13.8025	14.0476	14.0727	14.1133	14.1773	14.0464	13.8084	+	1.81296	0.00924505	Q15459	Q15459;Q15459-2	SF3A1_HUMAN	SF3A1	Splicing factor 3A subunit 1
10.5759	11.0188	10.4043	11.149	11.2571	11.0873	10.9714	10.6279	11.4369	11.5086	12.2253	11.6484	+	1.79361	0.00968365	Q15493	Q15493	RGN_HUMAN	RGN	Regucalcin
10.2927	11.2982	11.1509	11.7304	11.5417	11.1604	10.7129	NaN	NaN	16.3691	16.7972	16.573	+	5.53082	1.01523e-05	Q15517	Q15517	CDSN_HUMAN	CDSN	Corneodesmosin
12.7069	12.8121	12.723	12.5769	12.3418	12.3176	11.8073	12.0246	12.1373	NaN	12.3447	NaN	+	2.91053	0.00108038	Q15526;Q15526-2	Q15526;Q15526-2	SURF1_HUMAN	SURF1	Surfeit locus protein 1
14.1424	13.984	14.27	14.2808	14.1959	14.2475	14.1095	14.4118	14.4855	16.0692	15.5129	15.9133	+	4.90991	1.42602e-05	Q15582	Q15582	BGH3_HUMAN	TGFBI	Transforming growth factor-beta-induced protein ig-h3
10.3351	10.6955	10.3066	11.5257	11.3401	11.2363	11.2533	11.3067	11.2815	NaN	NaN	NaN	+	3.26167	0.000621622	Q15599	Q15599;Q15599-2	NHRF2_HUMAN	NHERF2	Na(+)/H(+) exchange regulatory cofactor NHE-RF2
10.636	11.3782	10.5987	10.5629	10.8318	10.2814	10.2793	10.5153	NaN	NaN	12.382	11.9781	+	2.28304	0.00367816	Q15646;Q15646-3	Q15646;Q15646-2;Q15646-3	OASL_HUMAN	OASL	2'-5'-oligoadenylate synthase-like protein
10.4801	10.7052	10.534	10.9955	11.0042	11.1546	11.2229	11.1234	11.2947	NaN	NaN	NaN	+	3.27882	0.000609362	Q15654	Q15654	TRIP6_HUMAN	TRIP6	Thyroid receptor-interacting protein 6
14.6411	14.7001	14.6807	14.5295	14.5562	14.3987	14.2566	14.2472	14.1416	15.0718	14.7804	15.0262	+	4.07761	0.000104389	Q15717;Q15717-2	Q15717;Q15717-2	ELAV1_HUMAN	ELAVL1	ELAV-like protein 1
14.0127	13.8612	13.96	13.9503	13.9053	13.9621	13.5773	13.6912	13.5284	13.7281	14.051	13.8011	+	1.97869	0.00666796	Q15738	Q15738	NSDHL_HUMAN	NSDHL	Sterol-4-alpha-carboxylate 3-dehydrogenase, decarboxylating
11.2079	11.2545	11.4593	11.5032	11.4724	11.3663	11.7984	11.8177	11.5515	NaN	NaN	NaN	+	1.79688	0.00957424	Q15813;Q15813-2	Q15813;Q15813-2	TBCE_HUMAN	TBCE	Tubulin-specific chaperone E
12.5528	12.5962	12.6454	13.0386	12.8024	12.8063	12.9049	12.9874	12.8295	NaN	NaN	NaN	+	1.90594	0.00767339	Q15814	Q15814	TBCC_HUMAN	TBCC	Tubulin-specific chaperone C
12.8409	12.8474	13.1368	13.3646	13.2506	13.3179	13.5387	13.2923	13.6793	NaN	13.0676	NaN	+	1.95436	0.00686944	Q15819	Q15819	UB2V2_HUMAN	UBE2V2	Ubiquitin-conjugating enzyme E2 variant 2
13.7386	13.8789	13.7398	13.5488	13.5165	13.5489	13.7108	13.6957	13.6104	12.2167	NaN	NaN	+	2.27134	0.00378008	Q15833;Q15833-2;Q15833-3	Q15833;Q15833-2;Q15833-3	STXB2_HUMAN	STXBP2	Syntaxin-binding protein 2
14.0041	14.0909	14.2277	14.0369	13.7026	14.0967	14.4385	14.3602	14.3077	12.0641	12.2148	12.6695	+	5.21013	8.43882e-06	Q15836	Q15836	VAMP3_HUMAN	VAMP3	Vesicle-associated membrane protein 3
13.0543	13.058	13.3108	13.2887	13.4592	13.523	13.4767	13.0593	13.4918	14.6647	14.3077	14.8353	+	4.02797	0.000107477	Q15843	Q15843	NEDD8_HUMAN	NEDD8	NEDD8
15.1124	15.0565	15.3212	15.7331	15.7745	15.7165	15.6204	15.9384	15.9525	14.7667	14.915	14.7128	+	4.57404	2.46533e-05	Q15847	Q15847	ADIRF_HUMAN	ADIRF	Adipogenesis regulatory factor
14.3628	14.5947	14.4859	14.1729	13.852	14.2338	14.5853	14.5366	14.5565	14.0964	14.2621	14.0202	+	2.33097	0.00333594	Q15942	Q15942;Q15942-2	ZYX_HUMAN	ZYX	Zyxin
13.1675	13.2399	13.2259	13.4013	13.4651	13.4049	12.8503	12.9666	12.8244	NaN	NaN	14.0344	+	4.31661	5.39084e-05	Q16134	Q16134	ETFD_HUMAN	ETFDH	Electron transfer flavoprotein-ubiquinone oxidoreductase, mitochondrial
11.779	11.9182	11.5742	11.9495	12.3057	12.1616	12.2066	12.1798	12.1011	NaN	11.2247	11.1291	+	3.41608	0.000452018	Q16186	Q16186	ADRM1_HUMAN	ADRM1	Proteasomal ubiquitin receptor ADRM1
13.9326	14.069	14.0894	14.6573	14.5198	14.528	14.5679	14.5772	14.6215	14.2944	13.4315	13.7357	+	2.17763	0.00454976	Q16204	Q16204	CCDC6_HUMAN	CCDC6	Coiled-coil domain-containing protein 6
NaN	9.35897	9.37133	NaN	NaN	NaN	10.1227	10.5419	10.2817	NaN	NaN	NaN	+	2.03734	0.00579146	Q16342;Q16342-3	Q16342;Q16342-3	PDCD2_HUMAN	PDCD2	Programmed cell death protein 2
14.5947	14.503	14.541	14.7157	14.6647	14.747	14.6338	14.4259	14.402	15.1252	14.9623	14.8592	+	2.96587	0.0009538	Q16401;Q16401-2	Q16401;Q16401-2	PSMD5_HUMAN	PSMD5	26S proteasome non-ATPase regulatory subunit 5
14.8837	14.8363	14.9047	14.8829	14.9766	14.9376	15.2285	15.2487	15.1496	14.8609	14.9514	14.9147	+	4.18804	7.07965e-05	Q16531	Q16531	DDB1_HUMAN	DDB1	DNA damage-binding protein 1
14.5963	14.6103	14.5761	14.4925	14.4052	14.4872	14.3723	14.4287	14.3614	14.0264	14.005	14.0771	+	6.3619	0	Q16555;Q16555-2	Q16555;Q16555-2	DPYL2_HUMAN	DPYSL2	Dihydropyrimidinase-related protein 2
13.2585	12.8939	13.1092	12.9849	12.8885	13.0893	12.5501	13.0928	13.3498	15.6643	15.9038	15.6711	+	5.90754	0	Q16610;Q16610-4	Q16610;Q16610-2;Q16610-3;Q16610-4	ECM1_HUMAN	ECM1	Extracellular matrix protein 1
14.4671	14.529	14.6331	14.3327	14.1821	14.2497	14.7802	14.7825	14.5732	15.0385	NaN	14.8954	+	3.34917	0.000540351	Q16611	Q16611	BAK_HUMAN	BAK1	Bcl-2 homologous antagonist/killer
15.5471	15.431	15.4834	15.6732	15.6752	15.6057	15.8862	15.9379	15.7244	15.7989	15.9669	16.0835	+	2.7698	0.00148219	Q16629;Q16629-2;Q16629-3;Q16629-4	Q16629;Q16629-2;Q16629-3;Q16629-4	SRSF7_HUMAN	SRSF7	Serine/arginine-rich splicing factor 7
13.9285	13.9601	13.9126	14.0339	14.091	13.9184	14.1056	14.0955	13.9687	14.981	14.8563	16.3332	+	2.14145	0.00480412	Q16630;Q16630-2;Q16630-3	Q16630;Q16630-2;Q16630-3	CPSF6_HUMAN	CPSF6	Cleavage and polyadenylation specificity factor subunit 6
12.5183	12.736	12.6642	13.1385	13.1511	13.1284	13.1871	12.9811	13.0815	NaN	NaN	13.2575	+	3.09494	0.000752756	Q16643;Q16643-3	Q16643;Q16643-2;Q16643-3	DREB_HUMAN	DBN1	Drebrin
12.592	12.6856	12.578	12.7867	12.7922	12.7451	12.9848	12.9686	12.9834	NaN	NaN	NaN	+	4.16865	6.98254e-05	Q16656;Q16656-4	Q16656;Q16656-4;Q16656-3	NRF1_HUMAN	NRF1	Nuclear respiratory factor 1
14.5113	14.4974	14.5461	14.3118	14.3741	14.2911	14.4991	14.4341	14.3899	15.0598	15.0491	15.0079	+	7.05197	0	Q16666;Q16666-2;Q16666-3	Q16666;Q16666-2;Q16666-3	IF16_HUMAN	IFI16	Gamma-interferon-inducible protein 16
15.8373	15.755	15.8671	16.0987	16.075	16.1999	15.984	15.9808	16.0011	15.6258	15.7125	15.7325	+	4.40038	4.51977e-05	Q16698;Q16698-2	Q16698;Q16698-2	DECR_HUMAN	DECR1	2,4-dienoyl-CoA reductase [(3E)-enoyl-CoA-producing], mitochondrial
13.1847	13.216	13.032	12.909	12.8772	13.0141	12.3245	12.4804	12.5804	NaN	NaN	NaN	+	3.30542	0.000604811	Q16706	Q16706	MA2A1_HUMAN	MAN2A1	Alpha-mannosidase 2
13.0558	13.0492	13.1195	12.1605	12.1216	12.0254	12.8483	12.9308	12.7728	NaN	NaN	NaN	+	5.39315	9.38967e-06	Q16719	Q16719;Q16719-2	KYNU_HUMAN	KYNU	Kynureninase
13.8436	13.6065	13.6977	14.0315	14.0502	13.9792	13.9765	14.144	14.1424	14.9534	14.4628	14.823	+	3.70495	0.000167176	Q16740	Q16740	CLPP_HUMAN	CLPP	ATP-dependent Clp protease proteolytic subunit, mitochondrial
12.1796	12.4609	12.4074	12.8444	12.8973	12.7382	12.7533	12.6738	12.9119	13.1664	12.9062	NaN	+	2.48989	0.00245278	Q16774;Q16774-2	Q16774;Q16774-2;Q16774-3	KGUA_HUMAN	GUK1	Guanylate kinase
12.7168	12.7366	12.7005	13.5048	13.4956	13.5015	13.3639	13.3457	13.1725	NaN	NaN	13.6415	+	4.92681	1.43627e-05	Q16775	Q16775;Q16775-2	GLO2_HUMAN	HAGH	Hydroxyacylglutathione hydrolase, mitochondrial
13.5838	13.5795	13.7368	13.6093	13.6209	13.6831	13.0902	12.8254	12.9702	13.7232	13.6447	NaN	+	4.11081	0.000101695	Q16795	Q16795	NDUA9_HUMAN	NDUFA9	NADH dehydrogenase [ubiquinone] 1 alpha subcomplex subunit 9, mitochondrial
11.0018	11.0721	11.3538	8.44919	9.10826	NaN	9.40303	9.3848	10.4534	NaN	NaN	NaN	+	2.23647	0.00405156	Q16799	Q16799;Q16799-2;Q16799-3	RTN1_HUMAN	RTN1	Reticulon-1
14.5021	14.5135	14.5281	14.7537	14.7687	14.7961	14.23	14.1883	14.2619	14.593	14.8488	14.4848	+	3.16477	0.00069212	Q16822	Q16822;Q16822-2;Q16822-3	PCKGM_HUMAN	PCK2	Phosphoenolpyruvate carboxykinase [GTP], mitochondrial
11.2306	11.4166	11.0551	10.3471	10.1491	NaN	11.3036	10.9979	10.7319	NaN	NaN	NaN	+	1.92967	0.00726929	Q16831	Q16831	UPP1_HUMAN	UPP1	Uridine phosphorylase 1
15.0682	15.0919	15.1046	15.0922	15.2081	15.2078	14.4236	14.3883	14.3427	13.6063	14.2315	14.314	+	3.54616	0.000298851	Q16851	Q16851;Q16851-2	UGPA_HUMAN	UGP2	UTP--glucose-1-phosphate uridylyltransferase
12.3635	NaN	NaN	13.1387	12.8348	NaN	11.6993	12.7412	NaN	14.1512	14.2281	14.0444	+	1.87499	0.00812026	Q16853;Q16853-3	Q16853;Q16853-3	AOC3_HUMAN	AOC3	Membrane primary amine oxidase
13.4614	13.2875	13.3625	12.666	12.9163	12.9703	13.4722	13.2292	13.0903	NaN	NaN	NaN	+	1.85979	0.00833196	Q16864;Q16864-2	Q16864;Q16864-2	VATF_HUMAN	ATP6V1F	V-type proton ATPase subunit F
14.0215	14.0406	14.0013	14.1492	14.2039	14.1712	14.5645	14.5452	14.3782	13.5181	13.4543	14.1492	+	2.08346	0.00525415	Q16881;Q16881-2;Q16881-3;Q16881-4;Q16881-5;Q16881-6	Q16881;Q9NNW7;Q16881-4;Q16881-5;Q16881-2;Q16881-3;Q16881-6;Q16881-7;Q9NNW7-2	TRXR1_HUMAN	TXNRD1	Thioredoxin reductase 1, cytoplasmic
12.7204	12.7412	13.0412	13.4952	13.605	13.46	13.3954	13.5964	13.4653	13.5226	13.7271	NaN	+	3.19095	0.000679308	Q16890;Q16890-5	Q16890;Q16890-5	TPD53_HUMAN	TPD52L1	Tumor protein D53
15.8778	15.832	15.893	15.8687	15.9174	15.8421	15.8692	15.8651	15.7311	15.0472	15.0354	15.3227	+	4.61155	2.51177e-05	Q16891;Q16891-2	Q16891;Q16891-2;Q16891-3;Q16891-4	MIC60_HUMAN	IMMT	MICOS complex subunit MIC60
14.7927	14.7109	14.8653	14.7613	14.7118	14.6405	14.4838	14.492	14.5161	15.4627	15.3242	15.3289	+	6.02972	0	Q1KMD3	Q1KMD3	HNRL2_HUMAN	HNRNPUL2	Heterogeneous nuclear ribonucleoprotein U-like protein 2
11.6574	11.6701	11.8573	12.0004	12.089	12.0315	11.9865	12.008	12.1679	NaN	NaN	NaN	+	2.14331	0.00480455	Q27J81;Q27J81-2	Q27J81;Q27J81-2	INF2_HUMAN	INF2	Inverted formin-2
12.3571	12.5873	12.5575	12.2312	12.292	12.3382	12.4655	12.4246	12.6127	13.1905	NaN	12.8298	+	2.45483	0.00261888	Q29RF7	Q29RF7	PDS5A_HUMAN	PDS5A	Sister chromatid cohesion protein PDS5 homolog A
12.2537	12.2652	12.0982	12.8653	12.6949	12.5561	12.6333	12.5825	12.6955	NaN	NaN	NaN	+	2.56059	0.00216169	Q2TAA2	Q2TAA2;Q2TAA2-2	IAH1_HUMAN	IAH1	Isoamyl acetate-hydrolyzing esterase 1 homolog
13.3788	13.3982	13.2525	13.6039	13.3972	13.5606	13.9119	13.9627	13.9191	13.0364	NaN	13.2897	+	3.57393	0.000267183	Q32MZ4-2;Q32MZ4-3	Q32MZ4;Q32MZ4-2;Q32MZ4-3;Q32MZ4-4	LRRF1_HUMAN	LRRFIP1	Isoform 2 of Leucine-rich repeat flightless-interacting protein 1
10.6536	NaN	11.3142	10.7295	10.7702	10.1528	10.4237	10.366	NaN	13.1174	12.0646	13.0708	+	2.6012	0.0020432	Q3B726	Q3B726	RPA43_HUMAN	POLR1F	DNA-directed RNA polymerase I subunit RPA43
12.6266	12.655	12.605	13.1388	13.2986	13.3259	13.0454	13.1978	13.2616	13.1285	13.0426	12.7651	+	2.97812	0.000924231	Q3LXA3	Q3LXA3;Q3LXA3-2	TKFC_HUMAN	TKFC	Triokinase/FMN cyclase
12.5475	12.6483	12.5972	12.1545	12.3868	12.0117	11.8656	11.7193	12.0398	NaN	NaN	NaN	+	2.56336	0.00215596	Q3SXM5	Q3SXM5;Q3SXM5-2	HSDL1_HUMAN	HSDL1	Inactive hydroxysteroid dehydrogenase-like protein 1
12.4267	12.2307	12.0026	12.4262	12.4579	12.3415	12.1992	12.1889	12.5982	15.1388	16.4326	13.8598	+	2.78668	0.00145329	Q3YEC7	Q3YEC7;Q3YEC7-3;Q3YEC7-2;Q3YEC7-4;Q3YEC7-5;Q3YEC7-6	RABL6_HUMAN	RABL6	Rab-like protein 6
15.278	15.2535	15.2878	15.0958	15.2678	15.255	15.5845	15.517	15.5067	NaN	14.6192	NaN	+	2.87455	0.00125714	Q3ZAQ7	Q3ZAQ7;Q3ZAQ7-2	VMA21_HUMAN	VMA21	Vacuolar ATPase assembly integral membrane protein VMA21
13.9525	13.7286	13.9785	13.927	13.8892	13.9191	13.5271	13.5941	13.6846	14.262	NaN	14.2986	+	3.39097	0.000495544	Q3ZCQ8;Q3ZCQ8-2	Q3ZCQ8;Q3ZCQ8-2;Q3ZCQ8-3	TIM50_HUMAN	TIMM50	Mitochondrial import inner membrane translocase subunit TIM50
9.91256	10.363	9.9455	9.55579	9.69596	NaN	9.74645	9.77607	NaN	12.0081	12.4962	12.6228	+	4.47575	4.09956e-05	Q3ZCW2	Q3ZCW2	LEGL_HUMAN	LGALSL	Galectin-related protein
12.3562	12.5443	12.501	12.1846	12.1218	12.5193	12.1981	12.1888	12.309	13.6118	13.457	12.9507	+	3.18373	0.000678133	Q49A26;Q49A26-2;Q49A26-4;Q49A26-5	Q49A26;Q49A26-4;Q49A26-2;Q49A26-3;Q49A26-5	GLYR1_HUMAN	GLYR1	Cytokine-like nuclear factor N-PAC
12.8037	12.7711	12.7801	12.4497	12.2338	12.2936	12.1144	12.3084	11.6313	NaN	NaN	NaN	+	1.90896	0.00763294	Q4KMQ2;Q4KMQ2-2;Q4KMQ2-3	Q4KMQ2;Q4KMQ2-2;Q4KMQ2-3;Q4KMQ2-4	ANO6_HUMAN	ANO6	Anoctamin-6
12.2483	12.13	12.3403	12.2201	12.1741	12.1924	12.4016	12.583	12.5575	12.6614	NaN	NaN	+	2.14689	0.00475983	Q4V328	Q4V328;Q4V328-2;Q4V328-4	GRAP1_HUMAN	GRIPAP1	GRIP1-associated protein 1
12.5939	12.7831	12.6021	13.068	12.9758	12.7243	13.0379	13.116	13.3051	NaN	13.3062	13.5178	+	2.45832	0.00260132	Q4VC31	Q4VC31	MIX23_HUMAN	MIX23	Protein MIX23
13.549	13.6388	13.6692	13.4591	13.5269	13.4885	13.6413	13.6603	13.6941	14.1638	14.2314	14.7197	+	3.29552	0.00060274	Q52LJ0;Q52LJ0-1	Q52LJ0;Q52LJ0-1	FA98B_HUMAN	FAM98B	Protein FAM98B
11.5028	11.4245	11.4955	11.7586	11.5999	11.5144	12.265	12.2899	12.2962	NaN	NaN	NaN	+	4.54709	2.42792e-05	Q53F19	Q53F19;Q53F19-2	NCBP3_HUMAN	NCBP3	Nuclear cap-binding protein subunit 3
12.2039	12.1143	11.7847	12.6253	12.8418	12.7421	13.1648	12.7434	12.8869	NaN	NaN	NaN	+	2.58658	0.00209716	Q53FA7	Q53FA7	QORX_HUMAN	TP53I3	Quinone oxidoreductase PIG3
13.8195	13.8848	13.9282	13.2347	13.5989	13.5924	13.4929	13.367	13.4539	14.304	14.3785	NaN	+	3.56286	0.00027027	Q53G44	Q53G44	IF44L_HUMAN	IFI44L	Interferon-induced protein 44-like
9.63466	9.59097	NaN	10.4418	10.8148	10.8535	10.7838	10.745	10.6472	NaN	NaN	11.503	+	3.072	0.000773188	Q53GD3;Q53GD3-3	Q53GD3;Q53GD3-3	CTL4_HUMAN	SLC44A4	Choline transporter-like protein 4
14.7642	14.5121	14.5153	14.402	14.2811	14.2953	13.9905	14.1373	14.0227	13.2157	13.8649	13.7846	+	2.74817	0.00150678	Q53GQ0	Q53GQ0	DHB12_HUMAN	HSD17B12	Very-long-chain 3-oxoacyl-CoA reductase
15.3239	15.1559	15.3249	15.4699	15.4142	15.4286	14.9434	14.9503	14.8873	14.0691	14.0901	14.9379	+	2.41344	0.00282009	Q53H12	Q53H12	AGK_HUMAN	AGK	Acylglycerol kinase, mitochondrial
12.5553	12.4903	12.515	13.1404	13.2793	13.1878	12.798	12.6724	12.8038	13.2839	13.109	12.8184	+	3.1056	0.000738753	Q53H96;Q53H96-2	Q53H96;Q53H96-2	P5CR3_HUMAN	PYCR3	Pyrroline-5-carboxylate reductase 3
13.28	13.1562	13.1192	12.733	12.5503	12.8927	12.8324	12.727	12.6331	NaN	NaN	14.0959	+	2.22207	0.00413881	Q53QZ3	Q53QZ3	RHG15_HUMAN	ARHGAP15	Rho GTPase-activating protein 15
12.7947	12.832	12.9667	13.3781	13.1814	13.2375	13.3685	13.1439	13.2531	NaN	NaN	NaN	+	2.34471	0.00321082	Q53TN4;Q53TN4-3	Q53TN4;Q53TN4-3	CYBR1_HUMAN	CYBRD1	Plasma membrane ascorbate-dependent reductase CYBRD1
14.4314	14.7975	14.5593	15.0006	14.7622	14.5165	14.5046	14.7083	14.7439	13.7836	13.1409	13.8187	+	2.83519	0.0013193	Q5BJF2	Q5BJF2	SGMR2_HUMAN	TMEM97	Sigma intracellular receptor 2
13.6224	13.3069	13.5681	13.1562	13.4196	13.3245	13.3405	13.6513	14.0141	NaN	12.7187	12.64	+	2.10332	0.00512227	Q5BJH7;Q5BJH7-2;Q5BJH7-3;Q5BJH7-6	Q5BJH7;Q5BJH7-2;Q5BJH7-3;Q5BJH7-6	YIF1B_HUMAN	YIF1B	Protein YIF1B
10.7477	10.6066	10.5208	10.9755	10.9486	10.7367	11.0775	11.1109	11.1719	16.1579	16.2325	16.1724	+	11.4962	0	Q5D862	Q5D862	FILA2_HUMAN	FLG2	Filaggrin-2
14.3423	14.3619	14.2583	14.011	14.1647	14.0401	14.1836	14.249	14.2807	14.7235	14.4188	14.3343	+	1.86387	0.00826471	Q5EBM0	Q5EBM0	CMPK2_HUMAN	CMPK2	UMP-CMP kinase 2, mitochondrial
12.0699	11.9377	11.827	11.7231	11.8707	11.862	11.5769	11.7861	12.0654	14.5349	NaN	13.4411	+	3.26569	0.000616427	Q5HYK3	Q5HYK3	COQ5_HUMAN	COQ5	2-methoxy-6-polyprenyl-1,4-benzoquinol methylase, mitochondrial
13.0682	12.9566	12.9799	12.6849	12.741	12.7772	12.7993	12.7503	12.5299	NaN	NaN	13.0849	+	1.87226	0.0081515	Q5J8M3;Q5J8M3-2	Q5J8M3;Q5J8M3-2;Q5J8M3-3	EMC4_HUMAN	EMC4	ER membrane protein complex subunit 4
13.2058	13.036	13.1834	13.3255	13.37	13.2758	12.7949	12.6714	12.7563	13.2793	12.9601	13.0751	+	3.14834	0.0007	Q5JRX3;Q5JRX3-2	Q5JRX3;Q5JRX3-2;Q5JRX3-3	PREP_HUMAN	PITRM1	Presequence protease, mitochondrial
11.8546	11.4758	11.3298	11.1517	11.3315	11.1888	10.2865	11.3057	11.122	13.0572	NaN	13.0984	+	3.0332	0.000829493	Q5JTH9;Q5JTH9-2;Q5JTH9-3	Q5JTH9;Q5JTH9-2;Q5JTH9-3	RRP12_HUMAN	RRP12	RRP12-like protein
12.3951	12.2978	12.5402	13.254	13.1472	13.0996	13.1119	13.2623	13.7141	NaN	NaN	NaN	+	2.59865	0.00204698	Q5JTJ3-2	Q5JTJ3;Q5JTJ3-2;Q5JTJ3-3	COA6_HUMAN	COA6	Isoform 2 of Cytochrome c oxidase assembly factor 6 homolog
15.2043	15.0418	15.1936	15.3831	15.1564	15.182	15.4741	15.4254	15.4767	14.6203	14.8732	14.5013	+	3.50999	0.000321796	Q5JTV8	Q5JTV8;Q5JTV8-2;Q5JTV8-3	TOIP1_HUMAN	TOR1AIP1	Torsin-1A-interacting protein 1
13.0544	13.081	13.1068	13.4743	13.3638	13.4383	12.8556	12.8102	12.4756	NaN	NaN	13.0971	+	2.87659	0.0012475	Q5K4L6	Q5K4L6;Q5K4L6-2	S27A3_HUMAN	SLC27A3	Long-chain fatty acid transport protein 3
12.295	12.0881	12.4069	12.9528	12.9242	13.0298	12.6694	12.4348	12.4828	NaN	NaN	NaN	+	2.94133	0.00102278	Q5SRE7	Q5SRE7;Q5SRE7-2;Q5SRE7-3	PHYD1_HUMAN	PHYHD1	Phytanoyl-CoA dioxygenase domain-containing protein 1
14.0936	14.2496	14.1814	14.4182	14.3013	14.5219	14.0205	13.8505	13.9227	14.8626	15.2655	15.0818	+	4.57001	2.46154e-05	Q5SSJ5	Q5SSJ5;Q5SSJ5-2;Q5SSJ5-3	HP1B3_HUMAN	HP1BP3	Heterochromatin protein 1-binding protein 3
12.0804	12.0676	12.091	11.623	11.4089	11.6728	10.8308	10.4102	11.1127	NaN	NaN	NaN	+	2.97594	0.000929535	Q5SY16	Q5SY16	NOL9_HUMAN	NOL9	Polynucleotide 5'-hydroxyl-kinase NOL9
12.3117	12.1285	12.3969	11.9682	11.9435	12.0879	12.2979	12.5474	12.4835	NaN	NaN	NaN	+	1.99422	0.00635787	Q5T1M5	Q5T1M5;Q5T1M5-2	FKB15_HUMAN	FKBP15	FK506-binding protein 15
12.5842	12.8482	12.568	13.7752	13.9219	13.8437	13.7889	13.6468	13.6393	13.9506	13.0591	13.3289	+	2.7577	0.00149217	Q5T2W1	Q5T2W1;A8MUH7;A8MUH7-2	NHRF3_HUMAN	PDZK1	Na(+)/H(+) exchange regulatory cofactor NHE-RF3
11.4095	10.8929	11.069	11.6656	11.2711	11.3895	11.8325	12.1967	12.0445	12.0411	NaN	NaN	+	2.18861	0.00445339	Q5T6F2	Q5T6F2	UBAP2_HUMAN	UBAP2	Ubiquitin-associated protein 2
12.8653	12.7951	12.8419	13.0767	13.2922	13.1919	12.9683	12.9514	13.0639	13.1247	NaN	NaN	+	2.46702	0.00254349	Q5T6V5	Q5T6V5	QNG1_HUMAN	QNG1	Q-nucleotide N-glycosylase 1
13.5151	13.6815	13.6587	13.3959	13.3719	13.3026	13.765	13.6504	13.5594	18.4318	18.7044	18.784	+	10.5109	0	Q5T749	Q5T749	KPRP_HUMAN	KPRP	Keratinocyte proline-rich protein
NaN	13.1258	13.1367	13.0979	13.4952	13.2546	12.7233	12.5506	12.396	NaN	NaN	NaN	+	2.17472	0.00456362	Q5T9S5	Q5T9S5;Q5T9S5-2	CCD18_HUMAN	CCDC18	Coiled-coil domain-containing protein 18
11.8493	11.9482	11.9882	11.5759	11.3578	11.4562	11.6644	11.8444	11.8932	NaN	NaN	NaN	+	2.43713	0.00269112	Q5TEJ8	Q5TEJ8;Q5TEJ8-3;Q5TEJ8-5;Q5TEJ8-6	THMS2_HUMAN	THEMIS2	Protein THEMIS2
11.534	11.3774	11.5273	11.3473	11.5643	11.4915	11.7416	11.781	11.8273	NaN	NaN	12.4509	+	2.19404	0.00439682	Q5VTR2	Q5VTR2	BRE1A_HUMAN	RNF20	E3 ubiquitin-protein ligase BRE1A
12.4914	12.5708	12.6552	12.6989	12.8198	13.0449	12.38	12.536	12.4374	NaN	NaN	13.8882	+	1.78538	0.00979653	Q5VWZ2	Q5VWZ2;Q5VWZ2-2	LYPL1_HUMAN	LYPLAL1	Lysophospholipase-like protein 1
12.7449	12.7203	12.6865	12.6324	12.6817	12.6335	12.6218	12.4743	12.4831	12.9964	NaN	13.106	+	3.859	0.000131148	Q5VYK3	Q5VYK3	ECM29_HUMAN	ECPAS	Proteasome adapter and scaffold protein ECM29
14.2862	14.3028	14.3062	14.1322	14.1951	14.2086	13.7903	13.7738	13.8326	14.4763	14.1727	14.3168	+	3.82618	0.000133333	Q63HN8;Q63HN8-4	Q63HN8;Q63HN8-4	RN213_HUMAN	RNF213	E3 ubiquitin-protein ligase RNF213
11.6176	11.6676	11.6048	11.0977	11.8603	11.5166	11.7126	12.1464	11.932	14.385	14.9625	14.8909	+	5.91001	0	Q66PJ3;Q66PJ3-1;Q66PJ3-10;Q66PJ3-2;Q66PJ3-3;Q66PJ3-4;Q66PJ3-7;Q66PJ3-9	Q66PJ3;Q66PJ3-4;Q66PJ3-1;Q66PJ3-10;Q66PJ3-2;Q66PJ3-3;Q66PJ3-7;Q66PJ3-9	AR6P4_HUMAN	ARL6IP4	ADP-ribosylation factor-like protein 6-interacting protein 4
12.9085	13.0955	12.9929	12.5338	12.4965	12.4365	12.7827	12.9294	13.0398	NaN	NaN	NaN	+	2.87567	0.0012466	Q68CZ2	Q63HR2;Q68CZ2;Q9HBL0;Q63HR2-2;Q63HR2-4;Q63HR2-5;Q63HR2-6;Q68CZ2-2;Q9HBL0-1	TENS3_HUMAN	TNS3	Tensin-3
13.2474	13.7098	13.4019	12.9595	12.9903	12.6238	13.1437	12.8928	13.0455	12.7824	NaN	12.7717	+	1.90027	0.00774755	Q68EM7;Q68EM7-2;Q68EM7-5;Q68EM7-6	Q68EM7;Q68EM7-2;Q68EM7-5;Q68EM7-6	RHG17_HUMAN	ARHGAP17	Rho GTPase-activating protein 17
12.8438	13.0634	13.0072	12.8492	13.0736	12.995	12.9998	13.0258	12.71	11.7684	11.9622	NaN	+	3.82683	0.000133477	Q6DD88	Q6DD88	ATLA3_HUMAN	ATL3	Atlastin-3
11.3716	11.419	11.7757	11.6363	12.1011	11.875	12.1916	12.4976	12.3323	13.2653	NaN	13.0951	+	3.72614	0.000156379	Q6GMV2	Q6GMV2	SMYD5_HUMAN	SMYD5	Histone-lysine N-trimethyltransferase SMYD5
11.5971	11.4583	11.5309	11.8869	12.0102	12.1404	11.8093	12.1441	12.1147	15.0832	15.3017	15.3879	+	8.50007	0	Q6KB66;Q6KB66-2	Q6KB66;Q6KB66-2	K2C80_HUMAN	KRT80	Keratin, type II cytoskeletal 80
12.465	11.6685	11.7801	12.6048	NaN	12.473	12.2309	NaN	NaN	14.1433	13.9301	NaN	+	2.2878	0.00365695	Q6KC79;Q6KC79-2	Q6KC79;Q6KC79-2;Q6KC79-3	NIPBL_HUMAN	NIPBL	Nipped-B-like protein
12.993	13.0786	12.98	13.0873	13.032	13.0637	12.6226	12.7675	12.8263	NaN	NaN	NaN	+	2.58349	0.00210699	Q6L8Q7;Q6L8Q7-2	Q6L8Q7;Q6L8Q7-2	PDE12_HUMAN	PDE12	2',5'-phosphodiesterase 12
15.8739	15.8975	15.9473	15.9097	15.9333	15.8623	15.4142	15.3031	15.1297	14.3889	14.3157	14.8847	+	4.55243	2.43902e-05	Q6NUK1	Q6NUK1	SCMC1_HUMAN	SLC25A24	Mitochondrial adenyl nucleotide antiporter SLC25A24
12.4436	12.6865	12.6717	13.3608	13.2204	13.0674	12.5807	12.4838	12.6316	NaN	NaN	NaN	+	2.9725	0.000947683	Q6NUM9	Q6NUM9;Q6NUM9-2	RETST_HUMAN	RETSAT	All-trans-retinol 13,14-reductase
13.2425	12.9092	13.2409	13.5627	13.5838	13.4482	12.8691	12.9969	12.6607	12.9821	NaN	13.1714	+	2.2796	0.00370257	Q6NVY1	Q6NVY1;Q6NVY1-2	HIBCH_HUMAN	HIBCH	3-hydroxyisobutyryl-CoA hydrolase, mitochondrial
14.7681	14.7491	14.742	14.7061	14.6216	14.6932	14.7721	14.7178	14.6688	14.4176	14.169	13.8769	+	2.63192	0.0019433	Q6P179;Q6P179-3	Q6P179;Q6P179-2;Q6P179-3;Q6P179-4	ERAP2_HUMAN	ERAP2	Endoplasmic reticulum aminopeptidase 2
12.6209	12.5439	12.5526	12.3029	12.1324	12.2446	11.8192	11.9231	11.632	NaN	NaN	NaN	+	3.59542	0.000226121	Q6P1A2	Q6P1A2;Q6P1A2-2	MBOA5_HUMAN	LPCAT3	Lysophospholipid acyltransferase 5
10.6516	11.3885	10.8472	11.4859	10.4126	11.7111	11.3066	11.3344	11.4635	NaN	14.3343	14.6705	+	3.74473	0.00014553	Q6P1K2;Q6P1K2-2	Q6P1K2;Q6P1K2-2;Q6P1K2-4	PMF1_HUMAN	PMF1	Polyamine-modulated factor 1
13.6514	13.6769	13.7021	13.6985	13.687	13.7371	13.2142	13.2652	13.3578	13.8851	14.4023	14.4595	+	3.17596	0.000679184	Q6P2Q9	Q6P2Q9	PRP8_HUMAN	PRPF8	Pre-mRNA-processing-splicing factor 8
11.5598	11.6328	11.5984	10.6145	10.4465	10.7738	10.7082	10.8881	10.8781	12.7617	12.8969	13.4998	+	5.49488	9.97506e-06	Q6P4A8	Q6P4A8	PLBL1_HUMAN	PLBD1	Phospholipase B-like 1
10.5267	10.4213	10.3866	11.2756	11.0516	10.8737	11.2637	10.9175	11.2372	NaN	NaN	NaN	+	2.39183	0.00291077	Q6P4F2	Q6P4F2;Q6P4F2-2	FDX2_HUMAN	FDX2	Ferredoxin-2, mitochondrial
12.0701	11.9112	12.0397	11.1806	11.311	11.5869	11.6826	11.9194	11.7851	NaN	NaN	11.0866	+	2.35419	0.0031746	Q6P589	Q6P589	TP8L2_HUMAN	TNFAIP8L2	Tumor necrosis factor alpha-induced protein 8-like protein 2
13.8623	13.8545	13.9168	14.4335	14.3729	14.3068	14.1789	14.2748	14.2584	14.501	14.5235	14.5869	+	5.89126	0	Q6P996;Q6P996-4;Q6P996-5	Q6P996;Q6P996-2;Q6P996-3;Q6P996-4;Q6P996-5	PDXD1_HUMAN	PDXDC1	Pyridoxal-dependent decarboxylase domain-containing protein 1
12.8826	13.0903	12.9606	13.5065	13.7944	13.7241	13.888	13.1856	13.0356	15.5668	15.9482	15.3293	+	4.75916	1.33333e-05	Q6PF05;Q6PF05-3	Q6PF05;Q6PF05-3	TT23L_HUMAN	TTC23L	Tetratricopeptide repeat protein 23-like
12.1293	11.8869	12.2124	12.4054	12.2452	12.317	11.936	11.8069	11.743	NaN	NaN	12.184	+	2.12086	0.00497591	Q6PGP7	Q6PGP7	SKI3_HUMAN	SKIC3	SKI3 subunit of superkiller complex protein
12.3854	12.2433	12.263	12.1254	12.1499	12.2629	12.2323	12.4064	12.7057	11.7607	NaN	11.8126	+	2.11494	0.00502145	Q6PI78	Q6PI78	TMM65_HUMAN	TMEM65	Transmembrane protein 65
16.866	16.8873	16.8301	15.9422	15.9636	15.9597	16.4349	16.3192	16.1747	12.9568	13.2114	14.4003	+	4.53992	2.41327e-05	Q6PIU2	Q6PIU2;Q6PIU2-2;Q6PIU2-3	NCEH1_HUMAN	NCEH1	Neutral cholesterol ester hydrolase 1
11.5216	11.7791	11.628	12.0268	12.0093	12.094	12.0174	12.0121	12.1302	NaN	NaN	NaN	+	2.72335	0.00156627	Q6PL24	Q6PL24	TMED8_HUMAN	TMED8	Protein TMED8
12.533	12.5752	12.6419	12.5992	12.6151	12.4039	12.7817	12.5335	12.4507	13.737	14.1979	12.9906	+	2.10602	0.00509109	Q6UB35	Q6UB35	C1TM_HUMAN	MTHFD1L	Monofunctional C1-tetrahydrofolate synthase, mitochondrial
10.2056	9.55445	9.85952	10.0735	10.4049	10.0842	10.7854	10.7485	10.6143	NaN	NaN	NaN	+	1.99832	0.0062913	Q6ULP2;Q6ULP2-6;Q6ULP2-8;Q6ULP2-9	Q6ULP2;Q6ULP2-6;Q6ULP2-8;Q6ULP2-9	AFTIN_HUMAN	AFTPH	Aftiphilin
13.195	13.1621	13.5241	13.1207	13.2365	13.3441	13.7013	13.7255	13.7442	14.2376	14.1595	13.7826	+	3.02854	0.000846626	Q6UN15;Q6UN15-3;Q6UN15-5	Q6UN15;Q6UN15-3;Q6UN15-4;Q6UN15-5	FIP1_HUMAN	FIP1L1	Pre-mRNA 3'-end-processing factor FIP1
14.1234	14.0935	14.2573	14.5878	14.2797	14.3536	14.0257	13.9838	14.1097	13.5035	13.6964	13.822	+	3.15841	0.000693679	Q6UW68	Q6UW68	TM205_HUMAN	TMEM205	Transmembrane protein 205
8.82671	9.4641	9.40115	9.03372	10.2266	9.93777	8.76061	8.76869	NaN	12.2096	11.9858	12.3717	+	4.08798	0.000100599	Q6UWP8	Q6UWP8	SBSN_HUMAN	SBSN	Suprabasin
10.0102	10.347	10.2434	11.3312	11.216	11.0972	10.6721	10.8786	NaN	NaN	NaN	NaN	+	2.9638	0.00095026	Q6UX71	Q6UX71;Q6UX71-2	PXDC2_HUMAN	PLXDC2	Plexin domain-containing protein 2
11.8045	11.7086	11.2253	13.0003	13.0104	12.9739	12.9947	12.9531	12.8518	NaN	11.7552	12.8248	+	2.39703	0.00289249	Q6W4X9	Q6W4X9	MUC6_HUMAN	MUC6	Mucin-6
11.9708	12.2804	12.1787	12.3695	12.4185	12.4002	12.8095	12.7152	12.973	NaN	NaN	NaN	+	2.94317	0.00102428	Q6WKZ4	Q6WKZ4;Q6WKZ4-1;Q6WKZ4-3	RFIP1_HUMAN	RAB11FIP1	Rab11 family-interacting protein 1
13.2148	13.5964	13.449	13.4655	13.4958	13.6095	13.1089	13.1002	13.0663	NaN	13.5422	NaN	+	1.96607	0.00679576	Q6Y1H2	Q6Y1H2	HACD2_HUMAN	HACD2	Very-long-chain (3R)-3-hydroxyacyl-CoA dehydratase 2
12.3197	12.0431	12.1883	12.0814	12.1708	12.2626	12.6411	12.7048	12.3552	13.2769	13.414	13.5257	+	4.86008	1.3986e-05	Q6YHK3;Q6YHK3-4	Q6YHK3;Q6YHK3-2;Q6YHK3-4	CD109_HUMAN	CD109	CD109 antigen
13.8456	13.8151	13.7577	14.4415	14.334	14.3344	14.4384	14.4395	14.3318	13.6657	13.4464	13.574	+	5.88885	0	Q6YP21;Q6YP21-3	Q6YP21;Q6YP21-3	KAT3_HUMAN	KYAT3	Kynurenine--oxoglutarate transaminase 3
12.5887	12.6181	12.4708	12.9787	13.3505	13.0161	12.7454	12.8624	13.0179	NaN	14.8112	14.9916	+	5.58745	0	Q6ZQT0	Q6ZQT0	YD023_HUMAN		Putative uncharacterized protein FLJ45035
NaN	10.5019	10.737	11.9933	11.4829	11.2626	11.1064	10.6377	11.5893	NaN	14.1123	14.0927	+	3.61045	0.000211557	Q6ZRI8;Q6ZRI8-2;Q6ZRI8-4;Q6ZRI8-5	Q6ZRI8;Q6ZRI8-2;Q6ZRI8-4;Q6ZRI8-5	RHG36_HUMAN	ARHGAP36	Rho GTPase-activating protein 36
11.1293	10.8769	10.9307	11.6597	11.4666	11.8977	11.3622	11.5219	11.268	13.1027	NaN	NaN	+	2.22928	0.00408133	Q6ZRV2	Q6ZRV2	FA83H_HUMAN	FAM83H	Protein FAM83H
12.9326	12.9052	12.7631	11.8118	12.1572	12.0331	11.9671	11.7532	11.8906	NaN	NaN	NaN	+	3.79377	0.000139979	Q6ZT21;Q6ZT21-2	Q6ZT21;Q6ZT21-2	TMPPE_HUMAN	TMPPE	Transmembrane protein with metallophosphoesterase domain
12.4244	12.1636	12.8156	13.177	13.2088	13.1269	12.9107	13.0612	13.1822	NaN	NaN	14.3904	+	1.90613	0.007677	Q6ZVM7	Q6ZVM7;Q6ZVM7-2	TM1L2_HUMAN	TOM1L2	TOM1-like protein 2
12.3964	12.4266	12.3405	11.8863	12.1251	12.2085	12.0401	12.0638	11.997	NaN	NaN	NaN	+	2.0003	0.00627397	Q709C8;Q709C8-3	Q709C8;Q709C8-2;Q709C8-3;Q709C8-4	VP13C_HUMAN	VPS13C	Intermembrane lipid transfer protein VPS13C
13.4775	13.3755	13.074	12.7673	12.5275	12.5124	12.9287	13.0578	12.989	NaN	NaN	NaN	+	2.4335	0.00268945	Q70UQ0	Q70UQ0;Q70UQ0-2	IKIP_HUMAN	IKBIP	Inhibitor of nuclear factor kappa-B kinase-interacting protein
12.3137	12.4767	12.2841	11.5706	11.5958	11.6877	11.8721	11.9641	12.0421	NaN	NaN	NaN	+	3.89525	0.000124583	Q70UQ0-4	Q70UQ0-4	IKIP_HUMAN	IKBIP	Isoform 4 of Inhibitor of nuclear factor kappa-B kinase-interacting protein
11.9465	12.2668	12.1487	12.8015	12.7566	12.5812	12.8197	12.6484	12.5943	NaN	NaN	NaN	+	2.58502	0.00209452	Q712K3	Q712K3	UB2R2_HUMAN	UBE2R2	Ubiquitin-conjugating enzyme E2 R2
12.6162	12.7508	12.5867	12.9609	12.9045	13.1882	13.2954	13.1902	13.3076	14.8668	14.8512	14.9029	+	7.98976	0	Q76LX8;Q76LX8-2	Q76LX8;Q76LX8-2;Q76LX8-3	ATS13_HUMAN	ADAMTS13	A disintegrin and metalloproteinase with thrombospondin motifs 13
12.3806	12.0357	12.2338	12.3059	12.0853	12.1265	12.0682	12.2919	12.2759	NaN	13.1856	13.9253	+	2.93653	0.00103008	Q7KZ85	Q7KZ85;Q7KZ85-2	SPT6H_HUMAN	SUPT6H	Transcription elongation factor SPT6
13.6658	13.6307	13.5588	13.5309	13.5096	13.4237	13.5995	13.557	13.6381	14.2509	14.1044	14.271	+	5.55592	0	Q7L014	Q7L014	DDX46_HUMAN	DDX46	Probable ATP-dependent RNA helicase DDX46
12.6885	12.6174	12.7507	12.9355	13.053	13.1145	12.8014	12.8259	12.8848	13.1769	13.5632	14.2191	+	1.97179	0.00672718	Q7L0Y3	Q7L0Y3	TM10C_HUMAN	TRMT10C	tRNA methyltransferase 10 homolog C
14.2992	14.3059	14.4499	13.9971	14.0762	13.9928	14.3732	14.1047	14.2303	15.0251	14.8958	14.6239	+	3.4359	0.00040327	Q7L2H7	Q7L2H7	EIF3M_HUMAN	EIF3M	Eukaryotic translation initiation factor 3 subunit M
13.3566	13.456	13.2657	13.4777	13.4962	13.5082	13.4957	13.3261	13.2262	NaN	14.4128	13.9275	+	2.57449	0.00213267	Q7L5N1	Q7L5N1	CSN6_HUMAN	COPS6	COP9 signalosome complex subunit 6
12.6625	12.7701	12.6255	11.4433	11.4967	11.7	11.9913	12.0857	11.614	NaN	NaN	NaN	+	3.32541	0.000580365	Q7L5N7	Q7L5N7;Q7L5N7-2	PCAT2_HUMAN	LPCAT2	Lysophosphatidylcholine acyltransferase 2
14.4143	14.4362	14.379	14.1807	14.3096	14.0773	14.5889	14.62	14.799	13.9897	14.1273	13.61	+	2.67988	0.00171016	Q7L9L4;Q7L9L4-2;Q9H8S9	Q7L9L4;Q9H8S9;Q7L9L4-2;Q9H8S9-2	MOB1A_HUMAN;MOB1B_HUMAN	MOB1A;MOB1B	MOB kinase activator 1B
11.5786	11.5999	11.6854	12.0291	12.4226	12.1782	12.1328	12.432	12.19	NaN	NaN	NaN	+	2.43694	0.00268953	Q7LG56;Q7LG56-2;Q7LG56-6	Q7LG56;Q7LG56-2;Q7LG56-6	RIR2B_HUMAN	RRM2B	Ribonucleoside-diphosphate reductase subunit M2 B
10.0551	NaN	10.1495	10.9068	10.9342	10.8504	10.4593	11.1005	11.0744	12.6681	13.0777	13.4662	+	4.43914	4.01146e-05	Q7LGC8	Q7LGC8	CHST3_HUMAN	CHST3	Carbohydrate sulfotransferase 3
11.2537	11.2952	10.6475	10.1196	9.39177	9.31182	10.3107	10.208	9.83097	NaN	NaN	NaN	+	2.14171	0.00480908	Q7Z2H8;Q7Z2H8-3;Q7Z2H8-4	Q7Z2H8;Q7Z2H8-3;Q7Z2H8-4	S36A1_HUMAN	SLC36A1	Proton-coupled amino acid transporter 1
14.3091	14.2231	14.2628	14.6767	14.5208	14.5994	14.5011	14.4699	14.4973	13.8791	13.6823	13.8797	+	5.32165	9.04977e-06	Q7Z2K6	Q7Z2K6	ERMP1_HUMAN	ERMP1	Endoplasmic reticulum metallopeptidase 1
11.903	11.6597	11.8725	11.8672	12.1814	11.9413	11.3957	11.3549	11.5648	NaN	NaN	12.3625	+	2.16302	0.00466076	Q7Z2W9	Q7Z2W9;Q7Z2W9-2	RM21_HUMAN	MRPL21	39S ribosomal protein L21, mitochondrial
13.3325	13.4266	13.2695	13.2267	13.2448	13.2333	13.6113	13.4808	13.5541	14.1042	13.8713	14.0346	+	4.97611	1.48699e-05	Q7Z3B4;Q7Z3B4-3	Q7Z3B4;Q7Z3B4-2;Q7Z3B4-3	NUP54_HUMAN	NUP54	Nucleoporin p54
10.7927	10.4597	10.6968	10.9913	11.0714	11.1003	11.4755	NaN	11.5777	NaN	NaN	NaN	+	2.87966	0.00124553	Q7Z3K3;Q7Z3K3-2;Q7Z3K3-3;Q7Z3K3-5;Q7Z3K3-6;Q7Z3K3-7	Q7Z3K3;Q7Z3K3-2;Q7Z3K3-3;Q7Z3K3-5;Q7Z3K3-6;Q7Z3K3-7	POGZ_HUMAN	POGZ	Pogo transposable element with ZNF domain
11.3507	11.1423	10.9778	11.089	10.8682	11.2571	11.6211	11.6786	11.8099	NaN	NaN	NaN	+	2.16833	0.00461474	Q7Z3T8	Q7Z3T8	ZFY16_HUMAN	ZFYVE16	Zinc finger FYVE domain-containing protein 16
12.5291	12.4675	12.2095	12.5094	12.5675	12.5503	12.8926	13.0682	13.0782	10.4826	NaN	NaN	+	2.80038	0.00140669	Q7Z434;Q7Z434-4	Q7Z434;Q7Z434-4	MAVS_HUMAN	MAVS	Mitochondrial antiviral-signaling protein
12.1112	12.2028	12.3579	12.5994	12.594	12.5221	12.7942	12.6419	12.7011	NaN	NaN	NaN	+	2.88307	0.00123496	Q7Z4H3;Q7Z4H3-2	Q7Z4H3;Q7Z4H3-2	HDDC2_HUMAN	HDDC2	5'-deoxynucleotidase HDDC2
12.4618	12.6031	12.5075	12.803	12.7909	12.9443	12.7577	12.7114	12.6375	NaN	NaN	NaN	+	2.29658	0.00358765	Q7Z4H8	Q7Z4H8;Q7Z4H8-2;Q7Z4H8-3	PLGT3_HUMAN	POGLUT3	Protein O-glucosyltransferase 3
10.9179	11.2156	11.5559	11.576	11.5312	11.6016	12.2427	12.1753	12.2582	NaN	NaN	NaN	+	2.75874	0.00149319	Q7Z4V5;Q7Z4V5-2	Q7Z4V5;Q7Z4V5-2;Q7Z4V5-3;Q7Z4V5-4	HDGR2_HUMAN	HDGFL2	Hepatoma-derived growth factor-related protein 2
15.7551	15.63	15.5806	16.3804	16.4203	16.3532	15.8235	15.7345	15.7358	15.825	15.8643	16.0056	+	5.08895	1.59046e-05	Q7Z4W1	Q7Z4W1	DCXR_HUMAN	DCXR	L-xylulose reductase
12.3872	11.9456	11.9769	12.7078	12.4068	12.5137	12.7027	12.7244	12.6912	NaN	NaN	NaN	+	1.94793	0.00700476	Q7Z5L9-2	Q7Z5L9;Q7Z5L9-2	I2BP2_HUMAN	IRF2BP2	Isoform 2 of Interferon regulatory factor 2-binding protein 2
13.9043	13.8202	13.9031	13.5366	13.5355	13.6207	13.7274	13.8407	13.9344	13.1043	12.9463	13.2841	+	4.15997	9.42928e-05	Q7Z5R6	Q7Z5R6	AB1IP_HUMAN	APBB1IP	Amyloid beta A4 precursor protein-binding family B member 1-interacting protein
12.2607	11.7633	12.0106	12.0388	12.0576	12.2102	13.0455	12.9268	12.9476	17.2034	17.3037	17.3984	+	9.71988	0	Q7Z794	Q7Z794	K2C1B_HUMAN	KRT77	Keratin, type II cytoskeletal 1b
13.138	13.2754	13.2881	13.7821	13.6127	13.6185	13.2598	13.1837	13.1669	NaN	NaN	13.6641	+	3.23989	0.000624161	Q86SF2	Q86SF2	GALT7_HUMAN	GALNT7	N-acetylgalactosaminyltransferase 7
14.546	14.6847	14.7952	14.9276	14.9949	15.0718	14.1448	14.1248	14.2054	14.633	14.7008	15.2279	+	2.66644	0.00177516	Q86TX2	Q86TX2	ACOT1_HUMAN	ACOT1	Acyl-coenzyme A thioesterase 1
13.2516	13.2259	13.3728	13.1838	13.3458	13.2625	13.6111	13.6783	13.788	13.7843	14.0746	14.1554	+	3.74101	0.000149378	Q86UE4	Q86UE4	LYRIC_HUMAN	MTDH	Protein LYRIC
13.9146	14.1011	13.9665	14.164	14.2193	14.2272	14.4284	14.373	14.378	14.0036	13.59	13.9853	+	2.35528	0.00317727	Q86UP2	Q86UP2;Q86UP2-3;Q86UP2-2;Q86UP2-4	KTN1_HUMAN	KTN1	Kinectin
12.0822	11.7624	12.0085	11.7789	11.7538	11.8489	11.0124	11.3848	NaN	NaN	NaN	NaN	+	2.0346	0.00581458	Q86UT6;Q86UT6-2	Q86UT6;Q86UT6-2	NLRX1_HUMAN	NLRX1	NLR family member X1
15.8291	15.8331	15.943	14.9909	14.9094	14.9517	14.8889	15.0216	15.0702	15.1436	15.4656	15.2123	+	4.7816	1.35364e-05	Q86UX7;Q86UX7-2	Q86UX7;Q86UX7-2	URP2_HUMAN	FERMT3	Fermitin family homolog 3
13.2476	13.2594	13.0599	13.6552	13.4791	13.5329	13.7619	13.7484	13.5523	14.0075	13.6391	13.7163	+	2.53319	0.00225477	Q86V81	Q86V81	THOC4_HUMAN	ALYREF	THO complex subunit 4
13.5271	13.5443	13.6634	NaN	11.3004	10.2216	11.774	11.6848	11.371	NaN	NaN	NaN	+	3.06962	0.000770785	Q86VB7;Q86VB7-2;Q86VB7-3;Q86VB7-4	Q86VB7;Q86VB7-2;Q86VB7-3;Q86VB7-4	C163A_HUMAN	CD163	Scavenger receptor cysteine-rich type 1 protein M130
14.9937	14.8518	14.986	15.1014	15.1597	15.0984	14.8848	14.8594	14.7809	14.8739	14.8455	14.8646	+	3.19076	0.000678748	Q86VP6	Q86VP6	CAND1_HUMAN	CAND1	Cullin-associated NEDD8-dissociated protein 1
10.7217	10.9956	10.768	10.5403	10.6542	10.3234	11.145	10.9447	11.1337	NaN	NaN	NaN	+	2.07224	0.00542943	Q86WB0	Q86WB0;Q86WB0-2	ZC3C1_HUMAN	ZC3HC1	Zinc finger C3HC-type protein 1
12.9006	12.4862	12.6747	12.2964	12.402	12.447	12.8659	12.9573	12.8417	NaN	NaN	NaN	+	2.01598	0.00598228	Q86WC4	Q86WC4	OSTM1_HUMAN	OSTM1	Osteopetrosis-associated transmembrane protein 1
11.654	11.6213	11.3881	12.4244	12.2909	12.3854	12.2353	12.3953	12.7129	NaN	NaN	NaN	+	2.9511	0.000978566	Q86X29;Q86X29-4	Q86X29;Q86X29-3;Q86X29-4;Q86X29-5;Q86X29-6	LSR_HUMAN	LSR	Lipolysis-stimulated lipoprotein receptor
13.218	13.2855	13.3562	13.3949	13.3846	13.2459	13.3886	13.583	13.3159	13.7306	13.5302	13.694	+	1.95933	0.00681823	Q86X76;Q86X76-2;Q86X76-4	Q86X76;Q86X76-2;Q86X76-4	NIT1_HUMAN	NIT1	Deaminated glutathione amidase
13.4791	13.3688	13.2752	13.5954	13.6008	13.5625	13.7784	13.8058	13.5781	13.1618	NaN	13.1528	+	3.07755	0.000772478	Q86Y39	Q86Y39;Q86Y39-2	NDUAB_HUMAN	NDUFA11	NADH dehydrogenase [ubiquinone] 1 alpha subcomplex subunit 11
12.9386	13.1509	12.9413	12.8994	12.9057	12.7089	13.4501	13.2603	13.1931	NaN	NaN	NaN	+	2.00126	0.00627117	Q86Y82	Q86Y82	STX12_HUMAN	STX12	Syntaxin-12
11.0128	10.8685	11.1228	11.509	11.4529	11.6791	11.343	11.3871	11.2311	NaN	NaN	NaN	+	2.56442	0.00215865	Q86YB7;Q86YB7-2	Q86YB7;Q86YB7-2	ECHD2_HUMAN	ECHDC2	Enoyl-CoA hydratase domain-containing protein 2, mitochondrial
13.1424	13.2142	13.1566	13.1569	13.1836	12.9629	12.8994	12.9915	13.0883	14.1178	14.2225	13.841	+	4.64557	2.55591e-05	Q86YV0	Q86YV0;Q86YV0-2	RASL3_HUMAN	RASAL3	RAS protein activator like-3
12.7832	12.587	13.1725	12.1149	12.912	12.6097	12.6069	12.716	12.1522	16.3091	16.498	16.835	+	6.1587	0	Q86YZ3	Q86YZ3	HORN_HUMAN	HRNR	Hornerin
15.157	15.1718	15.1831	14.8342	14.7875	14.874	15.6167	15.5363	15.501	14.8328	14.651	14.7203	+	6.22835	0	Q8IV08	Q8IV08	PLD3_HUMAN	PLD3	5'-3' exonuclease PLD3
11.9323	11.7884	11.8584	12.3069	12.3685	12.2393	12.0045	12.0781	12.1842	NaN	NaN	13.0527	+	2.9315	0.00104246	Q8IV36;Q8IV36-2	Q8IV36;Q8IV36-2;Q8IV36-3	HID1_HUMAN	HID1	Protein HID1
9.8022	NaN	10.2337	11.6588	11.4214	11.341	10.4923	10.7309	11.4063	NaN	NaN	NaN	+	1.80232	0.00945406	Q8IVT2	Q8IVT2	MISP_HUMAN	MISP	Mitotic interactor and substrate of PLK1
11.691	11.5166	11.8407	12.1548	12.2364	12.0827	12.2268	12.436	12.1152	13.1842	NaN	12.5711	+	2.5468	0.00221124	Q8IW45	Q8IW45;Q8IW45-2	NNRD_HUMAN	NAXD	ATP-dependent (S)-NAD(P)H-hydrate dehydratase
10.0744	10.7003	10.6914	10.5907	10.3532	NaN	10.0917	NaN	NaN	15.027	14.7988	14.8398	+	5.1657	8.28157e-06	Q8IW75	Q8IW75	SPA12_HUMAN	SERPINA12	Serpin A12
NaN	11.0424	11.199	NaN	10.5956	11.1231	11.1574	NaN	11.519	13.9855	NaN	14.0103	+	3.28367	0.000610401	Q8IWA4;Q8IWA4-3	Q8IWA4;Q8IWA4-2;Q8IWA4-3	MFN1_HUMAN	MFN1	Mitofusin-1
11.8249	11.3395	11.4792	12.1207	12.0362	11.9253	11.4327	12.2719	12.3843	13.273	13.6372	14.6771	+	2.85905	0.00128703	Q8IWJ2	Q8IWJ2	GCC2_HUMAN	GCC2	GRIP and coiled-coil domain-containing protein 2
11.112	11.5411	11.5396	11.0192	11.1688	11.0033	10.7392	10.409	10.602	NaN	11.2265	NaN	+	2.3727	0.00302802	Q8IWT6	Q8IWT6	LRC8A_HUMAN	LRRC8A	Volume-regulated anion channel subunit LRRC8A
12.4518	12.602	12.4305	12.2935	12.2105	12.1285	11.6433	11.9328	11.8806	12.3024	NaN	NaN	+	2.97112	0.000946975	Q8IXB1	Q8IXB1;Q8IXB1-2	DJC10_HUMAN	DNAJC10	DnaJ homolog subfamily C member 10
13.7594	13.939	13.8744	13.8672	14.0081	13.9765	13.8198	13.886	13.7509	13.5033	13.2175	13.3584	+	3.46265	0.000333639	Q8IXI1	Q8IXI1	MIRO2_HUMAN	RHOT2	Mitochondrial Rho GTPase 2
14.4101	14.3982	14.4804	14.4877	14.4363	14.4455	14.7624	14.868	14.7534	14.9266	14.7936	14.655	+	3.30949	0.00060742	Q8IXM2;Q8IXM2-3	Q8IXM2;Q8IXM2-3	BAP18_HUMAN	BAP18	Chromatin complexes subunit BAP18
11.3205	11.5703	11.376	11.628	10.9648	11.1959	11.3559	11.5842	12.3161	12.9827	12.9503	NaN	+	2.44053	0.00268487	Q8IXQ4	Q8IXQ4;Q8IXQ4-2;Q8IXQ4-3	GPAM1_HUMAN	GPALPP1	GPALPP motifs-containing protein 1
14.6644	14.6749	14.7445	13.9246	14.351	14.2423	14.8112	14.8468	14.7259	NaN	NaN	NaN	+	2.55437	0.00220236	Q8IY34	Q8IY34	S15A3_HUMAN	SLC15A3	Solute carrier family 15 member 3
12.4158	12.4363	12.3366	12.3321	12.2355	12.1759	12.1876	12.2167	12.2592	14.3273	14.1432	NaN	+	7.41995	0	Q8IY81	Q8IY81	SPB1_HUMAN	FTSJ3	pre-rRNA 2'-O-ribose RNA methyltransferase FTSJ3
11.6109	11.4589	11.4376	11.3684	11.3795	11.5189	11.9245	11.8982	11.8128	12.1076	13.0582	12.1277	+	2.07918	0.0053206	Q8IYB3;Q8IYB3-2	Q8IYB3;Q8IYB3-2	SRRM1_HUMAN	SRRM1	Serine/arginine repetitive matrix protein 1
11.9433	11.7994	11.9242	11.6246	11.7283	11.6628	11.666	11.4094	11.5975	NaN	NaN	NaN	+	1.87117	0.00816613	Q8IZH2;Q8IZH2-2	Q8IZH2;Q8IZH2-2;Q8IZH2-3	XRN1_HUMAN	XRN1	5'-3' exoribonuclease 1
14.0709	14.1449	14.0814	14.1171	14.0563	14.0665	13.795	13.9877	13.8792	NaN	14.8138	NaN	+	1.93992	0.00711575	Q8IZP0;Q8IZP0-10;Q8IZP0-2;Q8IZP0-3;Q8IZP0-4;Q8IZP0-5;Q8IZP0-6;Q8IZP0-7;Q8IZP0-8;Q8IZP0-9	Q8IZP0;Q8IZP0-5;Q9NYB9;Q9NYB9-2;Q8IZP0-2;Q8IZP0-4;Q8IZP0-10;Q8IZP0-11;Q8IZP0-12;Q8IZP0-3;Q8IZP0-6;Q8IZP0-7;Q8IZP0-8;Q8IZP0-9;Q9NYB9-3;Q9NYB9-4	ABI1_HUMAN	ABI1	Abl interactor 1
12.9843	12.9536	13.0624	13.4559	13.4726	13.3196	13.0589	12.9547	13.2141	NaN	NaN	NaN	+	2.4203	0.00276995	Q8N0X4	Q8N0X4;Q8N0X4-2	CLYBL_HUMAN	CLYBL	Citramalyl-CoA lyase, mitochondrial
13.8698	14.1522	13.9903	14.2489	14.1962	14.4288	13.6708	14.0421	13.5053	16.0103	15.9854	16.1622	+	6.1092	0	Q8N118	Q8N118;Q8N118-2;Q8N118-3	CP4X1_HUMAN	CYP4X1	Cytochrome P450 4X1
13.2455	13.3529	13.2388	13.562	13.4832	13.3298	13.5887	13.746	13.8297	NaN	NaN	NaN	+	2.22101	0.00416853	Q8N183	Q8N183	NDUF2_HUMAN	NDUFAF2	NADH dehydrogenase [ubiquinone] 1 alpha subcomplex assembly factor 2
14.4491	14.414	14.4216	14.4135	14.4365	14.4361	14.3987	14.5162	14.4319	14.7641	14.6804	14.8575	+	3.84383	0.000134199	Q8N1F7	Q8N1F7;Q8N1F7-2	NUP93_HUMAN	NUP93	Nuclear pore complex protein Nup93
12.9266	12.8207	13.0749	13.2773	13.3307	13.3625	13.2254	13.0719	13.2999	13.8817	13.7233	13.7253	+	4.29905	5.35475e-05	Q8N1G4	Q8N1G4	LRC47_HUMAN	LRRC47	Leucine-rich repeat-containing protein 47
12.7815	12.7347	12.7087	12.3054	12.4851	11.7704	12.3136	12.4253	12.2458	16.8431	16.8492	16.8351	+	8.33283	0	Q8N1N4	Q8N1N4;Q8N1N4-2	K2C78_HUMAN	KRT78	Keratin, type II cytoskeletal 78
12.4198	12.406	12.3452	12.267	12.3197	12.2388	11.9224	11.9441	NaN	NaN	NaN	NaN	+	3.98809	0.000106236	Q8N2G8;Q8N2G8-3	Q8N2G8;Q8N2G8-2;Q8N2G8-3	GHDC_HUMAN	GHDC	GH3 domain-containing protein
12.1644	12.1274	11.9917	11.6955	11.51	11.479	11.9067	11.7496	11.8019	NaN	NaN	NaN	+	2.78965	0.00144699	Q8N2H4	Q8N2H4	SYS1_HUMAN	SYS1	Protein SYS1 homolog
13.3331	13.3933	13.1921	12.6543	12.7648	12.7446	12.5174	12.6624	12.338	NaN	13.5074	NaN	+	3.40972	0.000472272	Q8N2K0;Q8N2K0-2	Q8N2K0;Q8N2K0-2;Q8N2K0-3	ABD12_HUMAN	ABHD12	Lysophosphatidylserine lipase ABHD12
13.2729	12.7834	12.8879	13.4812	13.4823	13.475	13.4015	13.0386	12.692	15.184	15.5206	15.5672	+	5.28749	8.88889e-06	Q8N4C6;Q8N4C6-10;Q8N4C6-2;Q8N4C6-4;Q8N4C6-5;Q8N4C6-7;Q8N4C6-9	Q8N4C6;Q8N4C6-10;Q8N4C6-2;Q8N4C6-4;Q8N4C6-5;Q8N4C6-7;Q8N4C6-9	NIN_HUMAN	NIN	Ninein
11.3593	11.393	11.5095	12.1757	12.1376	12.1088	12.2736	12.2147	12.4104	NaN	NaN	NaN	+	4.76634	1.34228e-05	Q8N573-2	Q8N573;Q8N573-2;Q8N573-4;Q8N573-5;Q8N573-6;Q8N573-7;Q8N573-8	OXR1_HUMAN	OXR1	Isoform 2 of Oxidation resistance protein 1
13.6063	13.5138	13.5444	13.1795	13.1788	13.0971	13.7114	13.6773	13.4844	12.0784	13.1507	12.8181	+	1.90808	0.00764081	Q8N6L1;Q8N6L1-2	Q8N6L1;Q8N6L1-2	KTAP2_HUMAN	KRTCAP2	Keratinocyte-associated protein 2
12.8554	NaN	13.0031	12.6607	13.3588	12.9132	12.7984	13.1484	12.9707	14.8586	15.1895	15.1448	+	4.58697	2.49221e-05	Q8N8N7	Q8N8N7;Q8N8N7-2	PTGR2_HUMAN	PTGR2	Prostaglandin reductase 2
12.7561	12.9515	12.9569	13.8711	13.7944	13.818	13.7259	13.6054	13.7763	NaN	NaN	NaN	+	4.66736	2.58065e-05	Q8N8S7	Q8N8S7;Q8N8S7-2;Q8N8S7-3	ENAH_HUMAN	ENAH	Protein enabled homolog
8.67667	9.73232	9.55194	10.2041	10.0691	10.4717	10.6194	10.8077	10.469	NaN	NaN	NaN	+	1.96027	0.00682805	Q8N9N8	Q8N9N8	EIF1A_HUMAN	EIF1AD	Probable RNA-binding protein EIF1AD
11.7441	11.3115	11.5828	11.4714	11.6332	11.545	11.8244	11.7106	11.5403	12.1773	NaN	12.6071	+	2.2462	0.00395038	Q8NAV1	Q8NAV1	PR38A_HUMAN	PRPF38A	Pre-mRNA-splicing factor 38A
12.4803	12.4855	12.6021	12.595	12.5031	12.857	12.8153	12.7841	12.6818	NaN	14.7008	14.5993	+	6.16869	0	Q8NBF2	Q8NBF2;Q8NBF2-2	NHLC2_HUMAN	NHLRC2	NHL repeat-containing protein 2
13.5141	13.5908	13.5657	14.2516	14.3417	14.2339	14.1574	14.3824	14.4355	15.2217	15.4042	15.5039	+	6.56062	0	Q8NBJ4;Q8NBJ4-2	Q8NBJ4;Q8NBJ4-2	GOLM1_HUMAN	GOLM1	Golgi membrane protein 1
15.1007	15.1065	15.1317	14.014	14.0051	13.9268	14.0064	14.0669	13.9703	NaN	NaN	NaN	+	7.202	0	Q8NBJ5	Q8NBJ5	GT251_HUMAN	COLGALT1	Procollagen galactosyltransferase 1
14.2436	14.108	14.3296	14.5254	14.6171	14.5934	14.4542	14.5497	14.3602	12.8161	13.4715	13.9498	+	2.28676	0.00365551	Q8NBJ7	Q8NBJ7;Q8NBJ7-2;Q8NBJ7-3	SUMF2_HUMAN	SUMF2	Inactive C-alpha-formylglycine-generating enzyme 2
11.7879	11.6661	11.6078	10.69	10.6406	10.8579	10.4488	11.2095	10.8368	NaN	NaN	NaN	+	2.33361	0.00330308	Q8NBK3;Q8NBK3-5	Q8NBK3;Q8NBK3-2;Q8NBK3-3;Q8NBK3-5	SUMF1_HUMAN	SUMF1	Formylglycine-generating enzyme
13.1392	13.1391	12.7909	12.4004	12.5696	12.3194	11.8283	11.9251	11.8903	NaN	NaN	11.7621	+	3.73241	0.000157187	Q8NBQ5	Q8NBQ5	DHB11_HUMAN	HSD17B11	Estradiol 17-beta-dehydrogenase 11
15.9313	15.9145	15.9269	16.1073	15.9847	16.0775	15.9938	16.1061	16.0174	15.0513	15.3235	15.425	+	4.32866	5.41272e-05	Q8NBS9	Q8NBS9;Q8NBS9-2	TXND5_HUMAN	TXNDC5	Thioredoxin domain-containing protein 5
13.6824	13.5622	13.6746	13.6811	13.8407	13.7053	13.3443	13.384	13.2258	13.1541	NaN	NaN	+	2.84288	0.00131268	Q8NBX0	Q8NBX0	SCPDL_HUMAN	SCCPDH	Saccharopine dehydrogenase-like oxidoreductase
12.2004	12.2185	12.0966	11.786	11.8065	11.5684	12.3083	11.9109	12.1539	NaN	NaN	NaN	+	1.8015	0.00945878	Q8NC44	Q8NC44	RETR2_HUMAN	RETREG2	Reticulophagy regulator 2
13.8845	14.2091	14.0753	14.3782	14.2363	14.2108	14.7785	14.627	14.6786	14.0649	12.9206	13.2304	+	2.20031	0.00434468	Q8NC51-3	Q8NC51;Q8NC51-3	PAIRB_HUMAN	SERBP1	Isoform 3 of Plasminogen activator inhibitor 1 RNA-binding protein
11.4519	11.474	11.5729	10.9217	10.9642	10.7175	11.4417	11.652	11.5855	NaN	NaN	NaN	+	3.46752	0.000330882	Q8NCC3	Q8NCC3	PAG15_HUMAN	PLA2G15	Phospholipase A2 group XV
11.1444	11.0018	11.1501	11.4664	11.2464	11.5229	12.0989	11.9009	12.4013	NaN	NaN	NaN	+	3.02534	0.000844682	Q8NCF5	Q8NCF5	NF2IP_HUMAN	NFATC2IP	NFATC2-interacting protein
12.6379	12.487	12.3477	12.8343	12.8755	12.7952	12.4695	12.5683	12.6296	NaN	NaN	NaN	+	1.94054	0.00710204	Q8NCL4	Q8NCL4	GALT6_HUMAN	GALNT6	Polypeptide N-acetylgalactosaminyltransferase 6
12.868	12.7474	12.8166	13.2924	13.5361	13.5236	13.5236	13.4006	13.4132	13.5833	13.0736	13.1905	+	2.49517	0.00241505	Q8NCW5	Q8NCW5	NNRE_HUMAN	NAXE	NAD(P)H-hydrate epimerase
12.3995	12.5518	12.5475	12.218	12.2784	11.9806	12.4628	12.7665	12.689	NaN	NaN	13.082	+	1.87079	0.00815845	Q8ND56;Q8ND56-2;Q8ND56-3	Q8ND56;Q8ND56-2;Q8ND56-3	LS14A_HUMAN	LSM14A	Protein LSM14 homolog A
12.0185	11.7063	11.2788	13.0928	12.6871	12.6168	11.6565	11.7014	11.9693	NaN	NaN	12.581	+	2.34028	0.00324002	Q8NE62	Q8NE62	CHDH_HUMAN	CHDH	Choline dehydrogenase, mitochondrial
12.8995	12.9209	13.2421	12.7323	12.8502	12.874	12.9345	13.0688	13.0571	14.2474	14.2727	14.1977	+	5.99254	0	Q8NE71	Q8NE71;Q8NE71-2	ABCF1_HUMAN	ABCF1	ATP-binding cassette sub-family F member 1
12.5287	12.63	12.7265	12.6289	12.5394	12.6359	12.5221	12.4105	12.3868	11.8287	11.8423	NaN	+	4.61761	2.52366e-05	Q8NF37	Q8NF37	PCAT1_HUMAN	LPCAT1	Lysophosphatidylcholine acyltransferase 1
13.0336	12.9732	12.9049	12.906	12.728	12.7692	12.924	13.1915	13.2597	NaN	13.7677	13.3087	+	1.98626	0.00647813	Q8NFH5;Q8NFH5-2	Q8NFH5;Q8NFH5-2;Q8NFH5-3	NUP35_HUMAN	NUP35	Nucleoporin NUP35
12.2411	12.181	11.53	12.7668	12.5345	13.1075	12.2106	12.5306	12.9483	NaN	14.168	14.1033	+	2.92208	0.00106182	Q8NFJ5	Q8NFJ5	RAI3_HUMAN	GPRC5A	Retinoic acid-induced protein 3
11.9255	11.9101	12.3127	12.8034	12.5296	12.6392	11.7919	11.8745	12.0763	NaN	NaN	NaN	+	2.35323	0.0031796	Q8NFV4;Q8NFV4-4	Q8NFV4;Q8NFV4-4;Q8NFV4-6	ABHDB_HUMAN	ABHD11	Protein ABHD11
10.7198	10.6024	10.7805	NaN	10.2923	NaN	11.2612	11.5286	11.5138	NaN	NaN	NaN	+	2.71474	0.00158239	Q8NHJ6	Q8NHJ6;Q8NHJ6-2	LIRB4_HUMAN	LILRB4	Leukocyte immunoglobulin-like receptor subfamily B member 4
10.4316	10.2366	10.3752	10.2353	NaN	NaN	10.4017	10.222	10.7549	12.9852	NaN	12.1441	+	2.90219	0.00109747	Q8NHQ9	Q8NHQ9	DDX55_HUMAN	DDX55	ATP-dependent RNA helicase DDX55
12.521	12.4711	12.5259	11.9998	11.972	12.2164	12.396	12.4347	12.5102	12.4904	NaN	12.7521	+	2.63445	0.00193032	Q8NHV1	Q8NHV1	GIMA7_HUMAN	GIMAP7	GTPase IMAP family member 7
13.1282	12.9635	12.9359	12.8096	12.6907	12.6901	12.8912	12.8658	12.8545	NaN	NaN	NaN	+	2.00916	0.00617092	Q8NI27	Q8NI27	THOC2_HUMAN	THOC2	THO complex subunit 2
11.8252	11.7607	11.7599	11.7786	11.6254	11.5717	11.991	11.8683	11.9235	13.27	NaN	NaN	+	1.88705	0.00791454	Q8NI36	Q8NI36	WDR36_HUMAN	WDR36	WD repeat-containing protein 36
13.0409	12.9469	12.7685	12.5088	12.6778	12.6851	12.9975	13.197	12.9585	NaN	NaN	NaN	+	1.85551	0.00842857	Q8TB03	Q8TB03;Q8TB03-3	CX038_HUMAN	CXorf38	Uncharacterized protein CXorf38
12.9872	12.8629	13.144	13.1635	13.0195	12.893	12.6334	12.4975	12.5825	NaN	NaN	NaN	+	2.23065	0.00407066	Q8TB61;Q8TB61-2;Q8TB61-3	Q8TB61;Q8TB61-2;Q8TB61-3;Q8TB61-4;Q8TB61-5	S35B2_HUMAN	SLC35B2	Adenosine 3'-phospho 5'-phosphosulfate transporter 1
12.8893	13.022	12.9547	13.7918	13.5539	13.6752	13.1011	13.1705	13.1821	NaN	NaN	14.8296	+	3.97896	0.000114548	Q8TBX8;Q8TBX8-3	Q8TBX8;Q8TBX8-2;Q8TBX8-3	PI42C_HUMAN	PIP4K2C	Phosphatidylinositol 5-phosphate 4-kinase type-2 gamma
13.4243	13.2143	13.4643	12.5864	13.0841	13.182	13.4075	13.2513	12.5053	10.8254	12.0287	NaN	+	1.9594	0.0068215	Q8TCT8	Q8TCT8	SPP2A_HUMAN	SPPL2A	Signal peptide peptidase-like 2A
15.8765	15.7817	15.9776	15.0446	14.9938	14.9645	15.2913	15.4575	15.3725	15.0365	NaN	14.0703	+	2.32209	0.003393	Q8TCT9;Q8TCT9-5	Q8TCT9;Q8TCT9-2;Q8TCT9-4;Q8TCT9-5	HM13_HUMAN	HM13	Minor histocompatibility antigen H13
12.9245	13.0318	12.9505	13.7317	13.8702	13.6575	13.3759	13.4308	13.2874	NaN	NaN	12.5495	+	4.14194	9.33661e-05	Q8TD06	Q8TD06	AGR3_HUMAN	AGR3	Anterior gradient protein 3
13.4131	13.5179	13.3936	12.9524	12.7504	12.8367	13.3729	13.2598	13.4266	NaN	NaN	NaN	+	3.534	0.000304183	Q8TD55	Q8TD55;Q8TD55-2	PKHO2_HUMAN	PLEKHO2	Pleckstrin homology domain-containing family O member 2
12.881	13.1393	12.9399	12.7094	12.5755	12.7298	12.5724	12.6105	12.5838	NaN	NaN	NaN	+	2.36419	0.00311973	Q8TDW0	Q8TDW0	LRC8C_HUMAN	LRRC8C	Volume-regulated anion channel subunit LRRC8C
12.1051	11.8485	11.7267	10.4778	NaN	10.0132	10.3143	9.92364	10.8072	NaN	NaN	NaN	+	2.41321	0.00282078	Q8TED4-3	Q8TED4;Q8TED4-2;Q8TED4-3	G6PT3_HUMAN	SLC37A2	Isoform 3 of Glucose-6-phosphate exchanger SLC37A2
19.4475	19.6747	19.7285	18.7641	18.9933	18.9165	18.2198	18.5453	18.2633	21.3208	21.1932	21.4848	+	7.37011	0	Q8TF72	Q8TF72	SHRM3_HUMAN	SHROOM3	Protein Shroom3
11.4033	11.2843	11.0745	11.4643	11.1635	11.6627	11.9194	12.1121	12.1763	NaN	NaN	NaN	+	2.35066	0.00319411	Q8TF74	Q8TF74;Q8TF74-2	WIPF2_HUMAN	WIPF2	WAS/WASL-interacting protein family member 2
10.7242	10.2498	10.5831	9.851	11.0731	10.2477	10.0245	10.501	11.3063	13.0362	NaN	12.2836	+	2.05405	0.00561117	Q8WTT2	Q8WTT2	NOC3L_HUMAN	NOC3L	Nucleolar complex protein 3 homolog
12.1288	12.3643	12.3273	12.1776	12.259	12.33	12.0736	11.9302	12.2445	13.1012	13.3984	12.83	+	3.34927	0.000541301	Q8WUM0	Q8WUM0	NU133_HUMAN	NUP133	Nuclear pore complex protein Nup133
14.8223	14.8197	14.8868	15.0544	15.0845	15.0382	14.9818	14.9178	14.8888	14.7602	14.8718	14.8802	+	2.89232	0.00118273	Q8WUM4	Q8WUM4;Q8WUM4-2;Q8WUM4-3	PDC6I_HUMAN	PDCD6IP	Programmed cell death 6-interacting protein
13.5949	13.5825	13.6901	13.0272	13.1972	13.0232	13.7038	13.6127	13.5866	13.3994	13.7034	13.3629	+	2.95668	0.000977054	Q8WUW1;Q8WUW1-2	Q8WUW1;Q8WUW1-2	BRK1_HUMAN	BRK1	Protein BRICK1
14.8464	14.9821	14.9242	15.2668	15.3541	15.4308	14.7114	14.693	14.5009	14.709	14.4684	14.5538	+	4.3356	5.44218e-05	Q8WUY1	Q8WUY1	THEM6_HUMAN	THEM6	Protein THEM6
11.1314	NaN	11.3251	11.7741	11.4241	11.6051	11.9718	11.8896	11.9751	NaN	NaN	NaN	+	2.30543	0.00352265	Q8WVK2	Q8WVK2	SNR27_HUMAN	SNRNP27	U4/U6.U5 small nuclear ribonucleoprotein 27 kDa protein
10.214	10.6919	10.0575	10.4829	10.8756	10.9242	11.5379	11.0901	11.3427	NaN	NaN	NaN	+	1.95145	0.00691551	Q8WVN6	Q8WVN6	SCTM1_HUMAN	SECTM1	Secreted and transmembrane protein 1
12.7449	12.6585	12.5831	12.192	12.2529	12.2263	12.4355	12.4979	12.5115	NaN	NaN	NaN	+	3.68811	0.000169697	Q8WVT3	Q8WVT3	TPC12_HUMAN	TRAPPC12	Trafficking protein particle complex subunit 12
11.8667	11.6224	11.3363	11.342	10.7277	10.5929	11.3764	11.3405	11.8085	14.2218	14.317	14.4593	+	5.78358	0	Q8WVV4;Q8WVV4-1	Q8WVV4;Q8WVV4-1;Q8WVV4-3	POF1B_HUMAN	POF1B	Protein POF1B
13.0264	13.0852	13.1682	13.2277	13.2605	13.3064	12.9577	12.7296	13.0026	NaN	NaN	14.2911	+	1.997	0.00632422	Q8WW59	Q8WW59	SPRY4_HUMAN	SPRYD4	SPRY domain-containing protein 4
10.1641	NaN	10.9548	11.45	11.7656	11.5822	11.9355	11.6931	11.8111	NaN	NaN	NaN	+	1.9818	0.00658584	Q8WWI1-3	Q8WWI1;Q8WWI1-2;Q8WWI1-3;Q8WWI1-4;Q8WWI1-5	LMO7_HUMAN	LMO7	Isoform 3 of LIM domain only protein 7
13.0256	13.2341	13.2586	12.4427	12.652	13.0956	11.7838	12.2571	12.3464	NaN	NaN	NaN	+	2.03267	0.00582863	Q8WWP7	Q8WWP7	GIMA1_HUMAN	GIMAP1	GTPase IMAP family member 1
11.3305	11.2734	11.2124	11.8178	12.0629	11.8156	12.0987	12.2655	12.2051	14.5129	14.2903	14.46	+	8.74238	0	Q8WWZ8	Q8WWZ8	OIT3_HUMAN	OIT3	Oncoprotein-induced transcript 3 protein
13.1204	13.1862	12.7735	12.8745	13.2303	12.8952	13.2213	13.2994	13.2885	14.9153	14.5167	14.8251	+	5.16268	8.26446e-06	Q8WXA9-2	Q8WXA9-2	SREK1_HUMAN	SREK1	Isoform 2 of Splicing regulatory glutamine/lysine-rich protein 1
12.9586	12.8337	12.8482	12.8283	12.7035	12.8604	13.1197	13.0181	13.1794	NaN	13.2809	NaN	+	2.14845	0.00475855	Q8WXX5	Q8WXX5	DNJC9_HUMAN	DNAJC9	DnaJ homolog subfamily C member 9
11.7069	11.7577	11.5523	11.5614	11.7854	11.4921	11.9192	12.1371	12.2562	NaN	NaN	11.1254	+	1.91929	0.00743396	Q8WY22	Q8WY22	BRI3B_HUMAN	BRI3BP	BRI3-binding protein
14.7028	14.6318	14.6352	14.5402	14.5203	14.5889	14.5296	14.5678	14.6003	15.2048	15.1427	14.7586	+	2.34336	0.00321622	Q8WYJ6	Q8WYJ6	SEPT1_HUMAN	SEPTIN1	Septin-1
13.7035	NaN	13.3036	13.6146	12.7883	13.5497	NaN	12.1065	NaN	14.7068	15.3472	15.4561	+	2.2836	0.00367798	Q8WZ42;Q8WZ42-12;Q8WZ42-13;Q8WZ42-2;Q8WZ42-8	Q8WZ42;Q8WZ42-10;Q8WZ42-11;Q8WZ42-12;Q8WZ42-13;Q8WZ42-2;Q8WZ42-3;Q8WZ42-4;Q8WZ42-5;Q8WZ42-7;Q8WZ42-8;Q8WZ42-9	TITIN_HUMAN	TTN	Titin
13.3977	13.5533	13.6487	13.5736	13.7262	13.7981	13.6412	13.7767	13.7969	14.4523	14.087	NaN	+	2.36567	0.0031101	Q8WZA9	Q8WZA9	IRGQ_HUMAN	IRGQ	Immunity-related GTPase family Q protein
12.0752	12.6577	12.32	13.161	13.2096	12.9992	13.1801	13.042	13.0131	NaN	13.3538	13.0885	+	2.50248	0.00239951	Q92485	Q92485;Q92485-2	ASM3B_HUMAN	SMPDL3B	Acid sphingomyelinase-like phosphodiesterase 3b
13.9654	14.0846	14.1163	13.9792	14.0901	14.0484	13.8076	13.6625	13.6612	14.484	14.4372	14.3814	+	4.95019	1.45985e-05	Q92499	Q92499;Q92499-2	DDX1_HUMAN	DDX1	ATP-dependent RNA helicase DDX1
13.7051	13.6606	13.577	14.2707	14.1655	14.0554	14.064	14.1905	14.3519	14.9496	14.3703	14.6165	+	3.061	0.000780186	Q92506	Q92506	DHB8_HUMAN	HSD17B8	(3R)-3-hydroxyacyl-CoA dehydrogenase
13.7886	13.8288	13.6098	14.3222	14.4815	14.3567	13.6465	13.7258	13.5809	15.0498	14.4224	14.3574	+	2.9796	0.00092562	Q92522	Q92522	H1X_HUMAN	H1-10	Histone H1.10
15.5412	15.4953	15.7184	15.5802	15.6644	15.7152	15.8534	15.7251	NaN	14.8338	14.7528	14.6235	+	4.77227	1.3468e-05	Q92526	Q92526;Q92526-2;Q92526-3	TCPW_HUMAN	CCT6B	T-complex protein 1 subunit zeta-2
15.0945	15.0723	15.2316	15.042	15.0351	14.9509	15.2748	15.2282	15.0649	14.5905	14.3375	14.5984	+	3.75803	0.000146751	Q92542;Q92542-2	Q92542;Q92542-2	NICA_HUMAN	NCSTN	Nicastrin
14.5869	14.5789	14.4156	14.6146	14.6202	14.6056	14.2624	14.3822	14.3967	13.8321	NaN	NaN	+	2.02574	0.00590326	Q92544	Q92544	TM9S4_HUMAN	TM9SF4	Transmembrane 9 superfamily member 4
12.9735	12.9024	12.8867	13.1854	12.9365	13.1042	13.0656	13.0435	12.9729	14.1621	14.2726	13.9046	+	5.25943	8.62069e-06	Q92552;Q92552-2	Q92552;Q92552-2	RT27_HUMAN	MRPS27	28S ribosomal protein S27, mitochondrial
13.1538	13.1039	13.2445	13.0901	12.9039	12.9036	12.9556	13.1947	13.0917	14.3258	13.7935	13.5745	+	2.5838	0.00210831	Q92556	Q92556;Q92556-2;Q92556-3	ELMO1_HUMAN	ELMO1	Engulfment and cell motility protein 1
12.3753	12.3045	11.9211	12.0904	12.1716	12.4131	12.7185	12.7805	12.7694	NaN	NaN	NaN	+	1.90769	0.00765226	Q92563	Q92563	TICN2_HUMAN	SPOCK2	Testican-2
11.4983	10.767	11.0605	11.3366	11.3886	11.6689	11.927	11.8641	11.9842	NaN	NaN	NaN	+	1.78667	0.00978292	Q92575	Q92575	UBXN4_HUMAN	UBXN4	UBX domain-containing protein 4
13.7844	13.8054	13.7337	13.4084	13.42	13.4954	13.1737	13.2308	13.024	13.6933	13.6416	14.4011	+	1.95778	0.00682894	Q92608	Q92608	DOCK2_HUMAN	DOCK2	Dedicator of cytokinesis protein 2
12.7934	12.8924	12.8045	12.7925	12.7661	12.7247	12.9454	13.0163	13.0422	NaN	NaN	NaN	+	2.69859	0.00163817	Q92614;Q92614-4	Q92614;Q92614-2;Q92614-5;Q92614-3;Q92614-4	MY18A_HUMAN	MYO18A	Unconventional myosin-XVIIIa
13.4592	13.5504	13.5057	13.2146	13.0749	13.0667	13.3827	13.4353	13.3424	13.8281	13.7484	14.3351	+	2.77057	0.00148321	Q92619	Q92619;Q92619-2	HMHA1_HUMAN	ARHGAP45	Rho GTPase-activating protein 45
12.6173	12.6132	12.5525	12.508	12.5485	12.5721	12.0149	12.0879	12.2583	NaN	13.8062	12.8774	+	2.07088	0.00544472	Q92621	Q92621	NU205_HUMAN	NUP205	Nuclear pore complex protein Nup205
12.2452	12.1718	11.8088	12.257	12.2874	12.0354	11.9656	11.9498	12.0228	15.9587	16.0991	15.879	+	8.78522	0	Q92626	Q92626	PXDN_HUMAN	PXDN	Peroxidasin homolog
12.0369	12.0293	12.1053	12.2222	12.2931	12.2861	12.4149	12.4716	12.4204	NaN	NaN	NaN	+	4.26124	5.20156e-05	Q92673	Q92673	SORL_HUMAN	SORL1	Sortilin-related receptor
17.1456	17.1251	17.2977	17.3184	17.3819	17.26	17.5783	17.4769	17.3018	17.0217	16.7157	16.7953	+	2.85015	0.00130134	Q92688;Q92688-2	P39687;Q92688;Q92688-2	AN32B_HUMAN	ANP32B	Acidic leucine-rich nuclear phosphoprotein 32 family member B
12.9059	13.4105	13.4647	14.0765	13.7114	13.7705	13.9188	13.9928	13.9378	NaN	NaN	14.991	+	1.83804	0.00874236	Q92734;Q92734-2;Q92734-3;Q92734-4	Q92734;Q92734-2;Q92734-3;Q92734-4	TFG_HUMAN	TFG	Protein TFG
10.8619	NaN	NaN	13.9633	13.9085	13.3501	13.6991	13.9091	13.7931	17.3549	17.2134	17.1887	+	5.8815	0	Q92786	Q92786	PROX1_HUMAN	PROX1	Prospero homeobox protein 1
10.1349	10.6834	10.7528	11.4954	11.2985	11.2426	11.1026	10.9257	11.3843	NaN	NaN	NaN	+	1.78961	0.00974409	Q92796;Q92796-2;Q92796-3	Q92796;Q92796-2;Q92796-3	DLG3_HUMAN	DLG3	Disks large homolog 3
11.5184	12.112	11.8931	12.3349	12.4307	12.3281	12.0884	12.0815	12.2876	14.2468	14.111	13.492	+	4.41326	3.98293e-05	Q92817	Q92817	EVPL_HUMAN	EVPL	Envoplakin
15.6747	15.6464	15.6379	16.085	16.1481	16.1102	16.1446	16.0209	15.8662	15.767	15.7351	15.8406	+	3.51912	0.00031203	Q92820	Q92820	GGH_HUMAN	GGH	Gamma-glutamyl hydrolase
13.8183	14.1308	13.9746	13.6522	13.6491	13.6447	13.799	13.847	13.8154	NaN	13.5711	NaN	+	1.86529	0.00825023	Q92835;Q92835-2	Q92835;Q92835-2;Q92835-3	SHIP1_HUMAN	INPP5D	Phosphatidylinositol 3,4,5-trisphosphate 5-phosphatase 1
16.0367	16.0078	16.0864	15.9454	15.9071	15.863	15.6446	15.5677	15.5656	16.6578	16.6691	16.5401	+	7.25216	0	Q92841	Q92841;Q92841-1;Q92841-2;Q92841-3	DDX17_HUMAN	DDX17	Probable ATP-dependent RNA helicase DDX17
13.1643	13.0143	13.0161	13.1251	13.0616	13.0378	13.2873	13.3441	13.3454	11.0989	12.0737	12.4503	+	2.38938	0.00292414	Q92878;Q92878-2	Q92878;Q92878-2;Q92878-3	RAD50_HUMAN	RAD50	DNA repair protein RAD50
14.8739	14.8207	14.8152	14.5932	14.577	14.6747	14.6941	14.6218	14.5089	15.2409	15.5093	14.9608	+	2.59282	0.00206949	Q92888;Q92888-3	Q92888;Q92888-2;Q92888-3;Q92888-4	ARHG1_HUMAN	ARHGEF1	Rho guanine nucleotide exchange factor 1
13.5956	13.7245	13.7003	13.8179	13.8472	13.8385	13.9563	13.9085	14.0723	NaN	13.7123	NaN	+	2.50339	0.0023961	Q92890;Q92890-1	Q92890;Q92890-1;Q92890-3	UFD1_HUMAN	UFD1	Ubiquitin recognition factor in ER-associated degradation protein 1
13.4203	13.3753	13.4221	13.1736	13.1793	13.1767	13.4894	13.4059	13.3187	NaN	12.7385	12.2437	+	3.15903	0.000694242	Q92896;Q92896-2	Q92896;Q92896-2;Q92896-3	GSLG1_HUMAN	GLG1	Golgi apparatus protein 1
13.1858	13.2918	13.3613	13.2965	13.2883	13.254	13.246	13.3221	13.1872	14.2968	14.8826	13.7641	+	2.3615	0.00312678	Q92900;Q92900-2	Q92900;Q92900-2	RENT1_HUMAN	UPF1	Regulator of nonsense transcripts 1
14.7191	14.6318	14.7502	14.8049	14.8248	14.781	15.0057	15.0394	15.0183	14.5702	14.4788	14.6486	+	4.3385	5.44959e-05	Q92945	Q92945	FUBP2_HUMAN	KHSRP	Far upstream element-binding protein 2
13.7097	13.7549	13.7072	13.6244	13.5126	13.5699	13.6389	13.7891	13.8381	14.0193	13.891	13.947	+	3.0052	0.000850418	Q92973;Q92973-2	Q92973;Q92973-2;Q92973-3	TNPO1_HUMAN	TNPO1	Transportin-1
11.4198	11.6448	11.6214	11.3667	11.4061	11.2936	11.3229	11.4237	11.5911	NaN	12.7716	13.7592	+	3.24842	0.000624685	Q92990	Q92990;Q92990-2	GLMN_HUMAN	GLMN	Glomulin
14.1696	14.2263	14.1908	13.9751	13.8871	13.9408	13.7804	13.5785	13.6845	NaN	NaN	12.3	+	3.6351	0.000194252	Q93050;Q93050-1;Q93050-3	Q93050;Q93050-1;Q93050-3	VPP1_HUMAN	ATP6V0A1	V-type proton ATPase 116 kDa subunit a 1
12.6634	12.5791	12.569	13.3008	13.2402	13.3242	13.1607	13.3194	13.2982	NaN	13.6024	12.9696	+	2.23488	0.00406005	Q93052	Q93052	LPP_HUMAN	LPP	Lipoma-preferred partner
11.609	11.2525	11.9746	12.4613	12.2748	12.4207	11.9966	12.1038	11.8878	13.1969	NaN	13.2486	+	3.42536	0.000399281	Q93062;Q93062-2;Q93062-3;Q93062-4;Q93062-5	Q93062;Q93062-3;Q93062-2;Q93062-4;Q93062-5	RBPMS_HUMAN	RBPMS	RNA-binding protein with multiple splicing
11.9095	12.0143	12.0656	11.0244	11.4534	11.1353	11.9349	12.2745	12.1225	NaN	NaN	NaN	+	2.94834	0.00098966	Q93091	Q93091	RNAS6_HUMAN	RNASE6	Ribonuclease K6
13.087	12.8837	12.8861	12.9882	13.0365	12.9099	12.9776	13.0948	12.7902	NaN	13.6572	14.2418	+	2.68041	0.00171129	Q93096	Q93096	TP4A1_HUMAN	PTP4A1	Protein tyrosine phosphatase type IVA 1
11.3034	11.2723	11.2743	12.0302	12.3244	11.7697	11.5542	11.7611	11.8944	NaN	NaN	13.0533	+	2.12054	0.00497336	Q93099	Q93099	HGD_HUMAN	HGD	Homogentisate 1,2-dioxygenase
10.9458	11.0154	10.8192	11.4673	11.385	11.4299	11.0341	10.5063	10.7602	NaN	NaN	NaN	+	2.19322	0.00439661	Q93100-3;Q93100-4	Q93100;Q93100-4;Q93100-2;Q93100-3	KPBB_HUMAN	PHKB	Isoform 3 of Phosphorylase b kinase regulatory subunit beta
13.2492	13.186	13.0559	12.9671	12.9215	12.9037	13.1295	13.2337	13.2451	13.7841	13.4047	13.5066	+	2.96397	0.000950966	Q969G3;Q969G3-2	Q969G3;Q969G3-2;Q969G3-3;Q969G3-4;Q969G3-5;Q969G3-6	SMCE1_HUMAN	SMARCE1	SWI/SNF-related matrix-associated actin-dependent regulator of chromatin subfamily E member 1
15.7095	15.5177	15.8055	15.9274	15.7361	15.7712	16.09	15.8896	15.7676	14.6662	14.9153	14.7186	+	4.59198	2.4961e-05	Q969H8	Q969H8	MYDGF_HUMAN	MYDGF	Myeloid-derived growth factor
15.2765	15.2598	15.4725	16.4587	16.3544	16.3743	16.6915	16.509	16.6935	16.0392	16.3085	16.2238	+	5.5988	0	Q969L2	Q969L2	MAL2_HUMAN	MAL2	Protein MAL2
13.3015	13.2868	13.2208	12.772	12.6861	12.6639	12.9297	13.0747	13.0702	NaN	NaN	14.7472	+	3.96821	0.000114286	Q969T9	Q969T9;Q969T9-2	WBP2_HUMAN	WBP2	WW domain-binding protein 2
13.5781	13.506	13.5547	12.8191	12.8128	12.9819	13.1891	13.4072	13.2636	NaN	NaN	NaN	+	3.6308	0.000209693	Q969X1	Q969X1	LFG3_HUMAN	TMBIM1	Protein lifeguard 3
12.41	12.2109	12.4955	NaN	11.1881	10.5215	11.9996	11.4802	11.4251	NaN	NaN	NaN	+	2.11277	0.00505156	Q96A25;Q96A25-2	Q96A25;Q96A25-2	T106A_HUMAN	TMEM106A	Transmembrane protein 106A
13.4044	13.1867	13.5998	13.968	13.9469	13.7751	13.7807	13.9649	13.6101	12.5823	13.038	13.3136	+	2.27302	0.00375368	Q96A26	Q96A26	F162A_HUMAN	FAM162A	Protein FAM162A
13.2465	13.2272	13.2608	13.197	13.3747	13.1648	13.3514	13.3657	13.3221	12.9481	12.6981	12.5787	+	3.20648	0.000653942	Q96A33	Q96A33;Q96A33-2	CCD47_HUMAN	CCDC47	PAT complex subunit CCDC47
11.9015	11.7035	11.7677	12.1572	12.3486	11.8899	11.1683	11.2447	11.0111	NaN	NaN	12.3902	+	3.10108	0.000753943	Q96A35	Q96A35	RM24_HUMAN	MRPL24	39S ribosomal protein L24, mitochondrial
12.7415	12.8372	12.903	13.2435	13.1184	13.3959	13.3804	13.4012	13.4611	13.9638	NaN	NaN	+	3.1203	0.000731045	Q96A49	Q96A49	SYAP1_HUMAN	SYAP1	Synapse-associated protein 1
15.1491	15.0515	15.1708	14.6074	14.6337	14.7754	15.0818	15.1686	15.127	15.642	15.3948	15.4372	+	4.54464	2.42424e-05	Q96AG4	Q96AG4	LRC59_HUMAN	LRRC59	Leucine-rich repeat-containing protein 59
11.2207	11.9584	11.9372	12.2212	12.2001	12.3311	12.2768	12.0353	12.7015	14.1087	14.0603	14.5057	+	4.47257	4.08163e-05	Q96AY3	Q96AY3;Q96AY3-2	FKB10_HUMAN	FKBP10	Peptidyl-prolyl cis-trans isomerase FKBP10
13.8483	13.7504	13.9703	13.223	13.3202	13.3031	12.7906	12.7787	12.6962	13.7959	13.7148	12.9982	+	2.62117	0.00199231	Q96AZ6	Q96AZ6;Q96AZ6-2	ISG20_HUMAN	ISG20	Interferon-stimulated gene 20 kDa protein
11.5382	11.8484	11.5712	11.9319	11.7302	12.0384	12.3918	12.2056	12.5154	NaN	NaN	NaN	+	2.36248	0.00313212	Q96B97-2	Q96B97-2	SH3K1_HUMAN	SH3KBP1	Isoform 2 of SH3 domain-containing kinase-binding protein 1
12.5126	12.4868	12.6253	12.1148	12.227	12.0457	12.2444	12.105	12.1598	NaN	NaN	NaN	+	2.90143	0.00109877	Q96BI1	Q96BI1	S22AI_HUMAN	SLC22A18	Solute carrier family 22 member 18
11.5772	11.279	11.4579	11.5622	11.6685	11.5674	11.7222	11.6169	11.9265	14.133	14.7571	14.9117	+	6.31143	0	Q96BP3	Q96BP3	PPWD1_HUMAN	PPWD1	Peptidylprolyl isomerase domain and WD repeat-containing protein 1
14.8103	14.8157	14.776	14.4351	14.2833	14.3597	14.7775	14.7604	14.5465	14.1923	14.1864	13.9508	+	3.90802	0.000125561	Q96C19	Q96C19	EFHD2_HUMAN	EFHD2	EF-hand domain-containing protein D2
15.1051	15.1107	15.0765	15.0079	14.8791	14.7426	14.9123	15.0245	14.8006	14.4083	14.178	14.7461	+	2.09444	0.00515354	Q96C23	Q96C23	GALM_HUMAN	GALM	Galactose mutarotase
12.7715	12.9294	12.7813	13.5453	13.5558	13.5223	13.0029	12.9547	13.064	13.598	NaN	13.4725	+	5.15006	8.16327e-06	Q96C36	Q96C36	P5CR2_HUMAN	PYCR2	Pyrroline-5-carboxylate reductase 2
10.8484	10.4868	10.8929	10.9355	10.969	10.4068	11.6769	11.4956	12.1155	NaN	NaN	13.1443	+	2.10767	0.00508869	Q96C57	Q96C57	CSTOS_HUMAN	CUSTOS	Protein CUSTOS
8.72737	9.65892	9.20556	9.8749	9.33113	10.1457	10.519	10.5176	10.3841	NaN	NaN	NaN	+	1.83799	0.00873838	Q96CP2	Q96CP2	FWCH2_HUMAN	FLYWCH2	FLYWCH family member 2
13.331	13.5286	13.2506	13.6213	13.3097	13.5327	13.2857	13.2668	13.1934	14.0209	13.806	NaN	+	2.32241	0.00339488	Q96CS3	Q96CS3	FAF2_HUMAN	FAF2	FAS-associated factor 2
11.5816	12.1955	11.573	11.7659	11.7368	11.9034	12.4469	12.6003	12.6474	NaN	12.5045	NaN	+	2.11674	0.00500409	Q96CT7	Q96CT7	CC124_HUMAN	CCDC124	Coiled-coil domain-containing protein 124
13.9057	13.5941	13.589	13.5863	13.568	13.6735	13.3945	13.2085	13.1892	NaN	NaN	14.8964	+	1.87066	0.0081547	Q96CW1;Q96CW1-2	Q96CW1;Q96CW1-2	AP2M1_HUMAN	AP2M1	AP-2 complex subunit mu
14.1526	14.0469	14.0793	11.913	11.7784	11.9337	12.9542	12.8888	12.9185	NaN	NaN	NaN	+	7.56814	0	Q96CX2	Q96CX2;Q68DU8	KCD12_HUMAN	KCTD12	BTB/POZ domain-containing protein KCTD12
11.4935	11.5114	11.6731	12.0976	11.8021	11.8796	11.6495	11.4646	11.4634	14.1822	14.0195	13.9748	+	7.8815	0	Q96D15	Q96D15	RCN3_HUMAN	RCN3	Reticulocalbin-3
9.21377	10.1265	9.06023	11.0898	10.6857	10.432	10.8143	10.6904	11.4309	NaN	NaN	NaN	+	1.89966	0.00774965	Q96D53;Q96D53-2	Q96D53;Q96D53-2	COQ8B_HUMAN	COQ8B	Atypical kinase COQ8B, mitochondrial
11.6102	11.611	11.561	11.7338	11.5287	11.3631	12.0854	12.1767	12.342	NaN	NaN	NaN	+	2.82182	0.00134545	Q96D71;Q96D71-2;Q96D71-3;Q96D71-4	Q96D71;Q96D71-2;Q96D71-3;Q96D71-4	REPS1_HUMAN	REPS1	RalBP1-associated Eps domain-containing protein 1
13.3855	13.2476	13.2914	13.1904	12.9195	12.6581	12.6292	12.4309	12.726	11.5026	NaN	12.4265	+	2.03473	0.00581746	Q96D96;Q96D96-4	Q96D96;Q96D96-2;Q96D96-4	HVCN1_HUMAN	HVCN1	Voltage-gated hydrogen channel 1
13.1081	13.2136	13.0376	9.63828	9.80099	9.64634	NaN	NaN	NaN	13.0168	12.7876	12.4624	+	6.17172	0	Q96DA0	Q96DA0	ZG16B_HUMAN	ZG16B	Zymogen granule protein 16 homolog B
13.1053	12.7653	13.0095	13.8939	13.7838	13.6105	12.8981	13.118	13.3226	NaN	14.2044	NaN	+	2.47139	0.00254502	Q96DC8	Q96DC8;Q96DC8-2	ECHD3_HUMAN	ECHDC3	Enoyl-CoA hydratase domain-containing protein 3, mitochondrial
12.6882	12.1527	12.456	13.3892	13.5128	13.4277	13.0918	13.1213	12.9386	NaN	13.1986	NaN	+	3.0116	0.000852359	Q96DG6	Q96DG6	CMBL_HUMAN	CMBL	Carboxymethylenebutenolidase homolog
13.5015	13.5782	13.5537	13.5041	13.4102	13.4765	13.1226	13.0868	13.0643	13.6253	13.6534	13.8913	+	4.1064	0.000101327	Q96DI7	Q96DI7;Q96DI7-2	SNR40_HUMAN	SNRNP40	U5 small nuclear ribonucleoprotein 40 kDa protein
10.1407	10.1487	NaN	NaN	9.4489	9.31312	NaN	NaN	9.70275	NaN	NaN	NaN	+	2.10581	0.00509054	Q96DP5;Q96DP5-2	Q96DP5;Q96DP5-2	FMT_HUMAN	MTFMT	Methionyl-tRNA formyltransferase, mitochondrial
16.5052	16.4755	16.5891	17.9408	18.0337	17.8056	17.9791	17.5909	17.3348	17.7324	17.8943	17.3232	+	3.50962	0.000321495	Q96DR8	Q96DR8	MUCL1_HUMAN	MUCL1	Mucin-like protein 1
13.1435	12.6275	12.8001	13.0419	13.0594	12.9684	12.3312	12.2713	11.8047	13.6711	NaN	13.2252	+	2.54804	0.00220792	Q96DV4	Q96DV4;Q96DV4-2	RM38_HUMAN	MRPL38	39S ribosomal protein L38, mitochondrial
14.106	14.2328	14.2314	14.4761	14.3011	14.4182	14.3803	14.4952	14.4641	13.8298	NaN	13.3993	+	2.95938	0.000974815	Q96DZ1	Q96DZ1;Q96DZ1-2;Q96DZ1-3	ERLEC_HUMAN	ERLEC1	Endoplasmic reticulum lectin 1
12.0217	12.2733	12.4942	12.7704	13.1289	12.9492	12.9754	13.0605	12.9212	NaN	NaN	14.155	+	2.40829	0.00284119	Q96E11;Q96E11-3;Q96E11-8	Q96E11;Q96E11-3;Q96E11-8	RRFM_HUMAN	MRRF	Ribosome-recycling factor, mitochondrial
12.7468	12.7226	12.7632	12.9684	12.9385	12.9065	13.1173	13.1596	12.9326	NaN	NaN	NaN	+	2.34394	0.00321577	Q96EL3	Q96EL3	RM53_HUMAN	MRPL53	39S ribosomal protein L53, mitochondrial
12.4992	12.3747	12.4967	10.7258	11.315	NaN	11.9019	12.1175	12.1963	NaN	NaN	NaN	+	2.70273	0.00162707	Q96EQ0	Q96EQ0	SGTB_HUMAN	SGTB	Small glutamine-rich tetratricopeptide repeat-containing protein beta
13.449	13.4562	13.4964	13.4254	13.4805	13.4969	13.3408	13.3454	13.3122	NaN	NaN	NaN	+	2.80596	0.001377	Q96ER9	Q96ER9	MITOK_HUMAN	CCDC51	Mitochondrial potassium channel
13.2534	13.1522	13.2514	13.5684	13.5294	13.5285	13.3704	13.3747	13.453	13.4441	13.5811	13.8355	+	2.09785	0.00513708	Q96EY1	Q96EY1;Q96EY1-2;Q96EY1-3	DNJA3_HUMAN	DNAJA3	DnaJ homolog subfamily A member 3, mitochondrial
13.1962	12.8167	13.2129	13.5704	13.4463	13.436	13.647	13.6715	13.7655	13.0077	13.0197	12.9726	+	3.48291	0.000333333	Q96EY8	Q96EY8	MMAB_HUMAN	MMAB	Corrinoid adenosyltransferase MMAB
13.8656	13.8379	13.8857	13.662	13.6987	13.6972	13.1209	13.1698	13.1708	13.552	13.6171	13.7881	+	5.27395	8.75274e-06	Q96F07-2	Q96F07;Q96F07-2	CYFP2_HUMAN	CYFIP2	Isoform 2 of Cytoplasmic FMR1-interacting protein 2
13.5101	13.4517	13.5951	12.6958	12.822	12.772	12.6429	12.6555	12.7113	13.1702	12.4992	12.9997	+	2.75155	0.00150713	Q96F15;Q96F15-2	Q96F15;Q96F15-2	GIMA5_HUMAN	GIMAP5	GTPase IMAP family member 5
12.5149	12.2868	12.5898	13.672	13.772	13.7182	13.7472	13.622	13.4193	13.106	13.1188	13.1404	+	5.37351	9.23788e-06	Q96FQ6	Q96FQ6	S10AG_HUMAN	S100A16	Protein S100-A16
15.2116	15.1209	15.2059	15.2849	15.3514	15.29	15.4265	15.3797	15.3408	14.9518	14.9826	14.9572	+	5.27373	8.73362e-06	Q96FW1	Q96FW1;Q96FW1-2	OTUB1_HUMAN	OTUB1	Ubiquitin thioesterase OTUB1
14.3735	14.3187	14.3812	14.6005	14.592	14.6167	14.4976	14.5517	14.4748	14.3202	14.5004	14.384	+	2.71345	0.00159094	Q96G03	Q96G03	PGM2_HUMAN	PGM2	Phosphopentomutase
14.0052	13.7583	14.024	13.8616	13.9679	13.8092	13.5649	13.3197	13.0297	NaN	NaN	NaN	+	1.98899	0.00643969	Q96G23	Q96G23	CERS2_HUMAN	CERS2	Ceramide synthase 2
11.9352	12.0907	12.2685	12.0086	12.0194	12.1323	12.5465	12.4406	12.8286	NaN	NaN	NaN	+	2.06388	0.00551173	Q96GA7	Q96GA7	SDSL_HUMAN	SDSL	Serine dehydratase-like
13.0846	12.8901	12.9675	13.5059	13.4229	13.3894	13.1406	13.0938	13.1218	13.4385	13.2039	13.4294	+	3.11548	0.000735084	Q96GK7	Q96GK7;Q6P2I3	FAH2A_HUMAN	FAHD2A	Fumarylacetoacetate hydrolase domain-containing protein 2A
12.2787	12.5172	12.4368	11.852	12.3923	12.2969	12.2811	12.4761	12.1615	14.8843	13.9206	14.0333	+	3.95609	0.000123007	Q96GQ7	Q96GQ7	DDX27_HUMAN	DDX27	Probable ATP-dependent RNA helicase DDX27
12.0509	12.4197	12.1948	11.7501	12.1716	11.4777	12.8657	12.949	12.8526	NaN	NaN	NaN	+	2.47314	0.00254414	Q96GX2	Q96GX2	A7L3B_HUMAN	ATXN7L3B	Ataxin-7-like protein 3B
12.4448	12.1978	12.3536	12.4044	12.4712	12.4169	12.701	12.7972	12.7923	NaN	NaN	13.3072	+	2.82458	0.00134548	Q96H20	Q96H20;Q96H20-2	SNF8_HUMAN	SNF8	Vacuolar-sorting protein SNF8
13.0157	12.9937	13.0437	13.6256	13.5685	13.4534	13.339	13.4702	13.3626	13.1664	12.8028	12.2689	+	1.94931	0.00693524	Q96HC4	Q96HC4;Q96HC4-3;Q96HC4-2;Q96HC4-4;Q96HC4-6;Q96HC4-7	PDLI5_HUMAN	PDLIM5	PDZ and LIM domain protein 5
15.9275	15.8643	15.9538	15.8502	15.8943	15.7173	15.9819	15.9528	15.7018	15.2506	15.1352	15.1503	+	4.35932	4.40771e-05	Q96HE7	Q96HE7	ERO1A_HUMAN	ERO1A	ERO1-like protein alpha
11.6107	11.2642	11.1731	11.7792	11.7258	11.7056	10.8567	11.0521	10.6652	NaN	12.892	NaN	+	2.59245	0.00206818	Q96HY7	Q96HY7	DHTK1_HUMAN	DHTKD1	2-oxoadipate dehydrogenase complex component E1
14.5458	14.556	14.6973	14.7321	14.6212	14.6864	14.6786	14.6922	14.7329	NaN	15.4025	15.9389	+	3.31676	0.000585789	Q96I24	Q96I24;Q96I24-2	FUBP3_HUMAN	FUBP3	Far upstream element-binding protein 3
13.4505	13.3239	13.2635	13.2753	13.3771	13.2177	13.6373	13.6092	13.5692	NaN	NaN	13.8776	+	2.34507	0.00321626	Q96I25	Q96I25	SPF45_HUMAN	RBM17	Splicing factor 45
14.4842	14.4129	14.4062	14.7797	14.6889	14.6969	14.8531	14.7307	14.6273	14.526	14.4206	14.6561	+	2.12546	0.00493586	Q96I99	Q96I99;Q96I99-2	SUCB2_HUMAN	SUCLG2	Succinate--CoA ligase [GDP-forming] subunit beta, mitochondrial
12.7266	12.4482	12.49	12.6884	12.6808	12.6481	11.811	11.6733	12.4547	13.0326	13.1093	NaN	+	2.09274	0.00516389	Q96IJ6	Q96IJ6;Q96IJ6-2	GMPPA_HUMAN	GMPPA	Mannose-1-phosphate guanyltransferase alpha
13.9284	13.8637	13.9229	14.4275	14.4431	14.4148	14.4025	14.3968	14.1677	13.6262	13.9691	14.096	+	2.57593	0.00212281	Q96IU4	Q96IU4;Q96IU4-2	ABHEB_HUMAN	ABHD14B	Putative protein-lysine deacylase ABHD14B
14.7142	14.7232	14.759	14.9567	14.8957	15.0306	15.1923	15.0913	14.9149	14.5327	14.2117	13.6801	+	2.32248	0.00339677	Q96IX5	Q96IX5	ATPMK_HUMAN	ATP5MK	ATP synthase membrane subunit K, mitochondrial
10.9797	10.478	10.7331	11.666	11.6444	11.6319	10.8719	11.3063	11.0436	NaN	NaN	NaN	+	2.49715	0.00240923	Q96J66;Q96J66-2	Q96J66;Q96J66-2	MRP8_HUMAN	ABCC11	ATP-binding cassette sub-family C member 11
11.4742	11.4319	11.7629	10.4213	10.745	10.7727	10.8743	NaN	NaN	NaN	NaN	NaN	+	2.3925	0.00291412	Q96J88-2	Q96J88;Q96J88-3;Q96J88-2	ESIP1_HUMAN	EPSTI1	Isoform 2 of Epithelial-stromal interaction protein 1
12.8761	12.8756	12.7909	12.4885	12.2908	12.5941	12.562	12.7874	12.7786	12.9551	NaN	13.5131	+	1.83332	0.00880255	Q96JB5	Q96JB5;Q96JB5-2;Q96JB5-3;Q96JB5-4	CK5P3_HUMAN	CDK5RAP3	CDK5 regulatory subunit-associated protein 3
14.5538	14.8496	14.7619	14.4102	14.5035	14.4304	14.7308	14.7016	14.5835	14.1883	14.2522	14.4189	+	2.45309	0.00261731	Q96JJ7	Q96JJ7;Q96JJ7-2	TMX3_HUMAN	TMX3	Protein disulfide-isomerase TMX3
10.6459	10.7266	10.7046	10.8432	10.3523	10.4116	11.1589	11.0498	11.1396	NaN	NaN	NaN	+	1.96398	0.00680462	Q96JM3	Q96JM3	CHAP1_HUMAN	CHAMP1	Chromosome alignment-maintaining phosphoprotein 1
10.925	11.1757	11.5722	11.4556	11.8321	11.5737	11.9453	12.1845	12.0391	12.6816	NaN	NaN	+	1.89649	0.00778918	Q96K17	Q96K17	BT3L4_HUMAN	BTF3L4	Transcription factor BTF3 homolog 4
12.7904	12.9528	12.5462	12.475	12.5074	12.5121	12.1608	12.3981	12.2811	NaN	NaN	15.3226	+	1.84338	0.00866484	Q96KG9;Q96KG9-2;Q96KG9-3;Q96KG9-4	Q96KG9;Q96KG9-4;Q96KG9-2;Q96KG9-3;Q96KG9-5;Q96KG9-6	SCYL1_HUMAN	SCYL1	N-terminal kinase-like protein
15.4559	15.4665	15.5693	15.6884	15.6853	15.5479	15.3609	15.4383	15.2505	15.0237	15.0556	14.6879	+	3.27201	0.000614601	Q96KP4	Q96KP4;Q96KP4-2	CNDP2_HUMAN	CNDP2	Cytosolic non-specific dipeptidase
12.3873	12.4571	12.4336	12.7675	12.8415	12.8538	12.6122	12.7349	12.7897	NaN	13.7793	NaN	+	3.20046	0.000668874	Q96L92;Q96L92-3	Q96L92;Q96L92-2;Q96L92-3	SNX27_HUMAN	SNX27	Sorting nexin-27
11.643	11.7868	11.651	11.8103	12.066	12.0944	12.6117	12.2109	12.7946	NaN	NaN	NaN	+	2.24333	0.00397197	Q96MW1	Q96MW1;Q96MW1-2	CCD43_HUMAN	CCDC43	Coiled-coil domain-containing protein 43
14.0089	13.8284	13.965	14.3511	14.4047	14.3421	13.2738	13.5414	13.3265	14.1072	13.9652	13.9942	+	4.98818	1.49254e-05	Q96N66	Q96N66;Q96N66-2;Q96N66-3	MBOA7_HUMAN	MBOAT7	Lysophospholipid acyltransferase 7
11.7526	11.3762	11.3634	12.1452	12.0433	11.9568	11.429	11.4326	11.7658	NaN	NaN	NaN	+	1.78999	0.00974844	Q96NB2	Q96NB2	SFXN2_HUMAN	SFXN2	Sideroflexin-2
12.1265	11.9685	11.9779	11.242	11.5466	11.4759	12.1441	11.8952	12.0546	NaN	NaN	NaN	+	2.78465	0.00145028	Q96NT0	Q96NT0	CC115_HUMAN	CCDC115	Coiled-coil domain-containing protein 115
12.6703	12.1888	12.4386	13.7995	13.6034	13.6636	13.6033	13.7586	13.6304	11.5573	12.5931	12.99	+	2.40627	0.00284951	Q96NY7;Q96NY7-2	Q96NY7;Q96NY7-2	CLIC6_HUMAN	CLIC6	Chloride intracellular channel protein 6
12.2347	11.7965	11.2796	11.3091	11.716	11.1967	11.8309	NaN	12.5387	16.2708	16.2389	16.3365	+	5.70303	0	Q96P63;Q96P63-2	Q96P63;Q96P63-2	SPB12_HUMAN	SERPINB12	Serpin B12
12.0937	12.0388	12.1437	13.1133	13.2842	12.9753	12.9096	12.8147	12.2688	14.5605	14.0476	14.5149	+	4.79382	1.36054e-05	Q96PD5;Q96PD5-2	Q96PD5;Q96PD5-2	PGRP2_HUMAN	PGLYRP2	N-acetylmuramoyl-L-alanine amidase
12.3954	12.1023	12.3848	12.8071	12.6081	12.6696	12.6867	12.9792	12.8982	NaN	NaN	NaN	+	2.12573	0.0049384	Q96PE7	Q96PE7	MCEE_HUMAN	MCEE	Methylmalonyl-CoA epimerase, mitochondrial
13.4554	13.483	13.5235	13.3285	13.5076	13.3326	13.3305	13.4788	13.5243	14.2821	14.1682	14.389	+	5.16962	8.31601e-06	Q96PK6	Q96PK6	RBM14_HUMAN	RBM14	RNA-binding protein 14
14.1664	14.1207	14.1352	13.2102	13.1968	13.2649	14.31	14.2941	14.1421	NaN	13.3651	13.5455	+	5.85525	0	Q96PP8	Q96PP8;Q96PP8-2	GBP5_HUMAN	GBP5	Guanylate-binding protein 5
12.4995	12.1617	12.2879	11.7914	11.7948	11.5826	12.203	12.3898	12.254	NaN	NaN	NaN	+	2.58253	0.00210434	Q96PP9	Q96PP9	GBP4_HUMAN	GBP4	Guanylate-binding protein 4
9.98598	NaN	9.95462	10.0398	NaN	NaN	9.55793	NaN	9.4764	11.3582	NaN	NaN	+	2.03802	0.00579036	Q96QG7	Q96QG7	MTMR9_HUMAN	MTMR9	Myotubularin-related protein 9
12.2124	12.1309	12.5642	12.4527	12.5156	12.6007	12.8099	12.7591	12.8112	NaN	NaN	NaN	+	1.82317	0.00900407	Q96QR8	Q96QR8	PURB_HUMAN	PURB	Transcriptional activator protein Pur-beta
12.028	12.2447	12.2209	12.2252	12.1143	12.0618	12.4121	12.5609	12.7886	NaN	NaN	NaN	+	1.92355	0.00733869	Q96RE7	Q96RE7	NACC1_HUMAN	NACC1	Nucleus accumbens-associated protein 1
13.4114	13.39	13.2762	13.666	13.6508	13.5688	13.0918	13.213	13.2172	14.2768	13.859	13.5346	+	2.02807	0.00587444	Q96RP9	Q96RP9;Q96RP9-2	EFGM_HUMAN	GFM1	Elongation factor G, mitochondrial
13.1532	12.9665	13.1289	12.9515	12.7476	13.0817	12.6746	12.6328	12.5473	NaN	NaN	NaN	+	2.07411	0.00542685	Q96RQ1	Q96RQ1	ERGI2_HUMAN	ERGIC2	Endoplasmic reticulum-Golgi intermediate compartment protein 2
13.0037	12.9503	13.0395	13.215	13.2048	13.1826	12.9984	12.8723	12.8459	14.0444	13.6304	13.3795	+	2.59536	0.00206582	Q96RQ3	Q96RQ3	MCCA_HUMAN	MCCC1	Methylcrotonoyl-CoA carboxylase subunit alpha, mitochondrial
13.4206	13.4342	13.4881	13.2173	13.1697	13.1341	13.5034	13.3987	13.4386	NaN	NaN	13.341	+	3.42847	0.000400722	Q96RU3;Q96RU3-2;Q96RU3-3;Q96RU3-4;Q96RU3-5	Q96RU3;Q96RU3-2;Q96RU3-3;Q96RU3-4;Q96RU3-5	FNBP1_HUMAN	FNBP1	Formin-binding protein 1
12.4795	12.6942	12.4628	13.0908	13.0541	13.0594	13.008	12.905	13.1592	13.02	NaN	NaN	+	2.79517	0.00144089	Q96S19	Q96S19;Q96S19-2;Q96S19-3;Q96S19-4;Q96S19-5;Q96S19-6	MTL26_HUMAN	METTL26	Methyltransferase-like 26
15.2542	14.9562	15.2738	14.8397	15.0853	14.918	15.3032	15.1462	15.2355	13.8009	14.0071	13.9646	+	5.29155	8.92857e-06	Q96S97	Q96S97	MYADM_HUMAN	MYADM	Myeloid-associated differentiation marker
10.9721	10.8366	10.7271	9.29081	8.82326	NaN	9.8393	NaN	NaN	NaN	NaN	NaN	+	2.55035	0.00221203	Q96SQ9;Q96SQ9-2	Q96SQ9;Q96SQ9-2	CP2S1_HUMAN	CYP2S1	Cytochrome P450 2S1
12.3456	12.7789	12.5718	12.3941	12.1948	12.167	12.5434	12.4439	12.2207	NaN	13.6342	13.1982	+	2.74253	0.00150067	Q96ST3	Q96ST3	SIN3A_HUMAN	SIN3A	Paired amphipathic helix protein Sin3a
13.8109	13.727	13.7083	13.9664	13.9691	14.1973	14.1765	14.4063	14.4479	NaN	NaN	14.0702	+	2.59564	0.00206844	Q96TC7	Q96TC7	RMD3_HUMAN	RMDN3	Regulator of microtubule dynamics protein 3
14.5214	14.5452	14.556	14.5803	14.6647	14.6767	14.7174	14.8499	14.7743	14.3745	14.4053	14.6343	+	2.03665	0.00579851	Q99439	Q99439;Q99439-2	CNN2_HUMAN	CNN2	Calponin-2
12.6186	12.4621	12.4493	12.4515	12.56	12.4591	12.7335	12.7729	12.6881	13.3526	13.6758	13.1808	+	3.88166	0.00013245	Q99459	Q99459	CDC5L_HUMAN	CDC5L	Cell division cycle 5-like protein
16.431	16.2549	16.3659	17.4616	17.4809	17.4899	17.4643	17.5971	17.7277	16.6895	16.9102	16.7812	+	6.11179	0	Q99497	Q99497	PARK7_HUMAN	PARK7	Parkinson disease protein 7
11.184	11.6479	11.6043	12.2516	12.0411	12.0792	12.1183	12.2901	12.3782	12.5489	12.3276	NaN	+	2.74541	0.0015027	Q99523	Q99523;Q99523-2	SORT_HUMAN	SORT1	Sortilin
16.6381	16.691	16.6785	16.5205	16.5292	16.4686	16.8331	16.8719	16.7907	15.9211	15.7477	15.7728	+	7.10042	0	Q99536	Q99536;Q99536-2;Q99536-3	VAT1_HUMAN	VAT1	Synaptic vesicle membrane protein VAT-1 homolog
11.2901	11.4138	11.83	11.892	12.0677	12.2219	12.38	12.4611	12.2516	NaN	NaN	NaN	+	2.27561	0.00372941	Q99538	Q99538;Q99538-2;Q99538-3	LGMN_HUMAN	LGMN	Legumain
11.8781	11.8688	11.939	11.9132	11.8188	11.8257	12.7361	12.7612	12.8301	NaN	NaN	NaN	+	6.28556	0	Q99541	Q99541	PLIN2_HUMAN	PLIN2	Perilipin-2
13.3068	13.2543	13.4779	13.3201	13.5706	13.4409	13.9988	13.7754	13.7144	NaN	11.602	NaN	+	2.0387	0.00577535	Q99571;Q99571-2;Q99571-3	Q99571;Q99571-2;Q99571-3	P2RX4_HUMAN	P2RX4	P2X purinoceptor 4
14.2969	14.1096	13.9177	14.3327	14.4185	14.4052	14.572	14.5121	14.6355	NaN	NaN	NaN	+	2.07616	0.00536409	Q99598	Q99598	TSNAX_HUMAN	TSNAX	Translin-associated protein X
13.4356	13.4821	13.4041	13.362	13.5168	13.5102	13.7128	13.7302	13.8318	NaN	13.9369	NaN	+	2.72125	0.00156522	Q99614	Q99614	TTC1_HUMAN	TTC1	Tetratricopeptide repeat protein 1
16.622	16.5871	16.6976	16.7508	16.687	16.7727	15.7444	15.6474	15.7557	15.915	15.9365	16.0407	+	7.35208	0	Q99623	Q99623;Q99623-2	PHB2_HUMAN	PHB2	Prohibitin-2
14.8792	14.87	14.9057	14.4621	14.4172	14.4525	14.8009	14.714	14.5963	13.7369	13.6819	13.982	+	5.42825	9.70874e-06	Q99653	Q99653	CHP1_HUMAN	CHP1	Calcineurin B homologous protein 1
12.5499	12.7031	12.8564	11.9247	11.7057	11.5469	12.4167	12.3652	12.0574	NaN	NaN	NaN	+	2.77474	0.00147253	Q99685	Q99685	MGLL_HUMAN	MGLL	Monoglyceride lipase
10.2762	9.97146	10.4171	8.81937	10.1809	NaN	11.002	10.5923	NaN	NaN	12.5383	13.0977	+	2.29416	0.00361653	Q99704	Q99704;Q99704-2	DOK1_HUMAN	DOK1	Docking protein 1
15.3007	15.343	15.4026	15.7858	15.8629	15.7608	15.6798	15.7181	15.6682	16.276	16.1711	15.7104	+	2.43486	0.00269263	Q99714;Q99714-2	Q99714;Q99714-2	HCD2_HUMAN	HSD17B10	3-hydroxyacyl-CoA dehydrogenase type-2
15.7102	15.7825	15.6848	15.788	15.7934	15.7704	15.8367	15.8848	15.6662	15.1575	15.2173	15.1646	+	5.15316	8.19672e-06	Q99729-2;Q99729-3	Q99729;Q99729-2;Q99729-3;Q99729-4	ROAA_HUMAN	HNRNPAB	Isoform 2 of Heterogeneous nuclear ribonucleoprotein A/B
14.5808	14.6908	14.6263	14.9853	14.9294	14.8053	14.9136	15.1025	15.0109	14.2736	14.2503	13.9793	+	4.26331	5.20833e-05	Q99733;Q99733-2	Q99733;Q99733-2	NP1L4_HUMAN	NAP1L4	Nucleosome assembly protein 1-like 4
15.4199	15.3846	15.4478	15.7205	15.7534	15.6925	15.0729	15.0788	15.0877	14.8937	14.9241	14.9256	+	9.22165	0	Q99798	Q99798	ACON_HUMAN	ACO2	Aconitate hydratase, mitochondrial
14.024	14.0981	14.2505	14.1691	14.1755	14.2129	13.9463	13.9036	13.6819	13.0379	13.0745	13.2873	+	4.91228	1.42857e-05	Q99805	Q99805	TM9S2_HUMAN	TM9SF2	Transmembrane 9 superfamily member 2
15.4642	15.4336	15.5649	15.278	15.3123	15.276	15.098	15.0852	14.9341	15.1229	14.964	15.0409	+	3.89195	0.000124306	Q99832	Q99832;Q99832-2;Q99832-3;Q99832-4	TCPH_HUMAN	CCT7	T-complex protein 1 subunit eta
14.1031	14.031	13.9575	13.9904	14.0697	13.9942	13.9441	13.9729	13.9137	14.8993	14.6107	14.2012	+	2.00831	0.00617575	Q99873;Q99873-2;Q99873-3	Q99873;Q99873-3;Q99873-2	ANM1_HUMAN	PRMT1	Protein arginine N-methyltransferase 1
10.4761	10.3741	10.7508	9.32023	9.79497	9.11089	10.4038	NaN	NaN	NaN	NaN	NaN	+	2.08162	0.00529175	Q99952;Q99952-2	Q99952;Q99952-2	PTN18_HUMAN	PTPN18	Tyrosine-protein phosphatase non-receptor type 18
13.502	13.7206	13.4807	13.4352	13.3569	13.2736	13.2645	13.1793	12.9391	14.5625	14.4999	13.9734	+	3.44687	0.000342441	Q99986	Q99986	VRK1_HUMAN	VRK1	Serine/threonine-protein kinase VRK1
14.3486	14.3631	14.1793	14.6641	14.4539	14.5534	14.0399	14.0315	13.9173	13.7508	13.9015	14.2617	+	2.31534	0.00344284	Q9BPW8	Q9BPW8	NIPS1_HUMAN	NIPSNAP1	Protein NipSnap homolog 1
14.5862	14.4218	14.412	14.0929	14.4909	14.4646	14.8131	15.0439	15.006	14.1747	14.2247	14.1964	+	3.11172	0.00073851	Q9BPX5	Q9BPX5	ARP5L_HUMAN	ARPC5L	Actin-related protein 2/3 complex subunit 5-like protein
19.2699	19.2527	19.0888	19.2827	19.1667	19.2616	19.3186	19.2219	19.0414	19.5201	19.6702	19.6305	+	2.59624	0.00206468	Q9BQE3	P0DPH7;P0DPH8;Q6PEY2;Q71U36;Q9BQE3;Q9NY65;P0DPH7-2;Q71U36-2;Q9NY65-2	TBA1C_HUMAN	TUBA1C	Tubulin alpha-1C chain
13.1779	13.1354	13.316	13.0976	13.1707	13.0158	13.652	13.8487	13.7968	12.8738	NaN	13.2967	+	2.69536	0.00164177	Q9BQE5	Q9BQE5	APOL2_HUMAN	APOL2	Apolipoprotein L2
11.4592	11.6565	11.6186	11.7519	11.4905	11.8978	11.7099	11.4581	11.826	12.896	13.01	12.7403	+	4.54133	2.41692e-05	Q9BQG0;Q9BQG0-2	Q9BQG0;Q9BQG0-2	MBB1A_HUMAN	MYBBP1A	Myb-binding protein 1A
12.0213	11.9609	11.8336	12.2498	12.0108	12.2933	12.2999	12.4338	12.467	12.1511	NaN	NaN	+	2.09362	0.00515237	Q9BQS8;Q9BQS8-4	Q9BQS8;Q9BQS8-4	FYCO1_HUMAN	FYCO1	FYVE and coiled-coil domain-containing protein 1
14.8886	14.9478	14.9775	14.9417	15.0272	15.0078	15.1841	15.0493	14.9119	14.2463	13.8793	14.2755	+	4.04763	0.000108108	Q9BR76	Q9BR76	COR1B_HUMAN	CORO1B	Coronin-1B
15.5256	15.5805	15.3871	16.1552	16.3946	16.2772	16.2736	16.2496	16.0836	15.3527	15.5727	15.5069	+	4.71854	2.62295e-05	Q9BRA2	Q9BRA2	TXD17_HUMAN	TXNDC17	Thioredoxin domain-containing protein 17
NaN	NaN	NaN	NaN	NaN	10.864	11.199	11.1908	NaN	15.2411	15.1618	15.7729	+	3.34918	0.000540825	Q9BRD0;Q9BRD0-2	Q9BRD0;Q9BRD0-2	BUD13_HUMAN	BUD13	BUD13 homolog
10.9825	11.3905	10.5245	12.2473	12.1304	12.3847	13.1807	13.4824	13.5887	NaN	NaN	NaN	+	3.8458	0.000134636	Q9BRP8	Q9BRP8;Q9BRP8-2	PYM1_HUMAN	PYM1	Partner of Y14 and mago
14.7959	14.7875	14.7433	14.1957	13.7936	14.1025	13.9457	13.9401	13.7344	NaN	NaN	NaN	+	3.3105	0.00060847	Q9BRR6;Q9BRR6-2	Q9BRR6;Q9BRR6-2;Q9BRR6-5	ADPGK_HUMAN	ADPGK	ADP-dependent glucokinase
13.5426	13.5217	13.4325	13.4345	13.6672	13.6334	14.0153	13.8803	NaN	NaN	NaN	NaN	+	2.02834	0.00587735	Q9BRT3	Q9BRT3	MIEN1_HUMAN	MIEN1	Migration and invasion enhancer 1
11.9857	12.4848	12.1248	12.7534	12.116	12.5722	12.2732	12.0053	12.1669	NaN	15.2677	15.4703	+	5.24806	8.54701e-06	Q9BRT9	Q9BRT9	SLD5_HUMAN	GINS4	DNA replication complex GINS protein SLD5
13.7684	13.9067	13.96	14.4113	14.3613	14.356	14.1707	14.0518	14.0384	13.2576	12.6094	12.7623	+	4.39273	4.5007e-05	Q9BRX8;Q9BRX8-2	Q9BRX8;Q9BRX8-2	PXL2A_HUMAN	PRXL2A	Peroxiredoxin-like 2A
16.4032	16.2919	16.3599	16.2186	16.2071	16.179	16.3968	16.3305	15.9869	15.5378	15.3609	15.6269	+	3.69238	0.000165992	Q9BS26	Q9BS26	ERP44_HUMAN	ERP44	Endoplasmic reticulum resident protein 44
13.4742	13.582	13.4093	13.673	13.6575	13.5913	13.4006	13.4394	13.4147	NaN	14.4634	14.9001	+	4.2687	5.22876e-05	Q9BSD7	Q9BSD7	NTPCR_HUMAN	NTPCR	Cancer-related nucleoside-triphosphatase
11.5242	11.6835	11.9546	12.396	12.3326	12.5731	12.4191	12.4921	12.4767	NaN	NaN	NaN	+	2.89588	0.00117867	Q9BSE5	Q9BSE5	SPEB_HUMAN	AGMAT	Agmatinase, mitochondrial
NaN	11.393	11.1874	10.9318	11.1955	11.1581	10.5816	10.1317	10.2585	NaN	NaN	NaN	+	2.41545	0.00280771	Q9BSF4	Q9BSF4	TIM29_HUMAN	TIMM29	Mitochondrial import inner membrane translocase subunit Tim29
9.10849	9.1817	NaN	10.3418	10.1133	10.1227	10.4319	NaN	NaN	NaN	NaN	NaN	+	2.72893	0.00154094	Q9BSG0	Q9BSG0	PADC1_HUMAN	PRADC1	Protease-associated domain-containing protein 1
11.0882	10.5859	10.6717	10.6006	10.4817	10.7353	9.87572	9.9074	NaN	NaN	NaN	NaN	+	2.06785	0.00546927	Q9BSJ2;Q9BSJ2-4	Q9BSJ2;Q9BSJ2-3;Q9BSJ2-4	GCP2_HUMAN	TUBGCP2	Gamma-tubulin complex component 2
11.2321	10.8149	11.1663	11.8633	11.6247	11.7798	12.0314	11.7133	11.7296	NaN	NaN	NaN	+	2.41175	0.00281983	Q9BSY4;Q9BSY4-2	Q9BSY4;Q9BSY4-2	CHCH5_HUMAN	CHCHD5	Coiled-coil-helix-coiled-coil-helix domain-containing protein 5
13.7784	13.8149	13.7357	13.5357	13.506	13.53	13.5561	13.6457	13.6501	NaN	NaN	NaN	+	3.18691	0.000676519	Q9BT09	Q9BT09	CNPY3_HUMAN	CNPY3	Protein canopy homolog 3
12.2923	12.0977	12.2002	12.306	12.2067	12.3882	12.9154	12.4826	12.8598	NaN	NaN	NaN	+	1.98305	0.00656186	Q9BTE6;Q9BTE6-2;Q9BTE6-3	Q9BTE6;Q9BTE6-2;Q9BTE6-3	AASD1_HUMAN	AARSD1	Alanyl-tRNA editing protein Aarsd1
14.3689	14.3038	14.6853	14.41	14.4535	14.5011	14.8319	14.7907	14.7386	15.1499	15.4442	15.2079	+	3.70906	0.000167689	Q9BTT0	Q9BTT0;Q9BTT0-2;Q9BTT0-3	AN32E_HUMAN	ANP32E	Acidic leucine-rich nuclear phosphoprotein 32 family member E
13.7334	13.7798	13.6616	13.1442	13.1441	13.1805	12.9902	13.0582	12.8206	NaN	NaN	NaN	+	4.25284	5.16129e-05	Q9BTU6	Q9BTU6	P4K2A_HUMAN	PI4K2A	Phosphatidylinositol 4-kinase type 2-alpha
15.2018	15.1766	15.1858	14.8913	14.9817	14.9555	14.8213	14.7687	14.6236	14.4255	14.0642	14.1784	+	4.55692	2.45023e-05	Q9BTV4	Q9BTV4	TMM43_HUMAN	TMEM43	Transmembrane protein 43
13.5438	13.872	13.6545	13.9501	13.8972	14.0573	13.3884	13.6139	13.5668	13.6774	13.8895	13.8297	+	1.88791	0.0079145	Q9BTZ2;Q9BTZ2-4;Q9BTZ2-8	Q9BTZ2;Q9BTZ2-8;P0CG22;Q9BTZ2-4	DHRS4_HUMAN	DHRS4	Dehydrogenase/reductase SDR family member 4
13.0997	12.7822	13.2221	12.6317	12.4792	12.3886	12.3506	12.0791	12.2234	NaN	NaN	NaN	+	2.54845	0.00221066	Q9BU23;Q9BU23-2;Q9BU23-3	Q9BU23;Q9BU23-2;Q9BU23-3	LMF2_HUMAN	LMF2	Lipase maturation factor 2
11.9537	11.9865	11.9152	11.9231	12.0484	12.1348	NaN	NaN	NaN	15.0174	15.2318	15.2564	+	7.58825	0	Q9BU76;Q9BU76-3;Q9BU76-4	Q9BU76;Q9BU76-3;Q9BU76-4	MMTA2_HUMAN	MMTAG2	Multiple myeloma tumor-associated protein 2
13.0394	13.1566	13.2733	13.1721	13.2723	13.2193	12.9985	12.9507	13.1039	13.8047	13.4898	13.5559	+	3.0042	0.000855193	Q9BUJ2;Q9BUJ2-2	Q9BUJ2;Q9BUJ2-2;Q9BUJ2-3;Q9BUJ2-4	HNRL1_HUMAN	HNRNPUL1	Heterogeneous nuclear ribonucleoprotein U-like protein 1
14.3028	14.3542	14.3266	14.0659	14.1507	14.0777	13.5089	13.7635	13.7898	13.783	14.0249	13.8277	+	3.4338	0.000402174	Q9BUN8	Q9BUN8	DERL1_HUMAN	DERL1	Derlin-1
13.596	13.6786	13.6214	13.5028	13.5257	13.4227	13.7572	13.7601	13.8902	14.9386	14.3726	14.5314	+	4.07354	0.000104265	Q9BUQ8	Q9BUQ8	DDX23_HUMAN	DDX23	Probable ATP-dependent RNA helicase DDX23
13.5545	13.6556	13.7975	13.9087	13.9066	13.7555	14.1492	14.1491	14.0513	13.3168	13.2449	13.2924	+	4.9312	1.44404e-05	Q9BUR5	Q9BUR5;Q9BUR5-2	MIC26_HUMAN	APOO	MICOS complex subunit MIC26
10.3054	10.9527	10.1124	11.2321	11.4798	11.6143	11.7033	11.7818	11.9887	NaN	NaN	NaN	+	2.51716	0.00230882	Q9BV36;Q9BV36-2	Q9BV36;Q9BV36-2;Q9BV36-4;Q9BV36-5	MELPH_HUMAN	MLPH	Melanophilin
9.91403	10.4564	10.4275	10.918	10.651	10.9057	11.4426	NaN	11.5453	NaN	NaN	NaN	+	2.34545	0.00321808	Q9BV73;Q9BV73-2	Q9BV73;Q9BV73-2	CP250_HUMAN	CEP250	Centrosome-associated protein CEP250
17.1429	16.9112	17.0449	16.9388	17.1014	17.3078	17.5616	17.3953	17.4615	16.5091	16.2451	16.1979	+	4.17267	7e-05	Q9BVC6	Q9BVC6	TM109_HUMAN	TMEM109	Transmembrane protein 109
15.9411	15.9034	16.0463	15.82	15.8786	15.8301	15.9045	16.0752	15.5934	15.1331	14.9904	14.7494	+	3.71304	0.000167861	Q9BVK6	Q9BVK6	TMED9_HUMAN	TMED9	Transmembrane emp24 domain-containing protein 9
12.7303	12.6544	12.5478	12.7575	12.4963	12.6244	12.7568	12.8175	12.7329	13.4522	NaN	13.5658	+	4.19437	7.1066e-05	Q9BVL2;Q9BVL2-2;Q9BVL2-3	Q9BVL2;Q9BVL2-2;Q9BVL2-3	NUP58_HUMAN	NUP58	Nucleoporin p58/p45
11.9614	NaN	NaN	12.5531	12.3522	12.2491	12.3787	12.3611	NaN	13.7704	NaN	14.1341	+	3.01017	0.000851711	Q9BVP2;Q9BVP2-2	Q9BVP2;Q9BVP2-2	GNL3_HUMAN	GNL3	Guanine nucleotide-binding protein-like 3
12.4776	12.4536	12.2872	12.1814	11.9763	12.0643	11.4575	11.1531	11.7069	NaN	NaN	NaN	+	2.76826	0.00148837	Q9BW60	Q9BW60	ELOV1_HUMAN	ELOVL1	Elongation of very long chain fatty acids protein 1
11.9864	12.2881	11.5895	12.0785	12.157	11.9025	11.2529	11.4449	11.0693	NaN	NaN	NaN	+	1.87098	0.00815853	Q9BW92	Q9BW92	SYTM_HUMAN	TARS2	Threonine--tRNA ligase, mitochondrial
13.3191	13.3695	13.0535	13.2821	13.4773	13.372	13.6274	13.3525	13.405	NaN	14.6369	14.1808	+	3.0486	0.000784556	Q9BWF3	Q9BQ04;Q9BWF3;Q9BWF3-2;Q9BWF3-3;Q9BWF3-4	RBM4_HUMAN	RBM4	RNA-binding protein 4
13.4966	13.6349	13.5963	13.5504	13.2751	13.4936	13.7883	13.7992	13.7719	NaN	NaN	NaN	+	1.95034	0.0069266	Q9BWH2	Q9BWH2	FUND2_HUMAN	FUNDC2	FUN14 domain-containing protein 2
15.1662	15.095	15.2133	14.904	14.8696	14.8249	14.5424	14.359	14.415	13.848	14.044	13.5136	+	4.7497	1.33111e-05	Q9BWM7	Q9BWM7	SFXN3_HUMAN	SFXN3	Sideroflexin-3
11.9431	12.1766	12.113	11.827	11.4501	11.7337	12.0888	12.3258	12.3431	NaN	NaN	14.0096	+	2.00328	0.00625772	Q9BWU0	Q9BWU0	NADAP_HUMAN	SLC4A1AP	Kanadaptin
13.1822	13.2971	13.2536	12.9246	12.9838	13.0019	13.3448	13.4184	13.3029	NaN	NaN	NaN	+	3.52949	0.000302744	Q9BX59	Q9BX59;Q9BX59-2;Q9BX59-3;Q9BX59-4;Q9BX59-5;Q9BX59-6;Q9BX59-7	TPSNR_HUMAN	TAPBPL	Tapasin-related protein
14.6826	14.5373	14.5871	15.0397	14.9342	14.935	15.0082	14.8278	14.8029	14.5329	14.2101	14.5404	+	2.72443	0.00156196	Q9BX68	Q9BX68	HINT2_HUMAN	HINT2	Adenosine 5'-monophosphoramidase HINT2
12.0529	11.985	11.9725	10.59	9.98443	10.6197	11.794	11.6292	11.7609	NaN	NaN	NaN	+	3.69312	0.00016616	Q9BXD5;Q9BXD5-2	Q9BXD5;Q9BXD5-2	NPL_HUMAN	NPL	N-acetylneuraminate lyase
11.7205	NaN	NaN	12.3295	NaN	12.1862	11.7989	11.8433	NaN	NaN	15.0188	14.9049	+	4.22303	5.11509e-05	Q9BXF9	Q9BXF9	TEKT3_HUMAN	TEKT3	Tektin-3
13.1658	13.2928	13.2377	13.0392	13.0808	12.8676	12.9208	12.9263	12.7372	NaN	13.8231	14.1323	+	3.95617	0.000123147	Q9BXJ9	Q9BXJ9;Q9BXJ9-4	NAA15_HUMAN	NAA15	N-alpha-acetyltransferase 15, NatA auxiliary subunit
12.0267	11.9935	11.8188	11.9932	12.1237	11.883	12.36	12.3113	12.3454	NaN	NaN	13.7945	+	2.31746	0.00343587	Q9BXK5	Q9BXK5;Q9BXK5-2	B2L13_HUMAN	BCL2L13	Bcl-2-like protein 13
13.0721	12.9528	12.9669	13.0117	12.7797	12.8826	12.8758	12.8294	12.9569	NaN	13.7091	13.6234	+	4.22432	5.12164e-05	Q9BXP5;Q9BXP5-2;Q9BXP5-3;Q9BXP5-4	Q9BXP5;Q9BXP5-2;Q9BXP5-3;Q9BXP5-4;Q9BXP5-5	SRRT_HUMAN	SRRT	Serrate RNA effector molecule homolog
13.5868	13.6436	13.6546	13.3504	13.1949	13.3231	13.2784	13.242	13.1528	NaN	NaN	13.7412	+	3.27859	0.000608844	Q9BXS5;Q9BXS5-2	Q9BXS5;Q9BXS5-2	AP1M1_HUMAN	AP1M1	AP-1 complex subunit mu-1
13.1454	13.2933	13.0812	13.0814	13.0694	12.9221	13.3247	12.9026	13.1275	14.1855	13.5296	13.625	+	1.97363	0.0067176	Q9BY32	Q9BY32;Q9BY32-2;Q9BY32-3	ITPA_HUMAN	ITPA	Inosine triphosphate pyrophosphatase
12.9393	13.0842	13.021	12.8491	12.8643	12.8797	13.1784	13.2728	13.1532	NaN	NaN	NaN	+	3.00186	0.000856927	Q9BY43;Q9BY43-2	Q9BY43;Q9BY43-2	CHM4A_HUMAN	CHMP4A	Charged multivesicular body protein 4a
13.8098	13.5957	13.9254	13.4457	13.5438	13.4007	13.45	13.2187	13.1086	13.2761	NaN	NaN	+	1.87114	0.00816236	Q9BY50	Q9BY50	SC11C_HUMAN	SEC11C	Signal peptidase complex catalytic subunit SEC11C
12.06	11.8709	12.4682	11.7843	11.7369	11.5198	11.3137	10.4103	11.2246	NaN	12.7741	12.7496	+	2.58516	0.00209584	Q9BYD2	Q9BYD2	RM09_HUMAN	MRPL9	39S ribosomal protein L9, mitochondrial
12.3362	12.2649	12.3103	12.4064	12.5127	12.2688	11.8699	11.6085	11.5923	13.1578	13.2364	NaN	+	4.98183	1.48976e-05	Q9BYD3	Q9BYD3;Q9BYD3-2	RM04_HUMAN	MRPL4	39S ribosomal protein L4, mitochondrial
13.27	13.2679	13.3348	13.5652	13.3929	13.4968	13.0494	13.17	13.0955	12.9275	12.6293	13.2185	+	1.90073	0.00773246	Q9BYT8	Q9BYT8	NEUL_HUMAN	NLN	Neurolysin, mitochondrial
12.1228	12.4706	12.1756	11.7494	11.5887	11.6777	12.1612	12.1252	12.3475	NaN	NaN	NaN	+	2.47411	0.00253518	Q9BYX4	Q9BYX4	IFIH1_HUMAN	IFIH1	Interferon-induced helicase C domain-containing protein 1
11.3571	11.4485	11.3696	11.5417	11.7459	11.6414	11.6785	11.6392	11.6518	NaN	NaN	NaN	+	2.33948	0.00325211	Q9BZ67;Q9BZ67-2	Q9BZ67;Q9BZ67-2;Q9BZ68	FRMD8_HUMAN	FRMD8	FERM domain-containing protein 8
11.5892	11.2972	11.3234	11.6329	11.5739	11.857	11.2957	11.0912	11.4412	13.1904	NaN	13.6408	+	4.60312	2.50391e-05	Q9BZE1	Q9BZE1	RM37_HUMAN	MRPL37	39S ribosomal protein L37, mitochondrial
12.2153	12.2274	11.9238	12.1345	12.0317	11.8764	11.7374	11.5509	12.5932	13.4338	13.6603	NaN	+	2.42451	0.0027387	Q9BZE4	Q9BZE4;Q9BZE4-2;Q9BZE4-3	GTPB4_HUMAN	GTPBP4	GTP-binding protein 4
11.7288	11.4102	11.504	11.5568	11.6883	11.614	11.9459	11.9613	11.9614	NaN	NaN	NaN	+	2.23718	0.00401934	Q9BZE9-2	Q9BZE9;Q9BZE9-2;Q9BZE9-3;Q9BZE9-4	ASPC1_HUMAN	ASPSCR1	Isoform 2 of Tether containing UBX domain for GLUT4
12.2073	12.1946	12.2408	11.8099	11.9993	11.8931	11.9929	12.0849	11.9953	NaN	NaN	NaN	+	2.54715	0.00220519	Q9BZH6	Q9BZH6	WDR11_HUMAN	WDR11	WD repeat-containing protein 11
12.2402	12.1866	12.4804	12.8103	12.6795	12.7979	12.6342	12.5541	12.7507	NaN	NaN	NaN	+	2.18578	0.00446325	Q9BZL1	Q9BZL1	UBL5_HUMAN	UBL5	Ubiquitin-like protein 5
13.5259	13.5108	13.5032	13.4253	13.4978	13.4349	13.6142	13.4912	13.6307	NaN	12.5627	13.1153	+	2.28452	0.00367781	Q9BZQ8	Q9BZQ8	NIBA1_HUMAN	NIBAN1	Protein Niban 1
14.8264	14.8396	14.866	14.7877	14.6335	14.7026	14.8792	14.8395	14.8197	NaN	14.2952	14.1033	+	4.19485	6.60737e-05	Q9BZZ5-2	Q9BZZ5-2;Q9BZZ5-5	API5_HUMAN	API5	Isoform 2 of Apoptosis inhibitor 5
11.9746	12.0171	12.1151	11.5645	11.9038	11.5391	12.3276	12.3343	12.5825	NaN	NaN	NaN	+	2.56368	0.0021573	Q9C002	Q9C002	NMES1_HUMAN	NMES1	Normal mucosa of esophagus-specific gene 1 protein
12.2561	12.3214	12.358	13.8035	13.6589	13.7485	13.4457	13.1898	13.352	15.019	15.0681	15.0418	+	9.03868	0	Q9C075	Q9C075;Q9C075-2	K1C23_HUMAN	KRT23	Keratin, type I cytoskeletal 23
11.8177	11.7622	11.6517	12.5332	12.5353	12.5675	12.4525	12.676	12.6748	NaN	13.047	NaN	+	4.41757	3.9886e-05	Q9C0C2	Q9C0C2;Q9C0C2-2	TB182_HUMAN	TNKS1BP1	182 kDa tankyrase-1-binding protein
11.3064	11.0574	10.952	11.4676	11.401	11.3366	11.6965	11.5658	11.6926	NaN	NaN	NaN	+	2.38284	0.00295533	Q9C0C9	Q9C0C9	UBE2O_HUMAN	UBE2O	(E3-independent) E2 ubiquitin-conjugating enzyme
13.1861	13.2481	13.0735	13.4169	13.6273	13.5002	13.6003	13.6949	13.6625	NaN	NaN	NaN	+	2.96094	0.000960712	Q9GZM5	Q9GZM5	YIPF3_HUMAN	YIPF3	Protein YIPF3
12.415	12.3208	12.1426	12.5691	12.4022	12.4581	11.5271	12.2766	NaN	14.8316	NaN	14.9013	+	4.27637	5.26316e-05	Q9GZM7;Q9GZM7-3	Q9GZM7;Q9GZM7-3	TINAL_HUMAN	TINAGL1	Tubulointerstitial nephritis antigen-like
13.0225	13.1292	13.0092	13.382	13.3149	13.3278	13.4168	13.4014	13.455	NaN	13.3059	13.2	+	3.59387	0.000225901	Q9H074;Q9H074-2;Q9H074-3	Q9H074;Q9H074-2;Q9H074-3	PAIP1_HUMAN	PAIP1	Polyadenylate-binding protein-interacting protein 1
14.0339	13.7655	13.6769	13.3549	13.4762	13.6205	13.5413	13.4801	13.645	15.6207	15.7003	15.3686	+	6.39603	0	Q9H0A0	Q9H0A0	NAT10_HUMAN	NAT10	RNA cytidine acetyltransferase
13.435	13.5731	13.5083	13.4439	13.0236	13.2226	13.1943	13.2461	13.5229	13.832	14.3312	14.381	+	2.70365	0.00162284	Q9H0C8	Q9H0C8	ILKAP_HUMAN	ILKAP	Integrin-linked kinase-associated serine/threonine phosphatase 2C
12.5512	12.6477	12.7095	12.4862	12.7348	12.5941	12.5057	12.4063	12.5894	13.3171	13.2479	13.4146	+	4.65702	2.5641e-05	Q9H0D6;Q9H0D6-2	Q9H0D6;Q9H0D6-2	XRN2_HUMAN	XRN2	5'-3' exoribonuclease 2
12.2486	12.4916	12.2263	12.2543	12.3184	12.2031	11.9852	11.8089	11.8095	13.7571	13.3237	12.7767	+	2.99272	0.000884528	Q9H0E2	Q9H0E2	TOLIP_HUMAN	TOLLIP	Toll-interacting protein
11.6382	11.512	11.7852	11.7091	11.9892	11.5402	11.6653	11.8562	11.9568	12.958	13.3108	13.2364	+	4.76391	1.34003e-05	Q9H0S4	Q9H0S4;Q9H0S4-2	DDX47_HUMAN	DDX47	Probable ATP-dependent RNA helicase DDX47
14.0184	14.2381	14.2228	14.0023	13.8078	13.8879	13.7483	13.6571	13.6713	NaN	14.3223	14.2802	+	3.34728	0.000539877	Q9H0U3	Q9H0U3;Q9H0U3-2	MAGT1_HUMAN	MAGT1	Magnesium transporter protein 1
18.4423	18.4255	18.4811	18.5702	18.6389	18.6349	18.2862	18.3769	18.2144	18.1821	18.3397	18.1052	+	3.06862	0.000770186	Q9H0U4	P62820;Q9H0U4;P62820-2	RAB1B_HUMAN	RAB1B	Ras-related protein Rab-1B
13.0396	12.9388	13.0838	13.7125	13.8616	13.9931	14.045	14.1533	14.1351	14.1875	13.5379	14.2509	+	3.00515	0.000849772	Q9H0W9;Q9H0W9-2	Q9H0W9;Q9H0W9-2;Q9H0W9-4	CK054_HUMAN	C11orf54	Ester hydrolase C11orf54
12.4627	12.2853	12.3871	12.2767	12.0894	12.2815	12.7286	12.497	12.5945	NaN	NaN	NaN	+	1.94794	0.00700809	Q9H1C7	Q9H1C7	CYTM1_HUMAN	CYSTM1	Cysteine-rich and transmembrane domain-containing protein 1
16.7473	16.8356	16.7846	16.7268	16.687	16.6256	17.1369	17.2057	17.0661	16.0726	16.0332	16.2098	+	6.29302	0	Q9H299	Q9H299	SH3L3_HUMAN	SH3BGRL3	SH3 domain-binding glutamic acid-rich-like protein 3
12.3104	12.2632	12.1589	12.6283	12.7965	12.6202	12.9573	12.7675	13.0446	NaN	NaN	NaN	+	3.1092	0.000736759	Q9H2H8	Q9H2H8;Q9H2H8-2	PPIL3_HUMAN	PPIL3	Peptidyl-prolyl cis-trans isomerase-like 3
12.6647	12.8648	12.8279	12.5083	12.3416	12.4333	12.3888	12.5499	13.0101	13.2122	13.5348	13.7079	+	2.76743	0.00149009	Q9H2K8	Q9H2K8	TAOK3_HUMAN	TAOK3	Serine/threonine-protein kinase TAO3
13.2325	13.2764	13.1869	13.0725	13.0252	13.0964	13.0055	12.9417	12.9205	NaN	13.3934	NaN	+	3.2375	0.000628763	Q9H2M9	Q9H2M9	RBGPR_HUMAN	RAB3GAP2	Rab3 GTPase-activating protein non-catalytic subunit
14.8774	14.8108	15.0398	15.2582	15.2571	15.2001	15.1047	14.9759	15.0051	14.7838	14.6456	15.0259	+	1.89825	0.00778161	Q9H2U2-2	Q9H2U2;Q9H2U2-2;Q9H2U2-3	IPYR2_HUMAN	PPA2	Isoform 2 of Inorganic pyrophosphatase 2, mitochondrial
12.2875	12.3604	12.2747	12.6369	12.7209	12.8004	12.4574	12.5153	12.4923	13.0105	13.8334	13.3351	+	2.91301	0.00107983	Q9H2W6	Q9H2W6	RM46_HUMAN	MRPL46	39S ribosomal protein L46, mitochondrial
13.4907	13.2674	13.5417	11.9682	12.3504	12.2942	13.1465	13.1527	13.2187	NaN	NaN	NaN	+	3.91703	0.000126126	Q9H3G5	Q9H3G5	CPVL_HUMAN	CPVL	Probable serine carboxypeptidase CPVL
15.8012	15.6875	15.7374	15.5322	15.5143	15.4964	15.7064	15.6544	15.5853	14.6485	14.8877	14.8633	+	5.76531	0	Q9H3N1	Q9H3N1	TMX1_HUMAN	TMX1	Thioredoxin-related transmembrane protein 1
12.3355	12.5005	12.607	11.2216	11.7949	11.7956	11.912	11.9288	12.0592	NaN	NaN	NaN	+	2.17752	0.00454737	Q9H3U5;Q9H3U5-3;Q9H3U5-5;Q9H3U5-6	Q9H3U5;Q9H3U5-2;Q9H3U5-3;Q9H3U5-5;Q9H3U5-6	MFSD1_HUMAN	MFSD1	Major facilitator superfamily domain-containing protein 1
13.9237	13.8435	13.9131	13.9493	13.8426	13.9985	14.1294	14.1006	14.0662	11.4634	NaN	12.9159	+	2.3671	0.00310959	Q9H444	Q9H444	CHM4B_HUMAN	CHMP4B	Charged multivesicular body protein 4b
12.8021	13.0369	12.9219	12.617	12.745	12.5781	12.9127	12.8635	12.9978	13.2325	13.5628	NaN	+	2.69226	0.00166711	Q9H446;Q9H446-2	Q9H446;Q9H446-2	RWDD1_HUMAN	RWDD1	RWD domain-containing protein 1
12.7801	12.9689	13.091	13.2368	13.1571	13.2151	12.466	12.7976	12.4416	NaN	NaN	NaN	+	2.25544	0.00387013	Q9H488	Q9H488	OFUT1_HUMAN	POFUT1	GDP-fucose protein O-fucosyltransferase 1
15.2262	15.1961	15.1302	15.9729	15.9774	15.991	15.3848	15.3635	15.24	15.0146	15.3993	15.3173	+	4.12086	9.24574e-05	Q9H4A4	Q9H4A4	AMPB_HUMAN	RNPEP	Aminopeptidase B
12.4546	12.4569	12.4204	12.4445	12.5446	12.5038	12.7586	12.6246	12.6526	NaN	14.1229	NaN	+	2.4792	0.00249216	Q9H4A6	Q9H4A6	GOLP3_HUMAN	GOLPH3	Golgi phosphoprotein 3
12.7108	12.9153	12.9208	12.2703	11.7042	11.9273	12.1912	12.4072	12.3323	13.7228	13.7592	14.0511	+	5.03054	1.51803e-05	Q9H4B7	Q9H4B7	TBB1_HUMAN	TUBB1	Tubulin beta-1 chain
12.8024	12.7887	12.7744	12.2633	12.0184	12.1421	12.6802	12.9429	13.0447	11.6094	NaN	12.2267	+	2.6265	0.00196401	Q9H4G4	Q9H4G4	GAPR1_HUMAN	GLIPR2	Golgi-associated plant pathogenesis-related protein 1
14.1096	14.0587	14.1201	14.0441	14.0276	14.1104	13.6795	13.704	13.6175	14.288	14.1068	13.9777	+	3.26457	0.000615905	Q9H4M9	Q9H223;Q9H4M9;Q9NZN3	EHD1_HUMAN	EHD1	EH domain-containing protein 1
11.7227	11.7513	11.6585	11.4132	11.4977	11.6967	10.9566	11.3272	10.9656	NaN	NaN	NaN	+	2.24912	0.00391356	Q9H553	Q9H553;Q9H553-2	ALG2_HUMAN	ALG2	Alpha-1,3/1,6-mannosyltransferase ALG2
12.6113	13.1016	12.6751	12.5346	12.5581	12.6844	12.5254	12.5465	12.7837	13.9518	13.5916	13.5358	+	3.47641	0.00033241	Q9H583	Q9H583	HEAT1_HUMAN	HEATR1	HEAT repeat-containing protein 1
11.596	11.9285	11.6315	12.3339	12.2589	12.3514	12.5007	12.4893	12.5371	NaN	NaN	NaN	+	3.5271	0.000313503	Q9H5V8;Q9H5V8-2	Q9H5V8;Q9H5V8-2;Q9H5V8-3	CDCP1_HUMAN	CDCP1	CUB domain-containing protein 1
12.5383	12.1313	12.4025	11.6896	11.9264	11.8448	12.2838	12.2724	12.2397	NaN	NaN	NaN	+	2.16597	0.00463015	Q9H665	Q9H665;Q9H665-2	IGFR1_HUMAN	IGFLR1	IGF-like family receptor 1
12.5168	12.538	12.5506	12.8277	12.9505	12.8453	13.0521	13.2498	12.9285	NaN	NaN	NaN	+	2.75083	0.00150882	Q9H6Z4;Q9H6Z4-3	Q9H6Z4;Q9H6Z4-2;Q9H6Z4-3	RANB3_HUMAN	RANBP3	Ran-binding protein 3
13.3119	13.4559	13.4482	14.269	14.1323	14.1548	14.381	14.3907	14.3328	13.1214	13.9298	14.1818	+	1.91592	0.00750613	Q9H773	Q9H773	DCTP1_HUMAN	DCTPP1	dCTP pyrophosphatase 1
11.9011	11.8747	11.8388	12.1374	12.1536	12.0744	12.4643	12.2788	12.4452	12.9669	NaN	NaN	+	3.66949	0.000176884	Q9H7C9	Q9H7C9	AAMDC_HUMAN	AAMDC	Mth938 domain-containing protein
[truncated: 256 more rows]
