# Supplementary material for: Inhibition of furin in CAR macrophages directs them toward a proinflammatory phenotype and enhances their antitumor activities
Source: Cell Death Dis. 2024 Dec 4;15(12):879. doi: 10.1038/s41419-024-07267-4 (PMC11618602; doi:10.1038/s41419-024-07267-4)
Supplement: Supplementary file 5 — Total matrix extracted from the Perseus file containing the list of proteins identified in THP-1 macrophages after siRNA-mediated inhibition of furin and PC1/3 [file 41419_2024_7267_MOESM5_ESM.xlsx]

## Sheet: Feuil1
siControl	siFurin	siPC1/3	THP1	C: ANOVA Significant	N: Peptides	N: Razor + unique peptides	N: Unique peptides	N: Sequence coverage [%]	N: Unique + razor sequence coverage [%]	N: Unique sequence coverage [%]	N: Mol. weight [kDa]	N: Q-value	N: Score	N: Intensity	N: MS/MS count	N: -Log ANOVA p value	T: Protein IDs	T: Majority protein IDs	T: Protein names	T: Gene names	T: id
25.3241	25.5223	25.1185	24.7769		5	5	5	9.8	9.8	9.8	64.098	0	15.714	642190000	43	0.449833	A0AV96;Q8TBY0;Q9NQ94	A0AV96	RNA-binding protein 47	RBM47	0
24.7429	NaN	24.7854	NaN		3	3	3	2.9	2.9	2.9	117.97	0	5.7468	316220000	13	0.0634123	A0AVT1	A0AVT1	Ubiquitin-like modifier-activating enzyme 6	UBA6	1
26.8813	26.7925	26.8388	26.9896		8	8	8	9.7	9.7	9.7	102.36	0	71.403	1770200000	65	0.556884	A0FGR8	A0FGR8	Extended synaptotagmin-2	ESYT2	2
23.6016	NaN	23.3017	NaN		2	2	2	3.8	3.8	3.8	67.867	0.0044563	1.7373	111100000	3	0.435873	A1L0T0	A1L0T0	Acetolactate synthase-like protein	ILVBL	3
23.6283	NaN	23.1502	NaN		4	4	4	5.2	5.2	5.2	101.58	0	7.1668	270950000	7	0.190258	A1X283	A1X283	SH3 and PX domain-containing protein 2B	SH3PXD2B	4
24.3359	24.6027	24.6244	24.1976		5	5	5	4.6	4.6	4.6	135.89	0	13.675	340420000	26	0.220393	A2RUS2	A2RUS2	DENN domain-containing protein 3	DENND3	8
26.2589	26.0387	26.2285	26.1875		2	2	2	1.6	1.6	1.6	193.54	0.0031556	2.1648	1039500000	4	0.217778	A4D0S4	A4D0S4	Laminin subunit beta-4	LAMB4	10
24.1624	24.2185	24.1467	24.2897		3	3	3	5.1	5.1	5.1	83.343	0	8.4667	299000000	8	0.0413259	A4D1P6	A4D1P6	WD repeat-containing protein 91	WDR91	11
26.5511	26.6192	26.4821	26.4562		15	15	15	7.7	7.7	7.7	266.94	0	55.107	1426600000	53	0.00843189	A5YKK6	A5YKK6	CCR4-NOT transcription complex subunit 1	CNOT1	15
23.2769	NaN	24.0019	23.4565		5	5	5	3.6	3.6	3.6	164.81	0	8.6641	162910000	9	1.10053	A6NC98	A6NC98	Coiled-coil domain-containing protein 88B	CCDC88B	16
NaN	NaN	NaN	24.1649		13	2	2	32.2	7.5	7.5	29.117	0	32.583	66711000	5	0	A6NCN2	A6NCN2	Putative keratin-87 protein	KRT87P	17
27.07	26.8845	26.8972	27.1247		6	6	6	23.1	23.1	23.1	34.006	0	140.99	2004200000	52	1.11664	A6NDG6	A6NDG6	Phosphoglycolate phosphatase	PGP	18
NaN	25.0063	24.7644	NaN	+	2	2	2	12.9	12.9	12.9	33.62	0	42.299	460180000	16	2.1148	A6NDU8	A6NDU8	UPF0600 protein C5orf51	C5orf51	19
26.0236	26.4008	26.5556	25.8292		2	2	1	6.6	6.6	3.3	34.803	0	5.8887	1139000000	28	0.473303	A6NHQ2	A6NHQ2	rRNA/tRNA 2-O-methyltransferase fibrillarin-like protein 1	FBLL1	21
23.8694	23.8295	23.7302	23.8146		4	4	4	3	3	3	226.37	0	11.738	195990000	16	0.121472	A6NHR9	A6NHR9	Structural maintenance of chromosomes flexible hinge domain-containing protein 1	SMCHD1	22
26.419	27.426	25.4538	24.7427		8	8	8	23	23	23	41.85	0	72.694	1845800000	34	0.189867	A8MVU1;P14598;A6NI72	A8MVU1;P14598;A6NI72	Putative neutrophil cytosol factor 1C;Neutrophil cytosol factor 1;Putative neutrophil cytosol factor 1B	NCF1C;NCF1;NCF1B	23
25.8251	25.3474	26.1707	25.9591		2	2	2	17.1	17.1	17.1	8.496	0	32.765	1133500000	33	0.136235	P62308;A8MWD9	P62308;A8MWD9	Small nuclear ribonucleoprotein G;Putative small nuclear ribonucleoprotein G-like protein 15	SNRPG;SNRPGP15	26
24.4699	24.633	24.0925	24.7271	+	4	4	4	11.5	11.5	11.5	42.233	0	8.2885	340920000	10	1.37706	A8MXV4	A8MXV4	Nucleoside diphosphate-linked moiety X motif 19, mitochondrial	NUDT19	27
25.1764	25.1222	25.4428	25.0843		8	8	8	10.7	10.7	10.7	116.44	0	38.545	588400000	28	0.284996	B0I1T2	B0I1T2	Unconventional myosin-Ig;Minor histocompatibility antigen HA-2	MYO1G	28
NaN	24.419	NaN	NaN		3	3	3	3.4	3.4	3.4	90.457	0	9.0405	209450000	3	0	O43374;C9J798	O43374;C9J798	Ras GTPase-activating protein 4;Putative Ras GTPase-activating protein 4B	RASA4;RASA4B	32
NaN	NaN	NaN	NaN		2	2	2	13	13	13	23.384	0	126.44	501730000	19	0	Q13765;E9PAV3	Q13765;E9PAV3	Nascent polypeptide-associated complex subunit alpha;Nascent polypeptide-associated complex subunit alpha, muscle-specific form	NACA	134
24.9154	25.1352	NaN	25.2682		2	2	2	13.2	13.2	13.2	13.407	0.0036731	1.9834	479680000	9	0.741295	E9PQ53;O95298	E9PQ53;O95298	NADH dehydrogenase [ubiquinone] 1 subunit C2, isoform 2;NADH dehydrogenase [ubiquinone] 1 subunit C2	NDUFC2-KCTD14;NDUFC2	135
25.6988	25.6668	25.6961	25.8482		5	5	5	10.3	10.3	10.3	72.911	0	18.188	839450000	35	0.12999	O00116	O00116	Alkyldihydroxyacetonephosphate synthase, peroxisomal	AGPS	139
23.7415	23.7698	NaN	23.9559		3	3	3	4.7	4.7	4.7	79.954	0	7.3942	181750000	12	0.137956	O00139	O00139	Kinesin-like protein KIF2A	KIF2A	140
24.3038	24.9527	25.6401	25.2324		11	3	3	32.6	11.9	11.9	49.129	0	51.135	642020000	21	0.0788343	O00148	O00148	ATP-dependent RNA helicase DDX39A	DDX39A	141
25.3443	25.2669	25.2169	25.331		2	2	2	9.7	9.7	9.7	36.071	0	25.055	725860000	24	0.117389	O00151	O00151	PDZ and LIM domain protein 1	PDLIM1	142
25.0861	25.6222	25.208	25.1027		8	8	8	8.2	8.2	8.2	121.68	0	16.462	596430000	19	0.262149	O00159	O00159	Unconventional myosin-Ic	MYO1C	143
27.2062	27.3415	27.1478	27.4258		12	12	11	16.1	16.1	15	124.84	0	66.682	2366500000	79	0.315505	O00160	O00160	Unconventional myosin-If	MYO1F	144
26.4894	26.7356	26.5192	26.6356		5	5	5	20.4	20.4	20.4	23.354	0	16.275	1504800000	22	0.59919	O00161	O00161	Synaptosomal-associated protein 23	SNAP23	145
24.5193	24.5322	24.3783	24.5198		4	4	4	15.8	15.8	15.8	31.62	0	9.3747	344100000	45	0.369227	O00165	O00165	HCLS1-associated protein X-1	HAX1	146
25.2894	25.2611	25.3093	25.7243		3	3	3	12.1	12.1	12.1	37.636	0	30.537	648850000	27	0.479399	O00170	O00170	AH receptor-interacting protein	AIP	147
24.6545	24.9248	24.9812	24.7906		2	2	2	3.1	3.1	3.1	72.453	0	7.313	408540000	12	0.287212	O00178	O00178	GTP-binding protein 1	GTPBP1	148
28.0309	28.668	28.7085	29.0651		8	8	8	25.9	25.9	25.9	39.518	0	214.49	7089100000	99	0.520679	O00182;Q6DKI2;Q3B8N2	O00182	Galectin-9	LGALS9	149
24.6852	24.6641	24.4969	24.5887		3	3	3	4.4	4.4	4.4	67.764	0	3.2258	337440000	9	0.0172379	O00186	O00186	Syntaxin-binding protein 3	STXBP3	150
23.7489	NaN	NaN	23.675		3	3	3	7.3	7.3	7.3	49.976	0	3.8566	115800000	6	0.0405765	O00189	O00189	AP-4 complex subunit mu-1	AP4M1	151
NaN	NaN	NaN	NaN		4	4	4	5.6	5.6	5.6	121.32	0	9.4929	243310000	4	0	O00203;Q13367	O00203	AP-3 complex subunit beta-1	AP3B1	153
23.8534	24.043	24.4803	23.7219	+	1	1	1	3.2	3.2	3.2	35.808	0.0096783	1.4822	240100000	6	1.34084	O00214	O00214	Galectin-8	LGALS8	154
27.8535	27.7959	27.6905	27.8102		5	5	5	12.1	12.1	12.1	47.463	0	37.106	3336400000	75	0.0684782	O00231	O00231	26S proteasome non-ATPase regulatory subunit 11	PSMD11	156
26.9655	27.4882	27.3173	27.1749		6	6	6	14	14	14	52.904	0	29.532	2411200000	51	1.17569	O00232	O00232	26S proteasome non-ATPase regulatory subunit 12	PSMD12	157
25.8106	25.6845	25.8574	25.6172		4	4	4	19.5	19.5	19.5	21.671	0	8.1484	813210000	32	0.0294929	O00264	O00264	Membrane-associated progesterone receptor component 1	PGRMC1	158
26.4757	26.6671	26.6327	26.7547		11	11	11	15.4	15.4	15.4	121	0	125.57	1552300000	84	0.280028	O00267	O00267	Transcription elongation factor SPT5	SUPT5H	159
25.2843	24.9965	25.1846	25.2321		4	4	4	16.3	16.3	16.3	36.521	0	39.853	535810000	31	0.516586	O00273	O00273	DNA fragmentation factor subunit alpha	DFFA	160
31.2906	31.3285	31.418	31.3149		9	9	9	53.9	53.9	53.9	26.922	0	47.212	38812000000	114	0.228282	O00299	O00299	Chloride intracellular channel protein 1	CLIC1	161
27.5183	27.3135	27.4078	27.4443		5	5	5	20.4	20.4	20.4	37.563	0	123.08	2773300000	95	0.199077	O00303	O00303	Eukaryotic translation initiation factor 3 subunit F	EIF3F	162
NaN	NaN	23.7636	23.504		3	3	3	3.1	3.1	3.1	119.48	0	25.87	151900000	10	0.372243	O00329	O00329	Phosphatidylinositol 4,5-bisphosphate 3-kinase catalytic subunit delta isoform	PIK3CD	163
25.6634	26.2275	26.0829	26.1141		5	5	5	5.8	5.8	5.8	123.63	0	43.913	1052600000	48	0.293056	O00410	O00410	Importin-5	IPO5	165
26.9487	27.126	27.1442	26.8896	+	11	11	11	18.1	18.1	18.1	81.876	0	129.56	1983500000	84	1.44714	O00429	O00429	Dynamin-1-like protein	DNM1L	166
26.0981	26.053	25.9301	25.9585		4	4	4	16.7	16.7	16.7	39.336	0	22.878	1006800000	36	0.177527	O00442	O00442	RNA 3-terminal phosphate cyclase	RTCA	167
25.8653	25.6977	25.8463	26.1153		4	4	4	7.8	7.8	7.8	81.879	0	50.639	908870000	35	0.367182	O00461	O00461	Golgi integral membrane protein 4	GOLIM4	169
NaN	22.9617	22.9953	22.4716	+	3	3	3	1.7	1.7	1.7	217.32	0	6.0034	101190000	10	1.74943	O00468	O00468	Agrin;Agrin N-terminal 110 kDa subunit;Agrin C-terminal 110 kDa subunit;Agrin C-terminal 90 kDa fragment;Agrin C-terminal 22 kDa fragment	AGRN	170
24.4139	25.0462	25.2445	24.398		3	3	3	11	11	11	34.577	0	5.0254	455140000	16	0.474332	O00487	O00487	26S proteasome non-ATPase regulatory subunit 14	PSMD14	173
26.0408	25.9347	25.7888	26.0789		4	4	4	8.6	8.6	8.6	57.81	0	20.968	937540000	14	0.0612823	O00505	O00505	Importin subunit alpha-4	KPNA3	175
24.9299	25.0443	25.3329	24.9416		4	4	4	8.5	8.5	8.5	68.002	0	9.3093	526360000	24	0.00160022	O00541	O00541	Pescadillo homolog	PES1	176
26.4323	26.3945	26.5532	26.083		3	3	3	18.8	18.8	18.8	32.444	0	51.318	1315400000	44	0.461614	O00560	O00560	Syntenin-1	SDCBP	177
30.0487	30.1727	30.0385	29.8523		17	17	3	29.2	29.2	5.3	73.243	0	323.31	17498000000	268	0.284868	O00571;Q9NQI0	O00571	ATP-dependent RNA helicase DDX3X	DDX3X	179
24.5768	24.3836	24.4926	24.5881		4	4	4	9.8	9.8	9.8	57.886	0	14.582	364420000	10	0.66165	O00629	O00629	Importin subunit alpha-3	KPNA4	180
28.6669	28.7904	28.7392	28.6921		15	15	15	20.8	20.8	20.8	113.74	0	193.73	6147700000	165	0.15553	O00754	O00754	Lysosomal alpha-mannosidase;Lysosomal alpha-mannosidase A peptide;Lysosomal alpha-mannosidase B peptide;Lysosomal alpha-mannosidase C peptide;Lysosomal alpha-mannosidase D peptide;Lysosomal alpha-mannosidase E peptide	MAN2B1	183
26.6375	26.4964	26.6188	26.0329		6	6	6	21.8	21.8	21.8	35.102	0	18.934	1452000000	34	0.238553	O00764	O00764	Pyridoxal kinase	PDXK	184
NaN	NaN	NaN	24.4094		3	3	3	1.9	1.9	1.9	242.04	0	9.5274	244230000	6	0	O14497	O14497	AT-rich interactive domain-containing protein 1A	ARID1A	185
26.9751	27.0666	27.0243	26.985		4	4	4	13.3	13.3	13.3	34.482	0	40.45	2006300000	42	0.174788	O14579	O14579	Coatomer subunit epsilon	COPE	187
23.6015	23.4347	NaN	24.0012		2	2	2	2.2	2.2	2.2	130.16	0	9.5383	183560000	7	0.317861	O14617	O14617	AP-3 complex subunit delta-1	AP3D1	188
NaN	NaN	NaN	24.3412		2	2	2	7.7	7.7	7.7	29.04	0	3.8853	125210000	11	0	O14618	O14618	Copper chaperone for superoxide dismutase	CCS	189
25.5132	25.2113	25.9647	25.7231		6	6	6	8.3	8.3	8.3	84.141	0	16.75	760040000	33	0.579356	O14672	O14672	Disintegrin and metalloproteinase domain-containing protein 10	ADAM10	193
NaN	25.5734	25.5607	25.5841		3	3	3	27.2	27.2	27.2	14.285	0	44.969	720700000	23	0.0620122	O14737	O14737	Programmed cell death protein 5	PDCD5	198
27.5231	27.5661	27.4397	27.4606		7	7	7	14.6	14.6	14.6	72.683	0	26.037	2782600000	76	0.244457	O14744	O14744	Protein arginine N-methyltransferase 5;Protein arginine N-methyltransferase 5, N-terminally processed	PRMT5	199
23.399	23.2133	NaN	23.5272		3	3	3	12	12	12	38.868	0	38.41	148050000	8	0.374939	O14745	O14745	Na(+)/H(+) exchange regulatory cofactor NHE-RF1	SLC9A3R1	200
28.4148	28.4344	28.6417	28.4952		5	5	5	15.5	15.5	15.5	61.247	0	113.5	5616500000	90	0.0153022	O14773	O14773	Tripeptidyl-peptidase 1	TPP1	201
27.093	27.1308	26.9991	27.2198		9	9	9	7.7	7.7	7.7	123.9	0	40.422	2136800000	68	0.738188	O14776	O14776	Transcription elongation regulator 1	TCERG1	202
24.143	25.4329	23.3633	23.8886		6	6	6	6.5	6.5	6.5	103.13	0	18.799	434300000	22	0.670486	O14786	O14786	Neuropilin-1	NRP1	203
NaN	NaN	NaN	NaN		3	2	2	3.6	2.6	2.6	101.39	0.00065811	2.4639	103580000	3	0	O14787	O14787	Transportin-2	TNPO2	204
26.8578	26.5746	26.3039	26.7354		2	2	2	9.3	9.3	9.3	27.887	0	7.5594	1546600000	13	0.603309	O14818;Q8TAA3	O14818;Q8TAA3	Proteasome subunit alpha type-7;Proteasome subunit alpha type-7-like	PSMA7;PSMA8	205
27.8972	27.7142	27.7465	27.9151		6	6	6	25.6	25.6	25.6	38.287	0	96.132	3396400000	53	0.0358316	O14828	O14828	Secretory carrier-associated membrane protein 3	SCAMP3	206
26.3867	26.394	26.669	26.5922		19	19	19	20.3	20.3	20.3	137.46	0	167.92	1477200000	78	0.00232352	O14841	O14841	5-oxoprolinase	OPLAH	207
25.1365	25.3409	25.8393	24.3414		5	5	5	17.6	17.6	17.6	55.984	0	168.37	754890000	26	0.175548	O14879	O14879	Interferon-induced protein with tetratricopeptide repeats 3	IFIT3	209
NaN	24.1335	NaN	NaN		2	2	2	17.8	17.8	17.8	16.516	0	33.653	207030000	14	0	O14880	O14880	Microsomal glutathione S-transferase 3	MGST3	210
24.7639	24.949	24.8956	24.9193		4	4	4	4.9	4.9	4.9	86.563	0	5.9727	455440000	26	0.115303	O14920	O14920	Inhibitor of nuclear factor kappa-B kinase subunit beta	IKBKB	213
25.4059	25.7041	25.4853	25.8482		4	4	4	13.8	13.8	13.8	49.512	0	20.753	917650000	33	0.274625	O14929	O14929	Histone acetyltransferase type B catalytic subunit	HAT1	215
26.4017	25.5493	25.9155	25.4169		1	1	1	9.8	9.8	9.8	17.769	0	259.92	839970000	20	0.242478	O14933	O14933	Ubiquitin/ISG15-conjugating enzyme E2 L6	UBE2L6	216
27.4145	27.3405	27.4507	27.1771		3	3	3	32.9	32.9	32.9	9.9062	0	49.748	2411200000	48	0.594084	O14949	O14949	Cytochrome b-c1 complex subunit 8	UQCRQ	217
28.8791	29.1671	28.7839	29.08		7	7	3	52	52	24	19.794	0	139.76	7744800000	88	0.00280554	P19105;O14950	P19105;O14950	Myosin regulatory light chain 12A;Myosin regulatory light chain 12B	MYL12A;MYL12B	218
25.3281	25.7138	25.5869	25.7782		3	3	3	4	4	4	86.191	0	16.339	709800000	23	0.416864	O14964	O14964	Hepatocyte growth factor-regulated tyrosine kinase substrate	HGS	219
23.4561	23.4886	23.4488	23.3663		2	2	2	6.7	6.7	6.7	33.01	0	8.6697	160650000	11	0.292411	O14972	O14972	Down syndrome critical region protein 3	DSCR3	221
NaN	23.227	NaN	23.1908		2	2	2	3.2	3.2	3.2	70.311	0	3.3366	110870000	6	0.0650513	O14975	O14975	Very long-chain acyl-CoA synthetase	SLC27A2	222
25.3652	25.3915	25.276	24.8292		8	8	8	8.2	8.2	8.2	143.19	0	92.749	593720000	26	0.180702	O14976	O14976	Cyclin-G-associated kinase	GAK	223
24.1966	24.4782	24.786	24.0553		3	2	2	7.1	5.2	5.2	46.437	0	5.4733	286600000	16	0.045302	O14979	O14979	Heterogeneous nuclear ribonucleoprotein D-like	HNRNPDL	224
26.3231	26.0724	26.254	26.414		10	10	10	13.2	13.2	13.2	123.38	0	89.002	1288400000	58	0.190269	O14980	O14980	Exportin-1	XPO1	225
22.9836	22.8357	22.729	22.8641		2	2	2	1.2	1.2	1.2	206.89	0	3.8283	91728000	11	0.320164	O14981	O14981	TATA-binding protein-associated factor 172	BTAF1	226
24.6521	24.8311	24.3294	24.8059		5	5	5	2.9	2.9	2.9	251.89	0	9.4682	372580000	15	0.205092	O15027	O15027	Protein transport protein Sec16A	SEC16A	227
26.0602	26.3728	26.209	26.0439		6	6	6	3.7	3.7	3.7	205.12	0	61.542	1048700000	39	0.360346	O15031	O15031	Plexin-B2	PLXNB2	228
26.0762	25.9641	25.9306	25.7129		7	7	7	6.9	6.9	6.9	118.29	0	15.915	1017400000	46	0.121548	O15042	O15042	U2 snRNP-associated SURP motif-containing protein	U2SURP	229
24.9989	NaN	NaN	25.2081		2	2	2	1.4	1.4	1.4	165.54	0.0031417	2.1337	475620000	13	0.0759019	O15056	O15056	Synaptojanin-2	SYNJ2	231
27.6794	27.9375	27.6608	27.7847		17	17	17	19.4	19.4	19.4	144.73	0	205.72	3561200000	124	1.0007	O15067	O15067	Phosphoribosylformylglycinamidine synthase	PFAS	232
NaN	NaN	NaN	NaN		2	2	2	1.5	1.5	1.5	167.7	0	3.9042	41724000	2	0	O15085	O15085	Rho guanine nucleotide exchange factor 11	ARHGEF11	233
26.1961	25.7342	25.8656	26.1786		2	2	2	17.3	17.3	17.3	15.179	0	5.9003	1040800000	40	0.13615	O15116	O15116	U6 snRNA-associated Sm-like protein LSm1	LSM1	234
23.7818	24.2065	24.0073	23.7461		2	2	2	1.5	1.5	1.5	142.17	0	4.3461	209730000	10	0.579385	O15118	O15118	Niemann-Pick C1 protein	NPC1	235
27.5463	27.262	27.3649	27.4966		3	3	3	13.7	13.7	13.7	36.648	0	257.19	2603000000	68	0.501078	O15127	O15127	Secretory carrier-associated membrane protein 2	SCAMP2	237
26.9525	27.0899	27.0869	26.9523		6	6	5	24.7	24.7	18.5	40.949	0	50.021	1950000000	58	0.00976019	O15143	O15143	Actin-related protein 2/3 complex subunit 1B	ARPC1B	238
30.2472	30.3505	30.4208	30.2493		10	10	10	37.3	37.3	37.3	34.333	0	82.989	19209000000	127	0.120879	O15144	O15144	Actin-related protein 2/3 complex subunit 2	ARPC2	239
28.6862	28.818	28.9346	28.7032		2	2	2	10.1	10.1	10.1	20.546	0	23.021	6804800000	48	0.186552	O15145	O15145	Actin-related protein 2/3 complex subunit 3	ARPC3	240
25.3888	25.4806	25.0272	25.425		4	4	4	16.2	16.2	16.2	39.249	0	59.66	624890000	31	0.692647	O15160	O15160	DNA-directed RNA polymerases I and III subunit RPAC1	POLR1C	241
25.8021	25.8642	25.6032	25.505		3	3	3	9.4	9.4	9.4	35.049	0	106.41	863740000	32	0.0394938	O15162	O15162	Phospholipid scramblase 1	PLSCR1	242
25.6696	25.4748	25.7885	25.7263		3	3	3	12.6	12.6	12.6	23.818	0	28.39	640530000	29	0.0689417	O15173	O15173	Membrane-associated progesterone receptor component 2	PGRMC2	243
23.4491	23.2549	23.2574	23.5645	+	2	2	1	5.6	5.6	3.1	48.08	0.00034795	2.9107	127810000	10	2.05459	P84022;Q15796;O15198	P84022;Q15796;O15198	Mothers against decapentaplegic homolog 3;Mothers against decapentaplegic homolog 2;Mothers against decapentaplegic homolog 9	SMAD3;SMAD2;SMAD9	244
25.5601	25.6629	25.6779	25.4121		1	1	1	9.3	9.3	9.3	14.582	0	17.45	768310000	13	0.0620424	O15212	O15212	Prefoldin subunit 6	PFDN6	245
26.8225	27.4301	27.4863	26.9496		3	3	3	11.9	11.9	11.9	30.394	0	130.77	2292100000	63	0.517771	O15260	O15260	Surfeit locus protein 4	SURF4	248
24.423	24.4116	24.1322	NaN		3	3	3	7.2	7.2	7.2	52.743	0	9.4431	328230000	11	0.361007	O15269	O15269	Serine palmitoyltransferase 1	SPTLC1	249
25.8096	25.9898	25.9065	25.6658		6	6	6	6	6	6	116.92	0	28.858	886240000	43	0.184339	O15294	O15294	UDP-N-acetylglucosamine--peptide N-acetylglucosaminyltransferase 110 kDa subunit	OGT	252
24.7379	24.9566	24.837	24.9226		4	4	4	13	13	13	28.082	0	6.8456	423490000	21	0.692778	O15305;Q92871	O15305	Phosphomannomutase 2	PMM2	253
25.5843	25.6701	25.6476	25.8142		10	9	9	8.5	7.9	7.9	138.6	0	30.612	785510000	32	0.691763	O15357	O15357	Phosphatidylinositol 3,4,5-trisphosphate 5-phosphatase 2	INPPL1	255
27.5618	27.6218	27.5833	27.4916		6	6	6	19.7	19.7	19.7	63.972	0	124.62	3069300000	83	0.0925353	O15371	O15371	Eukaryotic translation initiation factor 3 subunit D	EIF3D	256
23.8297	23.8436	24.3532	23.6003		4	4	4	14.3	14.3	14.3	44.287	0	20.488	232890000	11	1.06567	O15382	O15382	Branched-chain-amino-acid aminotransferase, mitochondrial	BCAT2	259
NaN	NaN	NaN	NaN		2	2	2	2.4	2.4	2.4	119.94	0	3.4554	102310000	3	0	O15397	O15397	Importin-8	IPO8	260
NaN	NaN	24.3121	NaN		2	2	2	11.9	11.9	11.9	29.815	0	27.726	227530000	15	0	O15400	O15400	Syntaxin-7	STX7	261
26.6938	26.9508	26.6966	26.6536		4	4	4	11.6	11.6	11.6	49.469	0	48.344	1610700000	33	0.0304687	O15427	O15427	Monocarboxylate transporter 4	SLC16A3	262
NaN	NaN	23.4953	NaN		2	2	2	19.7	19.7	19.7	22.417	0	8.8797	153410000	6	0	O15498	O15498	Synaptobrevin homolog YKT6	YKT6	265
25.4501	25.2907	NaN	25.2537		2	2	2	16.6	16.6	16.6	16.32	0	3.7705	565400000	14	0.316817	O15511	O15511	Actin-related protein 2/3 complex subunit 5	ARPC5	266
24.8189	24.8608	24.6577	24.6506		16	2	2	26.5	2.6	2.6	73.153	0	3.7705	412560000	10	0.452314	O15523	O15523	ATP-dependent RNA helicase DDX3Y	DDX3Y	267
27.6213	27.9938	27.9351	27.2964		6	6	6	22.1	22.1	22.1	47.625	0	64.459	3500500000	63	0.33035	O15533	O15533	Tapasin	TAPBP	268
28.603	28.6517	28.5542	28.5583		14	14	13	16.9	16.9	15.7	90.932	0	29.065	5943100000	111	0.483584	O43143	O43143	Pre-mRNA-splicing factor ATP-dependent RNA helicase DHX15	DHX15	269
NaN	NaN	NaN	NaN		2	2	2	0.7	0.7	0.7	331.07	0	3.3763	99489000	3	0	O43149	O43149	Zinc finger ZZ-type and EF-hand domain-containing protein 1	ZZEF1	271
24.6005	24.7016	24.2555	24.8585	+	2	2	2	30.7	30.7	30.7	16.694	0	64.115	344340000	22	1.64323	O43169	O43169	Cytochrome b5 type B	CYB5B	273
24.8937	25.1838	24.8555	24.9826		5	5	5	10.2	10.2	10.2	58.449	0	10.514	464270000	13	0.756015	O43172	O43172	U4/U6 small nuclear ribonucleoprotein Prp4	PRPF4	274
30.0743	29.9116	29.9556	30.0698		8	8	8	22.3	22.3	22.3	56.65	0	323.31	14528000000	138	0.00116325	O43175	O43175	D-3-phosphoglycerate dehydrogenase	PHGDH	275
NaN	NaN	NaN	NaN		2	2	2	4.3	4.3	4.3	69.432	0	4.6973	40527000	6	0	O43187	O43187	Interleukin-1 receptor-associated kinase-like 2	IRAK2	276
27.6364	27.7978	27.7422	27.4195		9	9	9	20.6	20.6	20.6	60.977	0	125.09	3257700000	96	1.12968	O43242	O43242	26S proteasome non-ATPase regulatory subunit 3	PSMD3	277
26.2498	26.3556	26.0202	26.3058		6	6	6	13.8	13.8	13.8	70.832	0	30.265	1203300000	17	0.738821	O43252	O43252	Bifunctional 3-phosphoadenosine 5-phosphosulfate synthase 1;Sulfate adenylyltransferase;Adenylyl-sulfate kinase	PAPSS1	278
24.8722	24.4856	24.3124	24.5615		3	3	3	5.6	5.6	5.6	88.828	0	113.8	342150000	19	0.181274	O43264	O43264	Centromere/kinetochore protein zw10 homolog	ZW10	279
24.8242	24.7681	24.7668	25.3564	+	5	5	5	8.2	8.2	8.2	90.254	0	28.382	491390000	31	1.4559	O43290	O43290	U4/U6.U5 tri-snRNP-associated protein 1	SART1	280
24.1653	NaN	NaN	NaN		3	3	3	5.6	5.6	5.6	67.622	0	16.219	206600000	6	0	O43292	O43292	Glycosylphosphatidylinositol anchor attachment 1 protein	GPAA1	281
28.1582	28.4945	27.6751	27.5583		10	10	10	20	20	20	82.25	0	113.18	4196700000	65	0.46364	O43312	O43312	Metastasis suppressor protein 1	MTSS1	283
25.8181	25.704	25.6929	25.6616		2	2	2	12.1	12.1	12.1	19.81	0.00065898	2.4829	808620000	6	0.199681	O43324	O43324	Eukaryotic translation elongation factor 1 epsilon-1	EEF1E1	284
25.9856	26.166	25.8817	26.101		7	4	4	13	8.1	8.1	70.942	0	29.079	1219400000	42	0.000402721	O43390	O43390	Heterogeneous nuclear ribonucleoprotein R	HNRNPR	286
25.3229	25.3338	25.1939	25.761		3	3	3	13.5	13.5	13.5	32.251	0	13.837	852810000	31	0.949531	O43396	O43396	Thioredoxin-like protein 1	TXNL1	287
24.8736	24.6897	24.5158	24.8066		5	5	5	28.6	28.6	28.6	22.237	0	120.07	402580000	22	0.317689	O43399	O43399	Tumor protein D54	TPD52L2	288
NaN	NaN	NaN	NaN		3	2	2	2.1	1.4	1.4	176.65	0.00065768	2.4548	108110000	7	0	O43432	O43432	Eukaryotic translation initiation factor 4 gamma 3	EIF4G3	290
26.0487	26.2549	26.1066	26.1212		2	2	2	9.6	9.6	9.6	19.208	0.00034807	2.9118	1039100000	15	0.307625	O43447	O43447	Peptidyl-prolyl cis-trans isomerase H	PPIH	291
27.394	27.1608	27.0737	27.5481		6	6	6	20.9	20.9	20.9	39.589	0	116.87	2762800000	72	0.153788	O43488;Q8NHP1;O95154	O43488	Aflatoxin B1 aldehyde reductase member 2	AKR7A2	293
24.7705	25.1144	24.887	25.1141		3	3	3	4.5	4.5	4.5	112.59	0	16.832	555940000	16	0.0750182	O43491	O43491	Band 4.1-like protein 2	EPB41L2	294
25.3013	25.5876	25.6558	24.9683		4	4	4	9.7	9.7	9.7	51.258	0	22.696	600930000	35	0.91393	O43516	O43516	WAS/WASL-interacting protein family member 1	WIPF1	296
25.9058	25.9743	25.5314	25.9557		8	8	8	10.1	10.1	10.1	109.96	0	50.021	898440000	47	0.100207	O43592	O43592	Exportin-T	XPOT	297
NaN	NaN	NaN	NaN		3	3	3	14.9	14.9	14.9	34.688	0	19.315	229040000	13	0	O43597	O43597	Protein sprouty homolog 2	SPRY2	298
27.9734	27.8782	27.8504	27.6469		8	8	8	54	54	54	19.108	0	40.261	3832900000	66	0.216947	O43598	O43598	2-deoxynucleoside 5-phosphate N-hydrolase 1	DNPH1	299
25.1849	25.4251	25.7876	25.4723	+	2	2	2	5.3	5.3	5.3	51.355	0	25.934	716270000	16	1.89058	O43615	O43615	Mitochondrial import inner membrane translocase subunit TIM44	TIMM44	300
25.2822	25.1678	25.2334	25.351		2	2	2	10.6	10.6	10.6	20.274	0	3.6066	542880000	25	0.57807	O43617	O43617	Trafficking protein particle complex subunit 3	TRAPPC3	301
25.433	25.6119	25.3818	25.4961		4	4	4	14.2	14.2	14.2	57.193	0	30.915	650840000	22	0.123641	O43660	O43660	Pleiotropic regulator 1	PLRG1	303
25.6324	25.5118	25.584	25.4103		3	3	3	8	8	8	38.792	0	22.544	693360000	35	0.289749	O43681	O43681	ATPase ASNA1	ASNA1	308
26.6453	26.9687	26.7913	26.8439		4	4	4	14.6	14.6	14.6	37.154	0	6.7424	1661700000	26	0.895794	O43684	O43684	Mitotic checkpoint protein BUB3	BUB3	309
28.1356	28.0943	28.051	28.2724		26	14	14	34	20.1	20.1	104.85	0	78.625	3941400000	78	0.0526054	O43707;Q9H254	O43707	Alpha-actinin-4	ACTN4	310
26.8724	27.033	27.0568	26.5192		6	6	6	7.3	7.3	7.3	91.35	0	23.071	1856700000	56	0.324453	O43747	O43747	AP-1 complex subunit gamma-1	AP1G1	313
24.6944	24.7141	24.8314	24.5888		2	2	2	19.8	19.8	19.8	13.389	0	3.4666	371770000	9	0.143237	O43768	O43768	Alpha-endosulfine	ENSA	317
25.2754	25.3432	25.5432	25.2207		3	3	3	13	13	13	32.943	0	4.0325	611740000	11	0.321441	O43772	O43772	Mitochondrial carnitine/acylcarnitine carrier protein	SLC25A20	318
27.6759	27.7462	27.54	28.0234		9	9	9	22.8	22.8	22.8	62.942	0	266.69	3637300000	124	0.373789	O43776	O43776	Asparagine--tRNA ligase, cytoplasmic	NARS	319
27.1907	27.3496	27.4476	27.031		3	3	3	11.9	11.9	11.9	26.227	0	35.118	2420100000	43	1.0927	O43809	O43809	Cleavage and polyadenylation specificity factor subunit 5	NUDT21	321
23.9558	24.0366	24.0186	24.4039	+	3	3	3	4.6	4.6	4.6	86.131	0	6.386	276430000	16	1.62758	O43815	O43815	Striatin	STRN	323
24.0632	24.0651	24.4972	24.6843		3	3	3	5.9	5.9	5.9	51.84	0	7.3694	299680000	10	0.0842015	O43818	O43818	U3 small nucleolar RNA-interacting protein 2	RRP9	324
25.8404	26.0512	25.8482	25.9983		4	4	4	19.2	19.2	19.2	29.81	0	6.7144	916890000	16	0.431834	O43819	O43819	Protein SCO2 homolog, mitochondrial	SCO2	325
26.1809	26.2738	26.0193	26.071		4	4	4	13.5	13.5	13.5	42.183	0	29.954	1099300000	31	0.0308286	O43837	O43837	Isocitrate dehydrogenase [NAD] subunit beta, mitochondrial	IDH3B	326
25.8884	25.6072	25.8612	26.0621		5	5	5	4.8	4.8	4.8	131.7	0	87.287	858290000	36	0.355417	O43847	O43847	Nardilysin	NRD1	327
26.0982	26.1605	26.1003	26.204		2	2	2	4.8	4.8	4.8	37.106	0.00067408	2.6613	1070100000	24	0.176987	O43852	O43852	Calumenin	CALU	328
25.7929	26.0657	26.1412	25.8068		3	3	1	5.3	5.3	1.5	58.951	0	6.7121	907820000	27	0.146573	O43865	O43865	Putative adenosylhomocysteinase 2	AHCYL1	329
24.5351	24.4835	NaN	NaN		3	3	3	5.4	5.4	5.4	71.689	0	11.175	257920000	10	0.122255	O60216;Q9H4I0	O60216	Double-strand-break repair protein rad21 homolog	RAD21	331
25.2142	25.1234	25.0339	25.1593		2	2	2	22.7	22.7	22.7	10.998	0	21.017	550170000	26	0.0580268	O60220	O60220	Mitochondrial import inner membrane translocase subunit Tim8 A	TIMM8A	332
24.4645	24.012	23.9802	24.2609	+	6	5	5	6.8	6	6	119.26	0	43.954	277530000	23	1.48693	O60231	O60231	Putative pre-mRNA-splicing factor ATP-dependent RNA helicase DHX16	DHX16	333
24.6159	24.7739	24.7266	24.7175		2	2	2	11.6	11.6	11.6	21.474	0	6.0622	422880000	22	0.258874	O60232	O60232	Sjoegren syndrome/scleroderma autoantigen 1	SSSCA1	334
25.2778	25.6248	25.8788	25.6657		5	5	5	4.8	4.8	4.8	121.9	0	14.951	715940000	26	0.0339688	O60264;P28370	O60264;P28370	SWI/SNF-related matrix-associated actin-dependent regulator of chromatin subfamily A member 5;Probable global transcription activator SNF2L1	SMARCA5;SMARCA1	336
25.853	26.1362	26.052	25.9801		6	6	6	5.3	5.3	5.3	146.2	0	11.811	1024000000	21	0.169455	O60271;Q9UPT6	O60271	C-Jun-amino-terminal kinase-interacting protein 4	SPAG9	337
25.5108	25.6275	24.7103	25.6605		4	4	4	4.6	4.6	4.6	111.63	0	11.507	590350000	30	1.26177	O60313	O60313	Dynamin-like 120 kDa protein, mitochondrial;Dynamin-like 120 kDa protein, form S1	OPA1	339
24.6192	24.3812	24.9727	24.5365		2	2	2	2.9	2.9	2.9	92.902	0	4.1286	428770000	17	0.249446	O60341	O60341	Lysine-specific histone demethylase 1A	KDM1A	340
26.2841	26.3502	26.0024	25.6406		5	5	5	10.3	10.3	10.3	79.187	0	55.036	1355900000	26	0.0535741	O60488	O60488	Long-chain-fatty-acid--CoA ligase 4	ACSL4	343
27.5363	27.5583	27.7703	28.0829		6	6	6	24.1	24.1	24.1	18.762	0	65.822	3168500000	32	0.631922	O60493	O60493	Sorting nexin-3	SNX3	344
25.1954	25.1078	25.1074	24.9464		3	3	3	10	10	10	45.378	0	9.8435	501460000	31	0.240234	O60496	O60496	Docking protein 2	DOK2	345
28.5516	28.6714	28.6423	28.5899		8	8	5	15.4	15.4	10.4	69.602	0	87.138	6546400000	105	0.00900094	O60506	O60506	Heterogeneous nuclear ribonucleoprotein Q	SYNCRIP	347
24.0363	24.4108	24.2424	24.0488		2	2	2	1.6	1.6	1.6	122.95	0.003126	2.1052	266780000	12	0.439775	O60524	O60524	Nuclear export mediator factor NEMF	NEMF	348
27.0622	27.3259	27.3297	27.1825		10	10	10	13.7	13.7	13.7	84.784	0	32.274	2356300000	77	0.234231	O60568	O60568	Procollagen-lysine,2-oxoglutarate 5-dioxygenase 3	PLOD3	349
NaN	24.7814	23.9725	NaN	+	3	3	3	4.1	4.1	4.1	89.837	0	15.844	238640000	8	2.21098	O60603	O60603	Toll-like receptor 2	TLR2	350
27.1226	26.9172	27.0177	27.3954		10	10	9	8.3	8.3	7.6	141.35	0	62.098	2162000000	46	0.233117	O60610	O60610	Protein diaphanous homolog 1	DIAPH1	351
28.068	27.9336	27.9634	28.0785		9	9	9	33.4	33.4	33.4	47.074	0	323.31	4367100000	80	0.353146	O60664	O60664	Perilipin-3	PLIN3	353
25.6187	25.6462	25.7471	25.7952		5	5	5	14.4	14.4	14.4	55.023	0	59.77	902760000	41	0.0396991	O60701	O60701	UDP-glucose 6-dehydrogenase	UGDH	354
23.5062	24.0426	NaN	NaN		2	2	2	4.2	4.2	4.2	41.911	0.0028499	2.1853	110540000	4	0.303444	O60704	O60704	Protein-tyrosine sulfotransferase 2	TPST2	355
27.4775	27.6191	27.0791	26.6688		5	5	5	19.2	19.2	19.2	43.332	0	127.29	2692100000	56	0.241823	O60711	O60711	Leupaxin	LPXN	356
25.8685	25.8234	25.2565	25.7922		9	9	9	10.3	10.3	10.3	108.17	0	35.249	790920000	47	1.30015	O60716	O60716	Catenin delta-1	CTNND1	357
26.7307	26.6905	26.6606	26.5654		4	4	3	9.1	9.1	6.9	58.47	0	49.738	1560600000	23	0.48493	O60749	O60749	Sorting nexin-2	SNX2	358
24.2138	24.2633	24.1159	24.2402		3	3	3	17.3	17.3	17.3	29.634	0	55.37	285480000	11	0.0207596	O60762	O60762	Dolichol-phosphate mannosyltransferase subunit 1	DPM1	359
26.9609	27.1657	27.0602	27.0066		11	11	11	11.6	11.6	11.6	107.89	0	91.222	2013800000	61	0.0972761	O60763	O60763	General vesicular transport factor p115	USO1	360
24.6654	25.5268	NaN	24.6141		1	1	1	10.2	10.2	10.2	15.139	0	22.686	391090000	10	0.484008	O60783	O60783	28S ribosomal protein S14, mitochondrial	MRPS14	361
26.3003	26.6803	26.2658	26.2797		7	7	7	23.6	23.6	23.6	53.818	0	210.8	1475200000	61	0.294527	O60784	O60784	Target of Myb protein 1	TOM1	362
29.8709	30.1493	29.9113	29.2516		3	3	3	29.4	29.4	29.4	13.952	0	84.443	13583000000	47	0.0110908	Q99880;Q99879;Q99877;Q93079;Q5QNW6;Q16778;P62807;P58876;P57053;P33778;P23527;P06899;O60814;Q8N257;Q96A08	Q99880;Q99879;Q99877;Q93079;Q5QNW6;Q16778;P62807;P58876;P57053;P33778;P23527;P06899;O60814;Q8N257	Histone H2B type 1-L;Histone H2B type 1-M;Histone H2B type 1-N;Histone H2B type 1-H;Histone H2B type 2-F;Histone H2B type 2-E;Histone H2B type 1-C/E/F/G/I;Histone H2B type 1-D;Histone H2B type F-S;Histone H2B type 1-B;Histone H2B type 1-O;Histone H2B type 1-J;Histone H2B type 1-K;Histone H2B type 3-B	HIST1H2BL;HIST1H2BM;HIST1H2BN;HIST1H2BH;HIST2H2BF;HIST2H2BE;HIST1H2BC;HIST1H2BD;H2BFS;HIST1H2BB;HIST1H2BO;HIST1H2BJ;HIST1H2BK;HIST3H2BB	364
24.6571	24.9539	24.9027	24.6835		6	6	6	11	11	11	70.755	0	12.141	429680000	33	0.0271275	O60826	O60826	Coiled-coil domain-containing protein 22	CCDC22	365
26.726	26.9858	26.9641	26.8168		4	4	4	6.8	6.8	6.8	57.673	0	7.3618	1776100000	30	0.796667	O60832	O60832	H/ACA ribonucleoprotein complex subunit 4	DKC1	367
25.1898	25.436	25.5668	25.8697		2	2	2	2.5	2.5	2.5	138.83	0	141.59	749810000	33	0.509639	O60841	O60841	Eukaryotic translation initiation factor 5B	EIF5B	368
NaN	NaN	24.6573	NaN		2	2	2	1.5	1.5	1.5	152.22	0.0003499	2.9435	490610000	9	0	O60885	O60885	Bromodomain-containing protein 4	BRD4	372
NaN	NaN	NaN	NaN		2	2	2	7.4	7.4	7.4	40.508	0.0044418	1.7057	5674300000	6	0	O60938	O60938	Keratocan	KERA	376
25.1192	25.2123	25.4767	25.0542		4	4	4	4.2	4.2	4.2	120.87	0	88.614	552840000	19	0.307215	O75044;P0DMP2;P0DJJ0	O75044;P0DMP2;P0DJJ0	SLIT-ROBO Rho GTPase-activating protein 2;SLIT-ROBO Rho GTPase-activating protein 2B;SLIT-ROBO Rho GTPase-activating protein 2C	SRGAP2;SRGAP2B;SRGAP2C	380
26.4713	26.5526	26.5285	26.3679		10	10	10	8.3	8.3	8.3	163.84	0	51.916	1360500000	52	0.237502	O75064	O75064	DENN domain-containing protein 4B	DENND4B	381
29.3691	29.3941	29.2639	29.3366		9	9	9	21.1	21.1	21.1	66.193	0	323.31	9514700000	113	0.122837	O75083	O75083	WD repeat-containing protein 1	WDR1	382
25.024	24.7921	24.8452	25.194		4	4	2	3	3	1.6	160.9	0	11.082	473550000	19	0.503693	O75116	O75116	Rho-associated protein kinase 2	ROCK2	384
NaN	NaN	NaN	NaN		3	3	3	2.7	2.7	2.7	141.06	0	5.7847	207770000	3	0	O75122;Q7Z460	O75122	CLIP-associating protein 2	CLASP2	385
NaN	25.2857	25.2821	25.5019		3	2	2	5	3.4	3.4	60.13	0	3.1581	524440000	10	0.476657	O75131;Q96A23;O95741;Q9UBL6	O75131	Copine-3	CPNE3	386
NaN	22.8298	NaN	22.6389		2	2	2	9.3	9.3	9.3	33.348	0	3.8792	48363000	4	0.1894	O75144	O75144	ICOS ligand	ICOSLG	387
23.7939	23.9502	23.9724	24.2044		3	3	3	3.3	3.3	3.3	113.68	0	4.4968	207000000	3	0.69555	O75150	O75150	E3 ubiquitin-protein ligase BRE1B	RNF40	388
25.2852	25.516	25.3749	25.0992		8	8	8	7	7	7	146.67	0	23.34	697330000	35	0.138418	O75153	O75153	Clustered mitochondria protein homolog	CLUH	389
25.3389	25.4049	25.2253	25.1919		9	9	9	5.3	5.3	5.3	254.41	0	54.746	602090000	31	0.6165	O75165	O75165	DnaJ homolog subfamily C member 13	DNAJC13	391
NaN	NaN	NaN	23.1347		2	2	2	3.2	3.2	3.2	90.196	0.00034722	2.9047	69978000	6	0	O75173	O75173	A disintegrin and metalloproteinase with thrombospondin motifs 4	ADAMTS4	392
23.4662	23.7166	23.7081	24.037		3	3	3	5.2	5.2	5.2	81.871	0	6.5514	173420000	7	0.888611	O75175	O75175	CCR4-NOT transcription complex subunit 3	CNOT3	393
25.7793	25.7382	25.5726	26.0234		5	5	5	10.8	10.8	10.8	52.545	0	117.25	876630000	30	1.05343	O75306	O75306	NADH dehydrogenase [ubiquinone] iron-sulfur protein 2, mitochondrial	NDUFS2	398
24.3578	24.7071	24.5998	24.8026		4	4	4	13.3	13.3	13.3	50.925	0	18.749	391950000	8	1.16187	O75312	O75312	Zinc finger protein ZPR1	ZPR1	399
25.6565	25.8154	25.8278	NaN		2	2	2	5.6	5.6	5.6	33.742	0.00034868	2.9176	743870000	12	0.520065	O75323	O75323	Protein NipSnap homolog 2	GBAS	401
NaN	23.287	NaN	NaN		3	3	3	5.4	5.4	5.4	74.823	0	4.6438	76440000	3	0	O75326	O75326	Semaphorin-7A	SEMA7A	402
27.7839	27.7365	27.6295	27.8622		5	5	5	43.5	43.5	43.5	21.868	0	56.267	3356100000	72	0.153959	O75340	O75340	Programmed cell death protein 6	PDCD6	403
28.2092	28.0339	28.1102	28.2359		3	3	3	17.6	17.6	17.6	12.855	0	35.109	4685600000	67	0.996665	O75347	O75347	Tubulin-specific chaperone A	TBCA	405
24.7766	24.4893	24.5777	24.7098		4	4	3	9.9	9.9	7.2	49.301	0	9.9322	387950000	40	0.451759	O75351;Q6PIW4	O75351	Vacuolar protein sorting-associated protein 4B	VPS4B	406
24.7338	25.1219	25.5558	25.1054		3	3	3	8.1	8.1	8.1	39.617	0	6.2693	425990000	18	0.193829	O75367;Q9P0M6	O75367	Core histone macro-H2A.1	H2AFY	408
27.2588	26.9916	27.1041	27.3926		5	5	5	58.8	58.8	58.8	12.774	0	30.922	2173400000	70	0.311178	O75368	O75368	SH3 domain-binding glutamic acid-rich-like protein	SH3BGRL	409
25.598	25.2753	25.6713	25.8626		7	7	7	4	4	4	278.16	0	34.712	772450000	39	0.715042	O75369	O75369	Filamin-B	FLNB	410
29.0065	29.1187	29.0805	28.8574		9	9	9	29.6	29.6	29.6	51.712	0	227.03	7690400000	75	0.169642	O75390	O75390	Citrate synthase, mitochondrial	CS	411
27.7141	27.8167	27.894	27.5159		6	6	6	29.8	29.8	29.8	24.593	0	292.95	3885200000	119	0.0257724	O75396	O75396	Vesicle-trafficking protein SEC22b	SEC22B	412
23.8423	23.7052	23.3603	23.8272		2	2	2	2.7	2.7	2.7	87.793	0	9.0982	184210000	16	1.11929	O75410	O75410	Transforming acidic coiled-coil-containing protein 1	TACC1	413
28.5127	28.7477	28.5561	28.8697		7	7	7	16.1	16.1	16.1	73.449	0	124.1	5310400000	48	0.057871	O75427	O75427	Leucine-rich repeat and calponin homology domain-containing protein 4	LRCH4	416
25.1853	24.9083	24.9766	25.0286		3	2	2	10.4	8.3	8.3	38.169	0	11.422	560840000	15	0.0840856	O75436	O75436	Vacuolar protein sorting-associated protein 26A	VPS26A	418
27.041	27.2448	27.1416	27.0566		8	7	7	15.3	13.9	13.9	54.366	0	25.369	2122100000	51	0.698164	O75439	O75439	Mitochondrial-processing peptidase subunit beta	PMPCB	419
26.0845	25.9535	26.014	26.3946		3	3	3	14	14	14	30.241	0	51.905	1025300000	56	0.841141	O75489	O75489	NADH dehydrogenase [ubiquinone] iron-sulfur protein 3, mitochondrial	NDUFS3	422
26.3803	26.3908	26.4714	26.7236		6	6	6	23.3	23.3	23.3	31.3	0	96.644	1325000000	38	0.584974	O75494;Q8WXF0	O75494	Serine/arginine-rich splicing factor 10	SRSF10	423
27.0049	27.3752	27.3836	27.4332		11	11	11	8.7	8.7	8.7	145.83	0	27.394	2443800000	68	0.1041	O75533	O75533	Splicing factor 3B subunit 1	SF3B1	424
27.0694	27.4365	27.1241	27.0966		9	9	9	9.6	9.6	9.6	88.884	0	251.17	2371600000	66	0.295227	O75534	O75534	Cold shock domain-containing protein E1	CSDE1	425
NaN	NaN	23.7852	NaN		3	3	3	0.7	0.7	0.7	513.63	0	3.3226	125680000	4	0	O75592	O75592	E3 ubiquitin-protein ligase MYCBP2	MYCBP2	426
25.2895	25.1973	25.2061	25.5662		2	2	2	20.8	20.8	20.8	19.343	0	323.31	653860000	18	0.192865	O75607	O75607	Nucleoplasmin-3	NPM3	427
26.4515	26.7053	NaN	26.2643		2	2	2	11.7	11.7	11.7	24.669	0	17.134	1511200000	25	0.280732	O75608	O75608	Acyl-protein thioesterase 1	LYPLA1	428
27.4826	27.5741	27.5683	27.6106		21	21	21	12.2	12.2	12.2	244.5	0	184.31	2942700000	153	0.135693	O75643	O75643	U5 small nuclear ribonucleoprotein 200 kDa helicase	SNRNP200	430
25.7457	25.8582	25.5226	25.7812		5	5	5	21	21	21	31.444	0	14.636	896260000	18	0.0265043	O75663	O75663	TIP41-like protein	TIPRL	431
23.9432	24.0562	23.9952	24.0865		3	3	2	6.3	6.3	4.2	52.642	0	3.3665	240610000	10	0.234878	O75688	O75688	Protein phosphatase 1B	PPM1B	432
22.2112	NaN	NaN	NaN		2	2	2	0.7	0.7	0.7	318.38	0.0013008	2.3696	68369000	4	0	O75691	O75691	Small subunit processome component 20 homolog	UTP20	433
25.1979	25.4629	25.7574	25.3884		6	6	6	5.9	5.9	5.9	155.2	0	38.059	692470000	39	0.183179	O75694	O75694	Nuclear pore complex protein Nup155	NUP155	434
25.0023	25.0703	25.1782	24.9871		5	5	5	11.7	11.7	11.7	46.561	0	6.5515	562620000	15	0.0120004	O75718	O75718	Cartilage-associated protein	CRTAP	435
23.7854	23.524	23.547	23.845		2	2	2	7.7	7.7	7.7	39.008	0	29.039	196230000	14	0.663227	O75787	O75787	Renin receptor	ATP6AP2	437
27.4752	27.3573	26.9658	27.7421	+	4	4	4	7.8	7.8	7.8	35.611	0	99.647	2295800000	23	1.69044	O75821	O75821	Eukaryotic translation initiation factor 3 subunit G	EIF3G	438
25.002	25.0877	24.492	25.2691		3	3	3	20.5	20.5	20.5	29.062	0	43.158	468780000	17	0.224151	O75822	O75822	Eukaryotic translation initiation factor 3 subunit J	EIF3J	439
26.2784	26.1321	26.4759	25.915		3	3	3	8	8	8	54.812	0	26.833	1332800000	29	1.06541	O75844	O75844	CAAX prenyl protease 1 homolog	ZMPSTE24	442
27.3014	27.4679	27.0674	27.3128		4	4	4	24.5	24.5	24.5	21.614	0	323.31	2437800000	69	0.62715	O75915	O75915	PRA1 family protein 3	ARL6IP5	447
24.4306	24.9815	NaN	25.1175		3	3	3	1.6	1.6	1.6	237.29	0	3.4823	348470000	3	0.448029	O75923	O75923	Dysferlin	DYSF	448
23.6967	23.6458	NaN	23.9493		2	2	2	18.2	18.2	18.2	26.131	0	11.933	180080000	8	1.16878	O75934	O75934	Pre-mRNA-splicing factor SPF27	BCAS2	449
NaN	NaN	NaN	24.3522		2	2	2	9.1	9.1	9.1	21.119	0	4.1589	191650000	18	0	O75935	O75935	Dynactin subunit 3	DCTN3	450
NaN	NaN	NaN	NaN		2	2	2	16.1	16.1	16.1	18.491	0	4.2732	121390000	7	0	O75947	O75947	ATP synthase subunit d, mitochondrial	ATP5H	451
24.3956	24.4862	24.4724	24.4542		4	4	4	10.1	10.1	10.1	47.355	0	65.213	359570000	15	0.0378015	O75955	O75955	Flotillin-1	FLOT1	452
25.8549	25.9907	26.606	25.7012		3	3	3	5.9	5.9	5.9	54.972	0	44.012	1022400000	28	0.0168067	O76021	O76021	Ribosomal L1 domain-containing protein 1	RSL1D1	454
NaN	NaN	24.1663	NaN		3	3	3	5.4	5.4	5.4	69.223	0	14.936	163010000	15	0	O76031	O76031	ATP-dependent Clp protease ATP-binding subunit clpX-like, mitochondrial	CLPX	455
25.5321	25.473	25.2015	25.5625		5	5	5	9.2	9.2	9.2	74.605	0	27.28	671460000	26	0.231176	O76094	O76094	Signal recognition particle subunit SRP72	SRP72	456
24.4215	24.5709	24.4775	24.2342		3	3	3	9.9	9.9	9.9	37.121	0	14.152	336880000	22	0.300973	O94766	O94766	Galactosylgalactosylxylosylprotein 3-beta-glucuronosyltransferase 3	B3GAT3	457
26.9871	27.0183	27.1124	27.2409		9	9	8	17.5	17.5	16	75.022	0	82.199	2166300000	68	0.380146	O94776	O94776	Metastasis-associated protein MTA2	MTA2	458
26.9489	27.2466	26.9283	26.9733		6	6	5	8.8	8.8	7.9	112.13	0	61.694	2221600000	62	0.0628596	O94804	O94804	Serine/threonine-protein kinase 10	STK10	459
25.3965	25.1857	25.0077	24.9001		4	4	4	8.3	8.3	8.3	65.719	0	5.7153	445440000	10	0.30685	O94819	O94819	Kelch repeat and BTB domain-containing protein 11	KBTBD11	460
26.4181	26.2786	26.2713	26.3772		9	9	9	11.8	11.8	11.8	89.594	0	29.334	1204800000	42	0.533686	O94874	O94874	E3 UFM1-protein ligase 1	UFL1	464
23.5339	23.688	23.4126	23.6352	+	4	4	4	3.8	3.8	3.8	136.65	0	13.99	165910000	12	1.70328	O94885	O94885	SAM and SH3 domain-containing protein 1	SASH1	465
26.0273	25.8431	25.8712	25.8133		3	3	3	9.5	9.5	9.5	30.344	0	5.5618	899460000	29	0.876365	O94903	O94903	Proline synthase co-transcribed bacterial homolog protein	PROSC	469
25.7635	25.6764	26.0229	25.8795		4	4	2	17.7	17.7	10.6	37.839	0	45.967	902220000	34	0.182607	O94905	O94905	Erlin-2	ERLIN2	470
24.8961	24.953	24.7462	25.1294		3	3	3	3.5	3.5	3.5	106.92	0	11.325	458440000	25	0.180157	O94906	O94906	Pre-mRNA-processing factor 6	PRPF6	471
24.2489	24.4855	24.4784	24.0798		5	5	5	1.3	1.3	1.3	339.59	0	6.7716	312070000	24	0.958364	O94915;Q5TBA9	O94915	Protein furry homolog-like	FRYL	472
25.5351	25.7048	26.0613	25.8225		2	2	2	2.8	2.8	2.8	73.46	0	4.544	838740000	15	0.486962	O94925	O94925	Glutaminase kidney isoform, mitochondrial	GLS	474
23.5206	24.0198	24.048	24.0042	+	3	3	3	2.4	2.4	2.4	145.65	0	3.5484	199250000	7	2.4185	O94966	O94966	Ubiquitin carboxyl-terminal hydrolase 19	USP19	475
25.0466	25.1531	25.2064	25.2721		10	5	5	11.7	6.1	6.1	103.96	0	13.934	547370000	41	0.492453	O94973	O94973	AP-2 complex subunit alpha-2	AP2A2	477
27.6958	27.9184	27.9167	27.8975		6	6	6	5.7	5.7	5.7	133.01	0	39.111	3482300000	63	0.532043	O94979	O94979	Protein transport protein Sec31A	SEC31A	478
24.9674	24.7969	24.6318	24.8136	+	9	9	9	4.1	4.1	4.1	309.35	0	34.726	441160000	27	1.33619	O95071	O95071	E3 ubiquitin-protein ligase UBR5	UBR5	482
23.3597	23.556	23.2318	23.3633		3	3	3	3.8	3.8	3.8	86.401	0	5.7213	178310000	7	0.0583981	O95140	O95140	Mitofusin-2	MFN2	483
24.0931	23.8929	23.9705	24.1495		4	4	4	4.7	4.7	4.7	146.18	0	13.175	236410000	12	0.519554	O95155	O95155	Ubiquitin conjugation factor E4 B	UBE4B	484
NaN	23.5569	NaN	NaN		2	2	2	5.8	5.8	5.8	34.114	0	3.2945	64924000	5	0	O95159	O95159	Zinc finger protein-like 1	ZFPL1	485
23.8244	NaN	NaN	23.5772		2	2	2	2.8	2.8	2.8	150.25	0	4.3451	86604000	7	0.30787	O95163	O95163	Elongator complex protein 1	IKBKAP	486
25.6939	25.4147	25.7246	25.8135		4	4	4	38	38	38	15.208	0	24.577	803900000	25	0.911803	O95168	O95168	NADH dehydrogenase [ubiquinone] 1 beta subcomplex subunit 4	NDUFB4	487
24.9917	25.08	25.3936	24.7459	+	1	1	1	1.1	1.1	1.1	112.61	0.0031348	2.1198	486050000	21	1.41479	O95197	O95197	Reticulon-3	RTN3	489
26.0929	26.3863	26.226	26.1155		5	5	5	6.9	6.9	6.9	83.353	0	170.65	898720000	24	0.298226	O95202	O95202	LETM1 and EF-hand domain-containing protein 1, mitochondrial	LETM1	490
24.5994	24.2989	24.4966	24.5074		3	3	3	10	10	10	51.466	0	77.117	355290000	23	0.685632	O95232	O95232	Luc7-like protein 3	LUC7L3	493
24.6771	23.8207	24.3352	24.7579		2	2	2	25.7	25.7	25.7	14.874	0	129.76	307640000	12	0.961318	O95295	O95295	SNARE-associated protein Snapin	SNAPIN	498
24.9447	25.1536	25.3186	24.5855		2	2	2	8.7	8.7	8.7	40.75	0	20.022	480360000	18	0.372722	O95299	O95299	NADH dehydrogenase [ubiquinone] 1 alpha subcomplex subunit 10, mitochondrial	NDUFA10	499
25.8626	25.9733	25.8526	25.7435		3	3	3	7.7	7.7	7.7	54.284	0	34.811	1013200000	35	0.428651	O95319	O95319	CUGBP Elav-like family member 2	CELF2	500
28.0774	28.1148	27.9366	28.1964		8	8	8	49.6	49.6	49.6	27.547	0	74.639	3863200000	96	0.0240937	O95336	O95336	6-phosphogluconolactonase	PGLS	501
NaN	NaN	24.1538	NaN		3	3	3	3.3	3.3	3.3	135.65	0	4.7787	152330000	6	0	O95347	O95347	Structural maintenance of chromosomes protein 2	SMC2	503
24.508	24.614	24.5586	24.5173		4	4	4	7.3	7.3	7.3	77.959	0	10.277	351250000	9	0.31346	O95352	O95352	Ubiquitin-like modifier-activating enzyme ATG7	ATG7	504
23.6916	23.7784	24.0604	24.3178		3	3	3	22.5	22.5	22.5	24.737	0	11.404	256430000	11	0.134768	O95372	O95372	Acyl-protein thioesterase 2	LYPLA2	507
28.0173	27.3998	27.11	27.6619		6	6	6	7.7	7.7	7.7	119.52	0	276.38	2888500000	107	1.10311	O95373	O95373	Importin-7	IPO7	508
27.8371	28.0114	27.7988	27.825		5	5	5	19.8	19.8	19.8	38.274	0	188.65	3389400000	69	0.179367	O95433	O95433	Activator of 90 kDa heat shock protein ATPase homolog 1	AHSA1	513
27.4349	27.3899	27.0325	27.1344		7	7	5	6.9	6.9	5.4	121.85	0	126.44	2306000000	81	0.66951	O95466	O95466	Formin-like protein 1	FMNL1	515
23.2681	23.2239	23.1333	23.0762		3	3	3	5.1	5.1	5.1	88.892	0	8.0982	141820000	9	0.0236553	O95479	O95479	GDH/6PGL endoplasmic bifunctional protein;Glucose 1-dehydrogenase;6-phosphogluconolactonase	H6PD	517
24.9859	24.7998	24.6812	24.5065		5	5	5	5.9	5.9	5.9	119.75	0	100.14	472630000	23	0.99973	O95486	O95486	Protein transport protein Sec24A	SEC24A	518
25.4068	25.1799	25.2839	24.9103		4	4	4	4.7	4.7	4.7	137.42	0	48.666	593820000	20	0.0377115	O95487	O95487	Protein transport protein Sec24B	SEC24B	519
28.3865	28.1284	28.1603	27.9272		6	6	6	35.8	35.8	35.8	27.873	0	147.17	4446300000	93	0.0458044	O95571	O95571	Persulfide dioxygenase ETHE1, mitochondrial	ETHE1	521
24.1514	NaN	NaN	NaN		2	2	2	2.6	2.6	2.6	80.419	0.0039098	1.8404	196700000	6	0	O95573	O95573	Long-chain-fatty-acid--CoA ligase 3	ACSL3	522
23.528	23.6176	23.4826	23.4403		3	3	3	5.8	5.8	5.8	68.856	0	9.6916	221970000	16	0.0440692	O95671	O95671	N-acetylserotonin O-methyltransferase-like protein	ASMTL	526
26.4112	NaN	NaN	NaN		2	2	2	1.9	1.9	1.9	119.52	0.0091481	1.4923	1347400000	3	0	O95696	O95696	Bromodomain-containing protein 1	BRD1	528
24.951	24.6345	24.7859	24.4877		4	4	4	9.1	9.1	9.1	58.022	0	10.804	408420000	18	0.0906867	O95747;Q9UEW8	O95747	Serine/threonine-protein kinase OSR1	OXSR1	531
24.7744	24.8446	25.2241	24.7144		1	1	1	2.2	2.2	2.2	59.689	0	12.116	416910000	13	0.403779	O95758	O95758	Polypyrimidine tract-binding protein 3	PTBP3	532
26.3462	26.1115	26.1688	26.1769		3	3	3	37.5	37.5	37.5	10.403	0	19.381	1100400000	25	0.261394	O95777	O95777	U6 snRNA-associated Sm-like protein LSm8	LSM8	534
28.0423	28.1686	28.1802	28.175		15	15	10	16.7	16.7	11.3	107.54	0	52.291	4523800000	117	0.1476	O95782	O95782	AP-2 complex subunit alpha-1	AP2A1	535
24.9734	24.865	25.1277	24.7302		3	3	3	3.7	3.7	3.7	106.6	0	63.635	508000000	20	0.271864	O95786	O95786	Probable ATP-dependent RNA helicase DDX58	DDX58	536
24.89	24.9496	24.9897	24.7715		2	2	2	3.5	3.5	3.5	63.182	0	8.0018	455900000	12	0.739941	O95793	O95793	Double-stranded RNA-binding protein Staufen homolog 1	STAU1	537
24.0704	23.9958	23.9864	NaN		1	1	1	5.1	5.1	5.1	17.4	0	10.367	240760000	8	0.145829	O95807	O95807	Transmembrane protein 50A	TMEM50A	538
26.4531	26.3223	26.079	26.4908		4	4	4	8.5	8.5	8.5	61.594	0	12.319	1272200000	47	0.644013	O95817	O95817	BAG family molecular chaperone regulator 3	BAG3	540
26.1542	26.6442	26.2806	26.1767		8	8	8	9.8	9.8	9.8	142.1	0	119.06	1250800000	35	0.944226	O95819;Q8N4C8;Q9UKE5	O95819	Mitogen-activated protein kinase kinase kinase kinase 4	MAP4K4	541
24.6465	24.6683	24.1524	24.5874		3	3	3	6.6	6.6	6.6	70.678	0	9.1535	319570000	16	0.0672237	O95834	O95834	Echinoderm microtubule-associated protein-like 2	EML2	543
NaN	24.4111	24.4807	NaN		2	2	2	10.8	10.8	10.8	24.118	0	4.493	320180000	8	0.168021	O95848	O95848	Uridine diphosphate glucose pyrophosphatase	NUDT14	544
24.7405	24.6154	24.5665	24.7799		3	3	3	9.4	9.4	9.4	33.392	0	5.516	378150000	14	0.793162	O95861	O95861	3(2),5-bisphosphate nucleotidase 1	BPNT1	546
26.7204	26.5703	26.3635	26.5918		4	4	4	19.6	19.6	19.6	29.644	0	50.213	1400300000	35	0.0560391	O95865	O95865	N(G),N(G)-dimethylarginine dimethylaminohydrolase 2	DDAH2	547
25.5809	25.8339	25.9628	25.7838		7	7	7	15.8	15.8	15.8	63.243	0	24.039	858150000	53	0.929446	O95870	O95870	Abhydrolase domain-containing protein 16A	ABHD16A	548
26.4037	26.3873	26.3453	26.3463		3	3	3	14.5	14.5	14.5	19.206	0	3.6184	1191100000	18	0.398465	O95881	O95881	Thioredoxin domain-containing protein 12	TXNDC12	550
26.3274	26.4857	26.3786	26.9033	+	4	4	4	29.7	29.7	29.7	19.471	0	25.505	1350100000	38	1.32982	O95989;A0A024RBG1;Q96G61;Q8NFP7;Q9NZJ9	O95989	Diphosphoinositol polyphosphate phosphohydrolase 1	NUDT3	553
25.2496	25.3331	25.6348	25.2231		4	4	4	4.9	4.9	4.9	76.096	0	48.222	589030000	41	0.121742	O96005	O96005	Cleft lip and palate transmembrane protein 1	CLPTM1	555
26.3619	26.3998	26.6465	26.3325		7	7	7	29.3	29.3	29.3	28.431	0	58.004	1425900000	68	0.234062	O96011	O96011	Peroxisomal membrane protein 11B	PEX11B	557
24.2727	24.2721	24.2621	24.246		1	1	1	2.4	2.4	2.4	42.717	0.00066823	2.5889	301270000	12	0.0709534	P00156	P00156	Cytochrome b	MT-CYB	558
NaN	NaN	NaN	NaN		2	2	2	25.4	25.4	25.4	15.33	0.0034236	2.0686	118210000	2	0	P00167	P00167	Cytochrome b5	CYB5A	559
31.4587	31.7687	31.5432	31.3869		8	8	7	34	34	30.4	36.688	0	64.731	46729000000	116	0.444576	P00338	P00338	L-lactate dehydrogenase A chain	LDHA	560
26.6816	27.0887	26.7753	26.6199		9	9	9	18.6	18.6	18.6	61.397	0	80.673	1753900000	82	0.173852	P00367;P49448	P00367;P49448	Glutamate dehydrogenase 1, mitochondrial;Glutamate dehydrogenase 2, mitochondrial	GLUD1;GLUD2	561
26.259	26.1842	26.0765	26.3679		8	8	8	42.2	42.2	42.2	34.234	0	120.26	1095800000	36	0.121896	P00387	P00387	NADH-cytochrome b5 reductase 3;NADH-cytochrome b5 reductase 3 membrane-bound form;NADH-cytochrome b5 reductase 3 soluble form	CYB5R3	562
25.2162	24.9488	24.8561	25.3387		4	4	4	14.9	14.9	14.9	56.256	0	32.722	530720000	17	0.511941	P00390	P00390	Glutathione reductase, mitochondrial	GSR	563
28.6077	28.7084	28.6657	28.6255		4	4	4	18.9	18.9	18.9	25.565	0	21.804	6093500000	52	0.0781382	P00403	P00403	Cytochrome c oxidase subunit 2	MT-CO2	564
25.8089	25.4482	25.6694	25.9393		3	3	3	44.8	44.8	44.8	15.936	0	45.336	809010000	22	0.993957	P00441	P00441	Superoxide dismutase [Cu-Zn]	SOD1	565
30.1159	30.1248	30.0841	30.0907		13	13	13	58.1	58.1	58.1	32.118	0	323.31	18196000000	322	0.0667935	P00491	P00491	Purine nucleoside phosphorylase	PNP	566
26.4999	26.8465	26.679	26.7953		5	5	5	33.9	33.9	33.9	24.579	0	17.57	1744900000	40	0.351883	P00492	P00492	Hypoxanthine-guanine phosphoribosyltransferase	HPRT1	567
28.1049	28.1132	28.0622	27.949		6	6	6	15.1	15.1	15.1	47.517	0	87.139	4150200000	69	0.70786	P00505	P00505	Aspartate aminotransferase, mitochondrial	GOT2	568
28.04	27.8928	27.887	28.158		6	6	6	23.3	23.3	23.3	44.614	0	253.76	4046800000	117	0.609466	P00558;P07205	P00558	Phosphoglycerate kinase 1	PGK1	569
26.3546	26.3591	26.5548	26.5054		3	3	3	16	16	16	21.635	0	18.187	1288200000	23	0.165685	P00568	P00568	Adenylate kinase isoenzyme 1	AK1	570
29.4012	29.3342	29.6852	29.6504		7	7	7	37.3	37.3	37.3	29.246	0	63.742	10174000000	80	0.02426	P00918	P00918	Carbonic anhydrase 2	CA2	571
28.5267	28.4365	28.5097	28.4936		7	7	7	15.5	15.5	15.5	46.53	0	27.807	4863200000	42	0.0141143	P00966	P00966	Argininosuccinate synthase	ASS1	572
NaN	NaN	25.1801	NaN		3	3	3	7.2	7.2	7.2	46.028	0	4.9248	279830000	6	0	P00973	P00973	2-5-oligoadenylate synthase 1	OAS1	573
26.089	26.2244	26.2755	26.243		6	5	5	5.1	4.3	4.3	163.29	0	37.815	1060600000	43	0.109217	P01023	P01023	Alpha-2-macroglobulin	A2M	574
26.0874	25.8956	25.6272	25.442		3	3	3	16.4	16.4	16.4	23.171	0	13.83	833020000	31	0.0195119	P01033	P01033	Metalloproteinase inhibitor 1	TIMP1	575
26.6182	26.5787	27.0554	27.1427		5	5	5	19.7	19.7	19.7	44.341	0	48.621	1848700000	35	0.905996	P01137	P01137	Transforming growth factor beta-1;Latency-associated peptide	TGFB1	577
NaN	27.5626	NaN	NaN		4	4	4	19	19	19	30.748	0	94.666	1159900000	7	0	P01584	P01584	Interleukin-1 beta	IL1B	579
29.7778	30.1606	30.414	29.9627		14	14	0	43.8	43.8	0	40.921	0	323.31	17628000000	320	0.584005	P01892;P30459;P10314;P16189;P30512	P01892;P30459;P10314	HLA class I histocompatibility antigen, A-2 alpha chain;HLA class I histocompatibility antigen, A-74 alpha chain;HLA class I histocompatibility antigen, A-32 alpha chain	HLA-A	580
33.3838	33.3998	33.6926	33.3616		34	34	32	55	55	53.6	74.139	0	323.31	176950000000	731	0.457721	P02545	P02545	Prelamin-A/C;Lamin-A/C	LMNA	581
26.5393	26.4137	25.9015	25.221		10	10	10	5.4	5.4	5.4	262.62	0	40.923	988140000	47	0.216107	P02751	P02751	Fibronectin;Anastellin;Ugl-Y1;Ugl-Y2;Ugl-Y3	FN1	586
25.3965	25.4205	25.5497	25.4001		1	1	1	5	5	5	23.01	0	10.176	569480000	10	0.551988	P02753	P02753	Retinol-binding protein 4;Plasma retinol-binding protein(1-182);Plasma retinol-binding protein(1-181);Plasma retinol-binding protein(1-179);Plasma retinol-binding protein(1-176)	RBP4	587
26.3344	NaN	26.4978	NaN		3	3	3	5.3	5.3	5.3	84.87	0	35.41	1089900000	16	0.145066	P02786	P02786	Transferrin receptor protein 1;Transferrin receptor protein 1, serum form	TFRC	589
26.0948	25.5523	25.0599	25.3644		4	4	4	30.3	30.3	30.3	20.019	0	52.494	782720000	45	0.329665	P02792	P02792	Ferritin light chain	FTL	591
27.0957	26.868	26.442	26.5121		3	3	3	16.4	16.4	16.4	21.225	0	41.742	1678800000	26	0.0354134	P02794	P02794	Ferritin heavy chain;Ferritin heavy chain, N-terminally processed	FTH1	592
24.2215	24.4939	23.8993	24.0707		3	3	3	7.7	7.7	7.7	54.006	0	60.352	279160000	20	0.0954629	P03956	P03956	Interstitial collagenase;22 kDa interstitial collagenase;27 kDa interstitial collagenase	MMP1	594
29.5271	29.6287	29.7755	29.6922		13	13	13	25.4	25.4	25.4	59.755	0	250.21	11908000000	152	0.426593	P04040	P04040	Catalase	CAT	595
23.3718	23.381	23.5077	23.6525		3	2	2	5.1	3.7	3.7	73.051	0.0036552	1.9384	130270000	2	0.329626	P04049	P04049	RAF proto-oncogene serine/threonine-protein kinase	RAF1	596
25.2093	25.6016	25.8357	25.3192	+	2	2	2	3.5	3.5	3.5	59.716	0	6.4829	741530000	25	1.78339	P04062	P04062	Glucosylceramidase	GBA	597
33.26	33.3788	33.1587	33.4265		15	15	13	50.3	50.3	42.6	39.42	0	323.31	160130000000	308	0.150137	P04075	P04075	Fructose-bisphosphate aldolase A	ALDOA	599
27.2029	27.4985	27.3652	26.8901		2	2	2	36.7	36.7	36.7	11.139	0	301.93	3359400000	107	0.0414768	P04080	P04080	Cystatin-B	CSTB	600
28.4552	28.3251	28.2784	28.4815		10	10	10	29.5	29.5	29.5	38.714	0	214.42	5364200000	95	0.130639	P04083	P04083	Annexin A1	ANXA1	601
25.5861	25.7874	25.3092	25.6608		4	4	4	7.1	7.1	7.1	85.658	0	105.36	714660000	24	0.970728	P04150;P08235	P04150	Glucocorticoid receptor	NR3C1	602
23.3876	23.8521	23.1759	NaN		2	2	2	9.5	9.5	9.5	24.75	0	47.697	254190000	8	0.318269	P04179	P04179	Superoxide dismutase [Mn], mitochondrial	SOD2	603
NaN	NaN	NaN	24.7047		2	2	2	9.4	9.4	9.4	25.468	0	6.2346	155050000	6	0	P04183	P04183	Thymidine kinase, cytosolic	TK1	604
27.7872	28.2482	28.2088	27.6603		11	2	0	36.9	6.3	0	40.86	0	64.715	4565900000	56	0.548496	P04222	P04222	HLA class I histocompatibility antigen, Cw-3 alpha chain	HLA-C	605
31.6218	31.6796	31.7433	31.6362		10	10	10	36.4	36.4	36.4	36.053	0	323.31	49431000000	187	0.0583935	P04406;O14556	P04406	Glyceraldehyde-3-phosphate dehydrogenase	GAPDH	609
23.5929	23.4344	23.2808	23.8295		2	2	2	6	6	6	51.657	0	34.224	177520000	18	1.12195	P04424	P04424	Argininosuccinate lyase	ASL	610
26.5374	26.3818	26.6464	26.7964		4	4	4	32.8	32.8	32.8	28.315	0	323.31	1625700000	43	0.220612	P04632	P04632	Calpain small subunit 1	CAPNS1	611
30.8874	30.9579	30.9801	30.938		12	12	12	55.6	55.6	55.6	22.782	0	323.31	29813000000	306	0.195551	P04792	P04792	Heat shock protein beta-1	HSPB1	612
NaN	NaN	22.6119	23.028		3	3	3	13.1	13.1	13.1	35.716	0	8.5257	76832000	10	0.328393	P04818	P04818	Thymidylate synthase	TYMS	613
29.2299	29.1057	29.3606	29.1915		14	14	14	28	28	28	68.569	0	148.57	9421400000	147	0.247894	P04843	P04843	Dolichyl-diphosphooligosaccharide--protein glycosyltransferase subunit 1	RPN1	614
28.3829	28.1393	28.3544	28.3425		9	9	9	22.2	22.2	22.2	69.283	0	115.05	4716500000	72	0.833844	P04844	P04844	Dolichyl-diphosphooligosaccharide--protein glycosyltransferase subunit 2	RPN2	615
28.0017	28.2695	28.2335	27.9065		8	8	7	27.3	27.3	24.2	40.45	0	249.32	4187300000	117	0.892473	P04899	P04899	Guanine nucleotide-binding protein G(i) subunit alpha-2	GNAI2	616
33.2034	33.4864	33.6734	33.5107		3	3	2	27.3	27.3	20.3	13.936	0	8.3304	142440000000	123	0.0129656	Q99878;Q96KK5;Q9BTM1;Q16777;Q93077;Q7L7L0;Q6FI13;P20671;P0C0S8;P04908;Q71UI9;P0C0S5;Q96QV6;P16104	Q99878;Q96KK5;Q9BTM1;Q16777;Q93077;Q7L7L0;Q6FI13;P20671;P0C0S8;P04908;Q71UI9;P0C0S5;Q96QV6;P16104	Histone H2A type 1-J;Histone H2A type 1-H;Histone H2A.J;Histone H2A type 2-C;Histone H2A type 1-C;Histone H2A type 3;Histone H2A type 2-A;Histone H2A type 1-D;Histone H2A type 1;Histone H2A type 1-B/E;Histone H2A.V;Histone H2A.Z;Histone H2A type 1-A;Histone H2AX	HIST1H2AJ;HIST1H2AH;H2AFJ;HIST2H2AC;HIST1H2AC;HIST3H2A;HIST2H2AA3;HIST1H2AD;HIST1H2AG;HIST1H2AB;H2AFV;H2AFZ;HIST1H2AA;H2AFX	617
28.4947	28.2825	28.3231	28.3367		15	15	15	17.8	17.8	17.8	112.89	0	168.5	4954900000	137	0.0770518	P05023;P13637;P50993;Q13733;P20648;P54707	P05023	Sodium/potassium-transporting ATPase subunit alpha-1	ATP1A1	619
25.1654	25.4279	25.4093	25.1244		4	4	4	8.1	8.1	8.1	56.381	0	8.0621	620570000	19	0.0532721	P05091;P00352	P05091	Aldehyde dehydrogenase, mitochondrial	ALDH2	621
30.981	31.127	31.1758	30.9505		22	22	22	36.7	36.7	36.7	84.781	0	323.31	28277000000	228	0.0299417	P05107	P05107	Integrin beta-2	ITGB2	622
24.9466	25.6036	25.3691	25.402		8	3	3	23.2	8.1	8.1	32.852	0	48.237	631910000	28	0.833962	P05141;Q9H0C2	P05141	ADP/ATP translocase 2;ADP/ATP translocase 2, N-terminally processed	SLC25A5	624
28.8073	29.2527	29.3757	28.3201		6	6	6	43	43	43	17.887	0	22.71	10109000000	47	0.444789	P05161	P05161	Ubiquitin-like protein ISG15	ISG15	625
NaN	23.7303	NaN	23.6927		3	3	3	5.4	5.4	5.4	80.058	0	3.2681	184940000	5	0.173498	P05165	P05165	Propionyl-CoA carboxylase alpha chain, mitochondrial	PCCA	626
NaN	NaN	NaN	NaN		3	3	3	8.5	8.5	8.5	58.215	0	15.867	135650000	2	0	P05166	P05166	Propionyl-CoA carboxylase beta chain, mitochondrial	PCCB	627
28.398	28.1055	28.5455	28.1228		10	10	10	37.8	37.8	37.8	36.112	0	33.754	4879700000	79	0.270468	P05198	P05198	Eukaryotic translation initiation factor 2 subunit 1	EIF2S1	628
27.2592	27.7921	26.4667	26.5478		9	9	9	19.2	19.2	19.2	57.825	0	87.121	2524700000	51	0.368871	P05362	P05362	Intercellular adhesion molecule 1	ICAM1	629
27.4686	27.3619	27.3569	27.7125		4	4	4	17.4	17.4	17.4	34.273	0	24.724	2649700000	48	0.0633238	P05388;Q8NHW5	P05388;Q8NHW5	60S acidic ribosomal protein P0;60S acidic ribosomal protein P0-like	RPLP0;RPLP0P6	631
25.006	25.0165	25.5105	25.2142		5	5	5	14.7	14.7	14.7	46.836	0	95.948	583250000	31	0.558775	P05455	P05455	Lupus La protein	SSB	632
23.278	23.3981	23.7936	23.6147		2	2	2	2.8	2.8	2.8	88.414	0	6.6609	157980000	16	0.128074	P05556	P05556	Integrin beta-1	ITGB1	633
NaN	NaN	NaN	NaN		2	2	2	8.2	8.2	8.2	21.145	0.0012987	2.3616	171410000	5	0	P05976;P08590	P05976;P08590	Myosin light chain 1/3, skeletal muscle isoform;Myosin light chain 3	MYL1;MYL3	634
26.007	26.0181	26.1436	25.9972		5	5	5	17.2	17.2	17.2	40.786	0	57.554	999620000	36	0.147707	P06132	P06132	Uroporphyrinogen decarboxylase	UROD	635
30.5636	30.6354	30.7388	30.829		13	13	7	23.8	23.8	17.6	85.696	0	287.38	23800000000	142	0.267082	P06396	P06396	Gelsolin	GSN	637
29.7137	29.2483	29.2044	30.0083		3	3	3	33.3	33.3	33.3	12.203	0	129.19	12377000000	77	0.878569	P06454	P06454	Prothymosin alpha;Prothymosin alpha, N-terminally processed;Thymosin alpha-1	PTMA	638
24.9343	24.6268	25.015	25.5855		6	5	5	22.6	19.9	19.9	34.095	0	32.141	557210000	33	0.718522	P06493	P06493	Cyclin-dependent kinase 1	CDK1	639
31.2595	31.4456	31.432	31.435		16	16	16	42.3	42.3	42.3	56.559	0	323.31	46851000000	450	0.192638	P06576	P06576	ATP synthase subunit beta, mitochondrial	ATP5B	640
31.18	31.483	31.49	31.4345		2	2	2	16.7	16.7	16.7	10.18	0	41.697	48621000000	55	0.378322	P06703	P06703	Protein S100-A6	S100A6	641
30.4191	30.1814	30.2695	30.4523		10	10	10	38.9	38.9	38.9	47.168	0	271.41	19921000000	340	0.605835	P06733;P13929;P09104	P06733	Alpha-enolase	ENO1	643
25.6481	25.7309	25.8755	25.2376	+	5	4	3	6.1	5.2	3.9	97.147	0	13.57	781300000	36	1.729	P06737	P06737	Glycogen phosphorylase, liver form	PYGL	644
29.8951	30.3372	30.0274	29.5108		5	5	5	26.9	26.9	26.9	32.575	0	323.31	17036000000	128	0.277976	P06748	P06748	Nucleophosmin	NPM1	646
29.8736	30.0046	30.3433	29.8879		10	5	5	21.4	11.9	11.9	32.95	0	92.632	15792000000	69	0.296558	P06753	P06753	Tropomyosin alpha-3 chain	TPM3	647
25.1366	25.1055	24.8826	24.4976		4	4	4	5	5	5	116.04	0	52.711	462450000	29	0.434774	P06756	P06756	Integrin alpha-V;Integrin alpha-V heavy chain;Integrin alpha-V light chain	ITGAV	648
NaN	NaN	NaN	NaN		2	2	2	7.6	7.6	7.6	53.162	0	11.008	121510000	4	0	P06858	P06858	Lipoprotein lipase	LPL	649
NaN	NaN	NaN	NaN		2	2	2	3.6	3.6	3.6	60.702	0	60.892	218960000	12	0	P06865	P06865	Beta-hexosaminidase subunit alpha	HEXA	650
24.5406	24.1438	24.2107	24.4961		3	3	3	7.5	7.5	7.5	52.948	0	12.045	311110000	25	0.686181	P07099	P07099	Epoxide hydrolase 1	EPHX1	651
28.0347	28.1442	27.9821	28.1784		7	6	6	24	20.4	20.4	36.638	0	32.944	3995900000	41	0.0497054	P07195;Q6ZMR3;P07864	P07195	L-lactate dehydrogenase B chain	LDHB	652
29.1907	29.2373	29.1633	29.2577		10	10	10	66	66	66	22.088	0	219.44	10197000000	152	0.0177729	P07203	P07203	Glutathione peroxidase 1	GPX1	654
29.4811	29.43	29.5603	29.3347		9	9	9	19.5	19.5	19.5	57.116	0	200.46	10341000000	105	0.22265	P07237	P07237	Protein disulfide-isomerase	P4HB	656
27.5257	27.7733	27.6065	27.8983		8	8	8	24.3	24.3	24.3	44.552	0	14.366	3108200000	43	0.974981	P07339	P07339	Cathepsin D;Cathepsin D light chain;Cathepsin D heavy chain	CTSD	657
30.7287	30.7098	30.6731	30.6155		15	15	15	41.3	41.3	41.3	38.604	0	323.31	24108000000	225	0.0635792	P07355;A6NMY6	P07355;A6NMY6	Annexin A2;Putative annexin A2-like protein	ANXA2;ANXA2P2	658
27.4999	27.6638	27.6122	27.5686		10	10	10	13	13	13	81.889	0	31.914	2915500000	96	0.649879	P07384	P07384	Calpain-1 catalytic subunit	CAPN1	659
29.8166	29.6156	29.6825	29.9567		18	4	3	54.5	15.5	12.2	49.67	0	93.094	17065000000	188	0.332634	P07437;A6NNZ2;CON__ENSEMBL:ENSBTAP00000025008;Q9H4B7	P07437	Tubulin beta chain	TUBB	660
NaN	NaN	NaN	NaN		2	2	2	4.3	4.3	4.3	63.111	0.0077832	1.5467	373070000	4	0	P07686	P07686	Beta-hexosaminidase subunit beta;Beta-hexosaminidase subunit beta chain B;Beta-hexosaminidase subunit beta chain A	HEXB	661
26.6389	26.8066	26.6476	26.3073		2	2	2	7.2	7.2	7.2	37.564	0	148.09	1650600000	20	0.200208	P07711	P07711	Cathepsin L1;Cathepsin L1 heavy chain;Cathepsin L1 light chain	CTSL	662
29.2119	29.7208	29.8033	29.427	+	5	5	5	47.9	47.9	47.9	15.054	0	267.53	16834000000	214	2.00464	P07737;CON__P02584	P07737	Profilin-1	PFN1	663
28.5038	28.4204	28.1904	28.6133		6	6	6	43.3	43.3	43.3	19.608	0	323.31	5511100000	129	0.322452	P07741	P07741	Adenine phosphoribosyltransferase	APRT	664
27.769	27.9573	27.905	27.7902		14	14	14	12.4	12.4	12.4	170.59	0	63.796	3548700000	98	0.0680787	P07814	P07814	Bifunctional glutamate/proline--tRNA ligase;Glutamate--tRNA ligase;Proline--tRNA ligase	EPRS	665
27.6167	27.6897	27.3978	27.2602		4	4	4	19.2	19.2	19.2	37.821	0	124.62	2767300000	61	0.164825	P07858	P07858	Cathepsin B;Cathepsin B light chain;Cathepsin B heavy chain	CTSB	666
31.0679	31.1629	31.2577	31.0701		25	15	14	37.6	23	22	84.659	0	323.31	34994000000	393	0.459419	P07900;Q14568;Q58FG0	P07900	Heat shock protein HSP 90-alpha	HSP90AA1	667
24.8842	25.0355	25.1854	24.9618		3	3	3	9.5	9.5	9.5	43.363	0	8.629	478140000	27	0.441258	P07902	P07902	Galactose-1-phosphate uridylyltransferase	GALT	668
28.3442	28.6043	28.8469	28.082		5	5	5	18	18	18	33.67	0	25.258	4784800000	75	0.00973415	P07910;P0DMR1;O60812;B7ZW38;B2RXH8	P07910	Heterogeneous nuclear ribonucleoproteins C1/C2	HNRNPC	669
27.8514	27.567	27.5137	28.1004		3	3	3	29.7	29.7	29.7	10.739	0	323.31	3482100000	89	0.998647	P07919	P07919	Cytochrome b-c1 complex subunit 6, mitochondrial	UQCRH	670
26.289	26.2946	26.1001	25.8382		4	4	3	8.6	8.6	6.6	58.573	0	31.991	1107400000	19	0.233627	P07948	P07948	Tyrosine-protein kinase Lyn	LYN	671
27.1319	27.0612	27.0733	27.1191		7	7	7	21.8	21.8	21.8	54.636	0	69.318	1932600000	31	0.308876	P07954	P07954	Fumarate hydratase, mitochondrial	FH	672
26.6649	27.18	26.9382	26.8242		9	9	9	14.3	14.3	14.3	75.872	0	20.651	1969400000	53	0.14513	P08133	P08133	Annexin A6	ANXA6	674
28.1706	28.8191	28.5921	28.4521		4	4	1	26.4	26.4	6.2	22.006	0	12.296	6387200000	42	0.9123	P08134;P62745	P08134	Rho-related GTP-binding protein RhoC	RHOC	675
26.6335	26.4691	26.513	26.0553		6	6	6	12.2	12.2	12.2	67.993	0	54.242	1578400000	39	0.156643	P08195	P08195	4F2 cell-surface antigen heavy chain	SLC3A2	677
33.2086	33.292	33.2372	33.1692		29	29	16	43.8	43.8	26.1	83.263	0	323.31	158310000000	926	0.278057	P08238;Q58FF7	P08238	Heat shock protein HSP 90-beta	HSP90AB1	679
27.4392	27.3484	27.1036	27.3264		5	5	5	8.9	8.9	8.9	69.81	0	41.606	2487200000	48	0.972331	P08240	P08240	Signal recognition particle receptor subunit alpha	SRPR	680
28.0375	27.9296	28.2498	27.775		4	4	4	7.1	7.1	7.1	64.369	0	38.281	3189900000	19	0.000318907	P08243	P08243	Asparagine synthetase [glutamine-hydrolyzing]	ASNS	681
23.1082	24.1791	23.5566	24.1434		4	4	4	19.2	19.2	19.2	28.837	0	10.228	336130000	18	0.00581559	P08311	P08311	Cathepsin G	CTSG	682
28.1023	28.0389	28.002	28.1036		10	10	10	29.5	29.5	29.5	43.295	0	59.041	4024800000	92	0.410216	P08559;P29803	P08559	Pyruvate dehydrogenase E1 component subunit alpha, somatic form, mitochondrial	PDHA1	683
26.5892	26.956	26.3026	26.7448		3	3	3	14.9	14.9	14.9	40.124	0	276.5	1677600000	40	0.12468	P08567	P08567	Pleckstrin	PLEK	684
24.5735	25.4491	23.2147	NaN	+	2	2	2	9.9	9.9	9.9	40.076	0	84.699	418150000	13	1.75039	P08571	P08571	Monocyte differentiation antigen CD14;Monocyte differentiation antigen CD14, urinary form;Monocyte differentiation antigen CD14, membrane-bound form	CD14	685
28.0859	28.14	28.6205	28.2632		5	5	5	22.2	22.2	22.2	35.422	0	323.31	4833700000	92	1.05256	P08574	P08574	Cytochrome c1, heme protein, mitochondrial	CYC1	686
26.4498	26.3732	26.149	26.5696		9	9	9	8.7	8.7	8.7	147.48	0	94.897	1288500000	75	0.324235	P08575	P08575	Receptor-type tyrosine-protein phosphatase C	PTPRC	687
24.0295	24.8366	NaN	24.5483		2	2	1	11.6	11.6	8	25.486	0	13.918	314400000	12	0.281594	P08579	P08579	U2 small nuclear ribonucleoprotein B	SNRPB2	688
28.0636	27.9775	28.2948	27.9761		6	6	6	17.6	17.6	17.6	51.556	0	43.826	4395400000	83	0.20013	P08621	P08621	U1 small nuclear ribonucleoprotein 70 kDa	SNRNP70	691
28.4582	28.4221	28.3815	28.1476		11	11	11	15.3	15.3	15.3	114.54	0	161.91	4858800000	139	0.928109	P08648	P08648	Integrin alpha-5;Integrin alpha-5 heavy chain;Integrin alpha-5 light chain	ITGA5	692
32.1291	32.5471	32.6613	32.8636		31	31	29	63.9	63.9	60.3	53.651	0	323.31	102780000000	564	0.00141185	P08670;P17661;P41219;P07196;P07197	P08670	Vimentin	VIM	693
26.9956	27.0096	27.0437	26.9869		4	3	3	15	11.9	11.9	40.532	0	93.81	1832800000	51	0.073401	P08754;P11488;P63096;P19087;P09471;A8MTJ3;P38405;P63092;Q5JWF2	P08754	Guanine nucleotide-binding protein G(k) subunit alpha	GNAI3	694
30.994	30.833	30.7058	30.2434		14	14	14	50.6	50.6	50.6	35.936	0	306.59	24956000000	167	0.439481	P08758	P08758	Annexin A5	ANXA5	695
30.3282	30.3689	30.2906	30.4645		10	10	10	42	42	42	32.854	0	323.31	20586000000	254	0.394116	P08865	P08865	40S ribosomal protein SA	RPSA	696
25.2087	25.1173	25.1137	25.1588		1	1	1	3.4	3.4	3.4	38.632	0	5.8903	516530000	21	0.122266	P09001	P09001	39S ribosomal protein L3, mitochondrial	MRPL3	698
24.375	24.0751	24.2257	24.5402		2	2	2	8.3	8.3	8.3	44.292	0	17.376	314000000	26	1.05142	P09110	P09110	3-ketoacyl-CoA thiolase, peroxisomal	ACAA1	699
26.0712	26.2464	25.8322	26.3272		3	3	3	21.9	21.9	21.9	23.356	0	97.071	1075600000	59	0.193228	P09211	P09211	Glutathione S-transferase P	GSTP1	700
30.4246	30.1136	30.4359	30.3772		6	6	6	58.5	58.5	58.5	14.716	0	323.31	19519000000	186	0.180676	P09382	P09382	Galectin-1	LGALS1	702
23.7224	23.3582	23.514	23.6645		3	3	3	12.4	12.4	12.4	36.842	0	9.2367	215830000	16	0.0183725	P09467;O00757	P09467	Fructose-1,6-bisphosphatase 1	FBP1	704
28.2012	28.2035	28.5162	28.5607		3	3	3	10.5	10.5	10.5	27.076	0	8.9466	5031500000	19	0.342185	P09496	P09496	Clathrin light chain A	CLTA	705
29.6699	29.7286	29.6805	29.8004		15	15	15	49.5	49.5	49.5	35.882	0	243.35	12013000000	169	0.0103941	P09525	P09525	Annexin A4	ANXA4	707
27.8525	27.8599	27.858	27.9988		7	7	7	21.4	21.4	21.4	47.578	0	29.286	3899800000	34	0.034811	P09543	P09543	2,3-cyclic-nucleotide 3-phosphodiesterase	CNP	708
26.7371	26.9825	26.1555	25.466		6	6	6	29.2	29.2	29.2	32.818	0	45.557	1620900000	55	0.217319	P09601	P09601	Heme oxygenase 1	HMOX1	709
28.2348	28.4956	28.645	28.2822		4	4	4	13.4	13.4	13.4	54.177	0	146.2	5220100000	43	0.0553932	P09622	P09622	Dihydrolipoyl dehydrogenase, mitochondrial	DLD	710
29.2175	29.2732	29.4132	29.3042		10	10	10	37.4	37.4	37.4	38.746	0	323.31	11223000000	322	0.033486	P09651;Q32P51	P09651;Q32P51	Heterogeneous nuclear ribonucleoprotein A1;Heterogeneous nuclear ribonucleoprotein A1, N-terminally processed;Heterogeneous nuclear ribonucleoprotein A1-like 2	HNRNPA1;HNRNPA1L2	711
NaN	24.4674	24.3691	24.4269		2	2	2	25.3	25.3	25.3	8.7813	0.00068027	2.742	282630000	10	0.0290875	P09669	P09669	Cytochrome c oxidase subunit 6C	COX6C	713
27.7096	27.5862	27.3703	27.9346		11	11	11	14.6	14.6	14.6	113.08	0	118.61	3129300000	97	0.31594	P09874	P09874	Poly [ADP-ribose] polymerase 1	PARP1	714
NaN	NaN	25.5356	NaN		7	7	7	17.6	17.6	17.6	54.632	0	44.845	306750000	11	0	P09913	P09913	Interferon-induced protein with tetratricopeptide repeats 2	IFIT2	715
26.8887	26.5682	26.5047	25.746		6	6	6	16.1	16.1	16.1	55.36	0	52.702	1948200000	38	0.0759459	P09914	P09914	Interferon-induced protein with tetratricopeptide repeats 1	IFIT1	716
26.2584	26.4718	26.0631	26.525	+	7	7	7	16.4	16.4	16.4	69.284	0	132.41	1292400000	70	1.88131	P09960	P09960	Leukotriene A-4 hydrolase	LTA4H	717
25.711	25.6361	25.4454	25.9215		6	4	4	25.3	17.6	17.6	39.455	0	148.31	889160000	60	0.366394	P09972	P09972	Fructose-bisphosphate aldolase C	ALDOC	718
25.5339	25.8531	25.8466	25.7713		3	3	3	10.9	10.9	10.9	29.668	0	25.864	736710000	18	0.201061	P47985;P0C7P4	P47985;P0C7P4	Cytochrome b-c1 complex subunit Rieske, mitochondrial;Cytochrome b-c1 complex subunit 11;Putative cytochrome b-c1 complex subunit Rieske-like protein 1	UQCRFS1;UQCRFS1P1	721
NaN	24.2565	24.6657	24.2975		4	4	4	9.9	9.9	9.9	51.391	0	6.6922	278840000	10	0.627996	P0CG12	P0CG12	Chromosome transmission fidelity protein 8 homolog isoform 2	CHTF8	722
28.1533	28.1522	28.183	28.3269		10	9	3	17.8	15.8	5.3	70.051	0	117.79	4848300000	78	0.0808117	P0DMV9;P0DMV8	P0DMV9;P0DMV8	Heat shock 70 kDa protein 1B;Heat shock 70 kDa protein 1A	HSPA1B;HSPA1A	723
27.5655	27.6326	27.1781	27.7997		3	3	3	16.7	16.7	16.7	27.872	0	291.77	2791400000	55	0.791744	P0DN76;Q01081;Q8WU68	P0DN76;Q01081	Splicing factor U2AF 35 kDa subunit	U2AF1	724
26.0198	26.0953	26.0245	25.7165		5	5	5	12.5	12.5	12.5	60.586	0	18.686	1058600000	33	0.0687171	P0DN79;P35520	P0DN79;P35520	Cystathionine beta-synthase	CBS	725
27.8942	27.7739	27.9088	28.1194		6	6	5	47.7	47.7	43	16.837	0	191.57	3885000000	76	0.50703	P0DP25;P0DP24;P0DP23;P02585	P0DP25;P0DP24;P0DP23			726
24.0668	23.95	24.0363	NaN		2	2	2	19.9	19.9	19.9	18.354	0	8.9926	175380000	11	0.0669433	P10153	P10153	Non-secretory ribonuclease	RNASE2	727
25.3512	26.0069	25.6455	25.7991		5	5	5	11.7	11.7	11.7	60.67	0	211.74	851690000	31	1.07296	P10155	P10155	60 kDa SS-A/Ro ribonucleoprotein	TROVE2	728
26.2477	26.3264	26.1718	26.5514		9	9	9	15.2	15.2	15.2	105.32	0	92.161	1223800000	64	0.353598	P10253	P10253	Lysosomal alpha-glucosidase;76 kDa lysosomal alpha-glucosidase;70 kDa lysosomal alpha-glucosidase	GAA	729
NaN	26.5191	26.5046	25.8802		12	1	0	40	3.8	0	40.976	0	92.49	1203300000	29	0.299667	P10316;P01891;P16190	P10316;P01891;P16190	HLA class I histocompatibility antigen, A-69 alpha chain;HLA class I histocompatibility antigen, A-68 alpha chain;HLA class I histocompatibility antigen, A-33 alpha chain	HLA-A	731
26.2472	26.603	27.2746	26.5638		10	2	0	34.8	7.7	0	40.337	0	120.14	1678000000	38	0.837256	P10319;P18465	P10319;P18465	HLA class I histocompatibility antigen, B-58 alpha chain;HLA class I histocompatibility antigen, B-57 alpha chain	HLA-B	732
24.1381	24.1211	23.9803	24.077		4	4	3	6.9	6.9	5.4	67.585	0	5.5583	240090000	8	0.183501	P10398	P10398	Serine/threonine-protein kinase A-Raf	ARAF	733
NaN	NaN	22.8973	NaN		4	4	4	9.3	9.3	9.3	68.996	0	8.7495	126910000	4	0	P10515	P10515	Dihydrolipoyllysine-residue acetyltransferase component of pyruvate dehydrogenase complex, mitochondrial	DLAT	737
25.8646	26.1124	26.1631	26.2744		5	5	5	13.4	13.4	13.4	42.981	0	60.647	1052500000	36	0.656867	P10644;P31321	P10644	cAMP-dependent protein kinase type I-alpha regulatory subunit;cAMP-dependent protein kinase type I-alpha regulatory subunit, N-terminally processed	PRKAR1A	742
24.4	24.8337	24.6726	24.1487		1	1	1	8.2	8.2	8.2	31.462	0	24.373	381120000	13	0.106372	P10768	P10768	S-formylglutathione hydrolase	ESD	743
30.5898	30.5221	30.423	30.6205		14	14	14	35.3	35.3	35.3	61.054	0	232.57	22306000000	197	0.469458	P10809	P10809	60 kDa heat shock protein, mitochondrial	HSPD1	744
29.9592	30.012	30.1299	30.1096		16	15	15	30.4	30.4	30.4	72.332	0	323.31	16164000000	299	0.108274	P11021	P11021	78 kDa glucose-regulated protein	HSPA5	745
23.3758	23.2676	23.1598	23.0928		3	3	3	7.1	7.1	7.1	48.344	0	3.7752	141170000	8	0.299775	P11117	P11117	Lysosomal acid phosphatase	ACP2	746
32.0975	32.1204	32.1052	32.1584		21	21	18	38.9	38.9	35.4	70.897	0	323.31	68713000000	516	0.0531024	P11142;P54652	P11142	Heat shock cognate 71 kDa protein	HSPA8	747
NaN	NaN	23.153	23.0046		2	2	2	7.6	7.6	7.6	50.301	0	7.1467	92123000	12	0.242004	P11161	P11161	E3 SUMO-protein ligase EGR2	EGR2	748
25.2847	25.2502	25.52	25.2283		6	6	6	9.6	9.6	9.6	52.221	0	5.9038	644080000	13	0.127561	P11172	P11172	Uridine 5-monophosphate synthase;Orotate phosphoribosyltransferase;Orotidine 5-phosphate decarboxylase	UMPS	750
25.6625	26.1755	26.0256	26.2713		2	2	2	7.5	7.5	7.5	39.233	0	95.943	1252900000	39	0.780308	P11177	P11177	Pyruvate dehydrogenase E1 component subunit beta, mitochondrial	PDHB	751
25.8378	26.0613	26.0914	25.9032		11	11	10	11.6	11.6	10.7	127.18	0	43.648	1312200000	38	0.0316679	P11215	P11215	Integrin alpha-M	ITGAM	752
28.0579	27.9866	28.361	28.0357		12	12	10	15.5	15.5	13.5	96.695	0	92.036	4018100000	110	0.221031	P11216	P11216	Glycogen phosphorylase, brain form	PYGB	753
26.2351	26.5694	26.9812	25.9197		3	3	3	8.6	8.6	8.6	44.882	0	86.911	1436900000	38	0.867654	P11279	P11279	Lysosome-associated membrane glycoprotein 1	LAMP1	754
27.0714	26.7354	27.138	26.9959		7	7	7	14.3	14.3	14.3	46.588	0	18.613	1972600000	41	0.304319	P11310	P11310	Medium-chain specific acyl-CoA dehydrogenase, mitochondrial	ACADM	755
26.9719	27.0494	26.9143	27.2405		4	4	4	7.1	7.1	7.1	90.725	0	51.008	2043500000	39	0.222272	P11387;Q969P6	P11387	DNA topoisomerase 1	TOP1	756
29.7737	29.5384	29.6735	29.0971		18	18	18	38.6	38.6	38.6	59.256	0	323.31	11037000000	205	0.276338	P11413	P11413	Glucose-6-phosphate 1-dehydrogenase	G6PD	757
24.5855	24.7931	24.7267	24.5033		6	6	6	6.5	6.5	6.5	129.63	0	63.272	442230000	23	0.0464136	P11498	P11498	Pyruvate carboxylase, mitochondrial	PC	758
27.7504	27.7527	27.932	27.7892		10	10	10	11.3	11.3	11.3	101.56	0	34.803	3462800000	52	0.371031	P11586	P11586	C-1-tetrahydrofolate synthase, cytoplasmic;Methylenetetrahydrofolate dehydrogenase;Methenyltetrahydrofolate cyclohydrolase;Formyltetrahydrofolate synthetase;C-1-tetrahydrofolate synthase, cytoplasmic, N-terminally processed	MTHFD1	759
27.1075	27.3897	27.3877	27.1152		10	10	10	4.2	4.2	4.2	274.37	0	96.347	2176000000	60	0.105431	P11717	P11717	Cation-independent mannose-6-phosphate receptor	IGF2R	760
26.2878	25.9067	26.2466	26.2881		3	3	3	14.2	14.2	14.2	34.834	0	25.506	1100700000	44	0.136104	P60891;P21108;P11908	P60891;P21108;P11908	Ribose-phosphate pyrophosphokinase 1;Ribose-phosphate pyrophosphokinase 3;Ribose-phosphate pyrophosphokinase 2	PRPS1;PRPS1L1;PRPS2	762
28.3376	28.4895	28.3647	28.3892		9	9	6	17.6	17.6	11.8	70.67	0	205.22	5334900000	86	0.176361	P11940;Q9H361;Q4VXU2	P11940	Polyadenylate-binding protein 1	PABPC1	763
NaN	NaN	NaN	NaN		2	2	2	8.8	8.8	8.8	28.768	0	4.3026	708220000	6	0	P12004	P12004	Proliferating cell nuclear antigen	PCNA	764
27.1762	27.0403	27.1286	27.0037		7	7	3	14.1	14.1	6.9	57.41	0	19.423	2074900000	61	0.0297088	P12081	P12081	Histidine--tRNA ligase, cytoplasmic	HARS	765
27.2907	27.5365	27.1655	26.9804	+	5	5	5	5.3	5.3	5.3	108.53	0	20.711	2180800000	48	1.44816	P12109	P12109	Collagen alpha-1(VI) chain	COL6A1	766
30.1316	30.2126	30.0887	29.708		11	11	6	38.6	38.6	23.5	32.866	0	84.842	16514000000	120	0.900921	P12236;P12235	P12236;P12235	ADP/ATP translocase 3;ADP/ATP translocase 3, N-terminally processed;ADP/ATP translocase 1	SLC25A6;SLC25A4	767
27.904	27.8588	27.6536	27.8593		7	7	7	17.1	17.1	17.1	55.804	0	74.115	3461700000	83	0.0662525	P12268;P20839	P12268	Inosine-5-monophosphate dehydrogenase 2	IMPDH2	768
26.7137	26.8043	27.2004	27.2109		15	15	15	7.8	7.8	7.8	267.29	0	142.43	1896300000	76	0.0584561	P12270	P12270	Nucleoprotein TPR	TPR	769
23.8893	23.474	23.3877	24.3811		3	3	3	12.6	12.6	12.6	42.644	0	97.166	261690000	19	0.121229	P12277	P12277	Creatine kinase B-type	CKB	770
31.2561	31.2976	31.3075	31.0598		27	27	15	36.7	36.7	22.4	103.06	0	323.31	36379000000	513	0.0326441	P12814;P35609;Q08043	P12814	Alpha-actinin-1	ACTN1	773
24.8989	24.9636	24.808	25.4755		5	5	4	11.9	11.9	10.1	59.834	0	17.355	716480000	25	0.0145463	P12931;P07947	P12931	Proto-oncogene tyrosine-protein kinase Src	SRC	774
25.6256	25.6683	25.7582	25.3208		5	5	5	12.8	12.8	12.8	54.548	0	8.3215	616010000	22	0.290882	P12955	P12955	Xaa-Pro dipeptidase	PEPD	775
29.1351	29.0498	29.0306	29.1105		13	13	13	25.3	25.3	25.3	69.842	0	266.62	8139500000	166	0.534731	P12956	P12956	X-ray repair cross-complementing protein 6	XRCC6	776
28.9952	29.1422	29.0992	28.7455		12	12	12	17.8	17.8	17.8	82.704	0	118.98	8016500000	148	0.998599	P13010	P13010	X-ray repair cross-complementing protein 5	XRCC5	777
28.6777	29.5383	29.035	29.2076		2	2	2	14.8	14.8	14.8	27.963	0	232.01	10689000000	49	0.347327	P13284	P13284	Gamma-interferon-inducible lysosomal thiol reductase	IFI30	778
26.9853	26.3354	27.5104	27.1494		2	2	2	4.9	4.9	4.9	44.96	0	13.969	1915400000	34	1.03666	P13473	P13473	Lysosome-associated membrane glycoprotein 2	LAMP2	779
30.9066	30.9078	30.9231	30.859		19	19	19	72.9	72.9	72.9	49.973	0	323.31	28982000000	229	0.0931647	P13489	P13489	Ribonuclease inhibitor	RNH1	780
31.5251	31.9405	31.7589	31.4533		31	31	30	49.1	49.1	47.9	95.337	0	323.31	51269000000	495	0.488134	P13639	P13639	Elongation factor 2	EEF2	781
26.6348	26.5618	26.9686	26.6842		9	9	9	16.9	16.9	16.9	72.932	0	27.366	1588300000	45	0.587161	P13667	P13667	Protein disulfide-isomerase A4	PDIA4	782
25.4511	26.0502	25.445	26.2361		2	2	2	15.1	15.1	15.1	19.595	0	42.341	886220000	23	0.428032	P13693	P13693	Translationally-controlled tumor protein	TPT1	783
24.1918	23.8962	24.0803	24.4305	+	4	4	4	18.2	18.2	18.2	36.294	0	16.208	277760000	25	1.46324	P13716	P13716	Delta-aminolevulinic acid dehydratase	ALAD	784
23.8827	24.4753	24.5651	24.1877		6	4	4	20.7	13.1	13.1	40.057	0	6.1152	319280000	7	0.414733	P13747	P13747	HLA class I histocompatibility antigen, alpha chain E	HLA-E	785
31.7887	31.9888	31.8487	31.9642		26	26	22	48.3	48.3	41.6	70.288	0	323.31	65015000000	564	0.200817	P13796;Q14651	P13796	Plastin-2	LCP1	786
26.7501	26.3722	26.3248	26.9109		7	7	7	12.6	12.6	12.6	81.224	0	38.038	1402600000	45	0.896641	P13798	P13798	Acylamino-acid-releasing enzyme	APEH	788
24.0631	23.7121	NaN	23.9835		2	2	2	9.3	9.3	9.3	35.079	0.0012991	2.363	175090000	3	0.487418	P13804	P13804	Electron transfer flavoprotein subunit alpha, mitochondrial	ETFA	789
26.1856	26.1564	25.9462	NaN		5	5	5	16.6	16.6	16.6	45.518	0	41.956	968840000	22	0.0836483	P13861;P31323	P13861	cAMP-dependent protein kinase type II-alpha regulatory subunit	PRKAR2A	790
27.1444	26.9917	26.5687	26.2912		2	2	2	17.4	17.4	17.4	12.476	0	21.376	1517700000	39	0.0143538	P14174	P14174	Macrophage migration inhibitory factor	MIF	791
27.1868	27.3829	27.3436	27.4675		7	7	7	16.3	16.3	16.3	59.425	0	96.257	2977900000	58	0.366312	P14314	P14314	Glucosidase 2 subunit beta	PRKCSH	792
28.7302	29.0964	28.7142	28.9864		5	5	5	13.6	13.6	13.6	54.013	0	56.828	7008600000	101	1.11689	P14317	P14317	Hematopoietic lineage cell-specific protein	HCLS1	793
26.6883	26.9838	27.0124	27.5883		3	3	3	9.8	9.8	9.8	48.275	0	64.824	2556600000	46	0.735861	P14324	P14324	Farnesyl pyrophosphate synthase	FDPS	794
26.4153	26.4074	26.4422	26.3101		5	5	5	22.2	22.2	22.2	36.573	0	13.817	1378300000	35	0.00857058	P14550	P14550	Alcohol dehydrogenase [NADP(+)]	AKR1A1	795
32.6414	32.694	32.6374	32.5822		25	25	25	57.3	57.3	57.3	57.936	0	323.31	100390000000	754	0.0441456	P14618	P14618	Pyruvate kinase PKM	PKM	796
29.4376	29.4898	29.3894	29.4979		21	19	19	26	24.3	24.3	92.468	0	323.31	11032000000	229	0.0863526	P14625;Q58FF3	P14625	Endoplasmin	HSP90B1	797
27.9681	28.0763	27.9807	27.8358		7	7	7	32.1	32.1	32.1	24.61	0	37.456	3934200000	79	0.308364	P14678;P63162	P14678;P63162	Small nuclear ribonucleoprotein-associated proteins B and B;Small nuclear ribonucleoprotein-associated protein N	SNRPB;SNRPN	799
24.1042	24.2353	24.221	24.047		3	3	3	2.7	2.7	2.7	117.97	0.00066269	2.5382	252570000	3	0.659917	P14735	P14735	Insulin-degrading enzyme	IDE	800
26.4678	27.2072	26.0853	24.5189		13	13	13	20.7	20.7	20.7	78.457	0	145.62	2344200000	90	0.312165	P14780	P14780	Matrix metalloproteinase-9;67 kDa matrix metalloproteinase-9;82 kDa matrix metalloproteinase-9	MMP9	801
26.8777	26.9748	27.1057	26.6203		3	3	3	41.9	41.9	41.9	10.192	0	64.914	1885800000	36	0.306847	P14854	P14854	Cytochrome c oxidase subunit 6B1	COX6B1	802
25.8364	26.1039	26.3433	25.8187	+	2	2	2	3.6	3.6	3.6	64.132	0	4.8434	982610000	27	2.28277	P14866	P14866	Heterogeneous nuclear ribonucleoprotein L	HNRNPL	803
29.1715	29.1711	29.1196	29.0116		17	17	17	35.3	35.3	35.3	57.136	0	192.15	8782500000	168	0.224391	P14868	P14868	Aspartate--tRNA ligase, cytoplasmic	DARS	804
25.2352	25.5519	25.4936	25.243		4	4	4	28.8	28.8	28.8	13.53	0	22.97	632590000	25	0.48229	P14927	P14927	Cytochrome b-c1 complex subunit 7	UQCRB	805
26.2158	26.453	26.1897	25.1766		2	2	2	13.6	13.6	13.6	14.719	0	3.8956	1045400000	8	0.793326	P15090	P15090	Fatty acid-binding protein, adipocyte	FABP4	806
29.4331	29.6755	29.1654	29.309		16	16	16	20.1	20.1	20.1	109.54	0	162.44	9784000000	180	0.335392	P15144	P15144	Aminopeptidase N	ANPEP	808
29.4254	29.4441	29.7491	29.3618		5	5	2	30.2	30.2	12	21.429	0	17.299	10835000000	58	1.28085	P15153;P60763	P15153;P60763	Ras-related C3 botulinum toxin substrate 2;Ras-related C3 botulinum toxin substrate 3	RAC2;RAC3	809
24.45	24.4986	25.0703	24.468		5	5	5	14.8	14.8	14.8	53.588	0	10.661	395550000	13	0.0672129	P15289	P15289	Arylsulfatase A;Arylsulfatase A component B;Arylsulfatase A component C	ARSA	810
30.7549	30.5368	30.53	30.7313		13	9	9	22.9	16.4	16.4	69.412	0	309.36	23827000000	137	0.756114	P15311	P15311	Ezrin	EZR	811
NaN	24.6835	NaN	25.1795		2	2	2	12.6	12.6	12.6	26.182	0.0006689	2.5957	454360000	9	1.06945	P15374	P15374	Ubiquitin carboxyl-terminal hydrolase isozyme L3	UCHL3	812
23.1263	NaN	NaN	NaN		3	3	3	13.3	13.3	13.3	29.413	0	4.562	103120000	5	0	P15407	P15407	Fos-related antigen 1	FOSL1	813
26.0811	26.5628	26.3443	26.1286		8	8	8	9.7	9.7	9.7	98.313	0	59.355	1147900000	50	0.31784	P15498	P15498	Proto-oncogene vav	VAV1	814
30.0831	30.0903	30.0258	30.1253		6	6	1	40.1	40.1	9.2	17.149	0	124.08	17310000000	97	0.000285428	P15531	P15531	Nucleoside diphosphate kinase A	NME1	815
27.3862	27.2251	27.0607	26.4376		2	2	2	6.6	6.6	6.6	30.867	0	4.948	1756400000	33	0.219844	P15559	P15559	NAD(P)H dehydrogenase [quinone] 1	NQO1	816
24.9393	25.5317	25.3526	25.3306		4	4	4	9.1	9.1	9.1	62.081	0	32.104	618130000	34	0.5738	P15586	P15586	N-acetylglucosamine-6-sulfatase	GNS	817
26.0977	25.9114	26.0388	25.5281		4	4	4	15.7	15.7	15.7	31.324	0	7.8207	903640000	29	0.403734	P15880	P15880	40S ribosomal protein S2	RPS2	818
27.8363	27.9353	27.7197	27.4777		3	3	3	5.1	5.1	5.1	81.537	0	51.566	3601000000	52	0.0769043	P16070	P16070	CD44 antigen	CD44	819
26.1234	26.2092	26.0657	26.0832		2	2	2	4.5	4.5	4.5	40.321	0	3.9818	991660000	22	0.0229205	P16150	P16150	Leukosialin	SPN	820
26.7459	26.9222	26.9387	27.0224		5	5	3	21.3	21.3	10.8	30.375	0	80.467	1748900000	27	0.372006	P16152	P16152	Carbonyl reductase [NADPH] 1	CBR1	821
24.8175	NaN	24.393	24.5029		3	3	3	8.5	8.5	8.5	44.297	0	18.543	318550000	19	0.581592	P16219	P16219	Short-chain specific acyl-CoA dehydrogenase, mitochondrial	ACADS	822
25.27	24.9317	24.947	24.7254		5	5	5	7.5	7.5	7.5	82.521	0	88.561	479880000	21	0.456643	P16284	P16284	Platelet endothelial cell adhesion molecule	PECAM1	824
25.4052	25.3432	25.2518	25.2978		7	7	7	12.1	12.1	12.1	76.689	0	27.845	611370000	23	0.054529	P16435	P16435	NADPH--cytochrome P450 reductase	POR	828
27.7394	27.7079	27.5066	27.5437		13	13	10	13.7	13.7	10	114.76	0	62.274	3058600000	54	1.17745	P16615;O14983	P16615	Sarcoplasmic/endoplasmic reticulum calcium ATPase 2	ATP2A2	830
26.3285	26.2781	26.1086	26.3234		13	13	12	9.8	9.8	9.2	147.87	0	23.914	1172500000	49	0.0162438	P16885	P16885	1-phosphatidylinositol 4,5-bisphosphate phosphodiesterase gamma-2	PLCG2	831
25.0501	25.0669	25.1062	25.0739		3	3	3	11.7	11.7	11.7	46.374	0	19.104	498050000	16	0.0240533	P16930	P16930	Fumarylacetoacetase	FAH	832
27.1708	26.9915	27.4356	27.4045		1	1	1	8.7	8.7	8.7	17.302	0	4.6298	2267400000	36	0.212649	P16949	P16949	Stathmin	STMN1	833
NaN	NaN	NaN	NaN		2	2	2	6.8	6.8	6.8	46.564	0	7.3291	95654000	2	0	P17050	P17050	Alpha-N-acetylgalactosaminidase	NAGA	834
29.7894	29.7614	NaN	29.9087		9	2	2	15.2	3.3	3.3	71.027	0	14.304	14848000000	28	0.0298278	P17066;P48741	P17066;P48741	Heat shock 70 kDa protein 6;Putative heat shock 70 kDa protein 7	HSPA6;HSPA7	835
24.9635	25.11	25.0552	24.9685		1	1	1	8.3	8.3	8.3	21.541	0	4.0972	498080000	14	0.0575435	P17152	P17152	Transmembrane protein 11, mitochondrial	TMEM11	836
25.5377	25.4758	NaN	NaN		3	3	3	8.2	8.2	8.2	46.247	0	8.5251	344210000	15	0.0772008	P17174	P17174	Aspartate aminotransferase, cytoplasmic	GOT1	837
26.9189	26.3426	26.4431	26.8018		2	2	2	13.1	13.1	13.1	16.402	0	4.1981	1409900000	23	0.492648	P17568	P17568	NADH dehydrogenase [ubiquinone] 1 beta subcomplex subunit 7	NDUFB7	840
26.7436	26.9224	26.8889	26.7528		8	8	8	12	12	12	79.994	0	37.71	1749600000	77	0.201667	P17655	P17655	Calpain-2 catalytic subunit	CAPN2	841
29.2635	29.1733	29.1953	29.2581		15	15	14	41.6	41.6	39.6	66.69	0	323.31	9398800000	191	0.137326	P17812	P17812	CTP synthase 1	CTPS1	842
NaN	NaN	NaN	NaN		2	2	2	3.8	3.8	3.8	70.577	0	4.3153	171770000	13	0	P17813	P17813	Endoglin	ENG	843
29.7655	29.7686	29.6269	29.8819		17	16	13	25.7	23.9	18.1	69.147	0	323.31	13151000000	175	0.287826	P17844	P17844	Probable ATP-dependent RNA helicase DDX5	DDX5	844
28.4881	28.5045	28.6953	28.3761		15	15	12	27.4	27.4	22.7	85.018	0	217.99	5840100000	149	0.0443634	P17858	P17858	ATP-dependent 6-phosphofructokinase, liver type	PFKL	845
28.0119	27.9142	28.3955	28.0893		3	3	3	12.8	12.8	12.8	26.152	0	10.222	4065800000	64	0.52603	P17931	P17931	Galectin-3	LGALS3	846
29.9299	29.7937	29.3667	30.035		4	4	4	20.6	20.6	20.6	31.674	0	20.046	11448000000	21	0.0560513	P17936	P17936	Insulin-like growth factor-binding protein 3	IGFBP3	847
26.5535	26.2842	26.265	26.5369		6	6	6	17.1	17.1	17.1	49.203	0	16.984	1291800000	44	0.348118	P17980	P17980	26S protease regulatory subunit 6A	PSMC3	848
30.3068	30.4631	30.4247	30.4753		12	12	12	26.3	26.3	26.3	60.343	0	175.04	21304000000	202	0.67668	P17987	P17987	T-complex protein 1 subunit alpha	TCP1	849
26.3904	26.4541	26.1638	26.5001		4	4	4	11.7	11.7	11.7	49.966	0	41.106	1175600000	37	0.451054	P18031	P18031	Tyrosine-protein phosphatase non-receptor type 1	PTPN1	850
24.2785	23.5088	24.056	23.7313		2	2	2	7.7	7.7	7.7	34.814	0	27.238	227340000	17	0.475725	P18065	P18065	Insulin-like growth factor-binding protein 2	IGFBP2	851
27.7995	28.3945	28.201	28.3489		3	3	3	15.5	15.5	15.5	12.538	0.0013017	2.3718	6213500000	25	0.581792	P18077	P18077	60S ribosomal protein L35a	RPL35A	853
25.305	25.3943	25.5291	25.4757		4	4	4	4.5	4.5	4.5	88.053	0	4.999	694450000	14	0.00913475	P18084	P18084	Integrin beta-5	ITGB5	854
26.6167	26.6521	26.6089	26.5139		8	5	5	44.4	27.2	27.2	20.511	0	20.712	1488100000	42	0.0947371	P18085	P18085	ADP-ribosylation factor 4	ARF4	855
29.1597	29.4898	29.3923	29.3104		6	6	6	23.4	23.4	23.4	29.225	0	59.522	9691600000	55	0.313095	P18124	P18124	60S ribosomal protein L7	RPL7	856
27.9392	27.8688	27.9964	28.2166		11	11	11	10.9	10.9	10.9	123.8	0	192.07	3666700000	120	0.228444	P18206	P18206	Vinculin	VCL	857
22.9164	NaN	NaN	NaN		2	2	2	7.9	7.9	7.9	33.898	0.00068143	2.7649	60803000	6	0	P18440	P18440	Arylamine N-acetyltransferase 1	NAT1	859
26.3541	26.2752	26.1658	26.5172		7	7	7	4.8	4.8	4.8	263.83	0	20.938	1166900000	36	0.0261132	P18583	P18583	Protein SON	SON	862
NaN	NaN	NaN	NaN		2	2	2	8.2	8.2	8.2	43.239	0	11.94	140720000	4	0	P18615	P18615	Negative elongation factor E	NELFE	863
31.0272	31.2744	31.2489	31.3293		9	9	9	42.1	42.1	42.1	28.804	0	321.94	36335000000	105	0.844199	P18669;P15259;Q8N0Y7	P18669	Phosphoglycerate mutase 1	PGAM1	864
25.8467	26.1885	26.2195	25.8363		4	4	4	14.7	14.7	14.7	44.969	0	13.951	939920000	27	0.888827	P18754	P18754	Regulator of chromosome condensation	RCC1	865
29.3577	29.579	29.4743	29.4669		5	5	5	6.2	6.2	6.2	76.613	0	10.744	10791000000	53	0.220383	P19338	P19338	Nucleolin	NCL	870
26.4922	26.5701	26.4139	26.2662		9	9	8	11.5	11.5	10.7	102.48	0	95.844	1202700000	48	0.214626	P19367;Q2TB90	P19367	Hexokinase-1	HK1	871
25.1959	25.3493	25.3489	25.6134		3	3	3	12.4	12.4	12.4	24.551	0	5.1897	583960000	15	0.113384	P19388	P19388	DNA-directed RNA polymerases I, II, and III subunit RPABC1	POLR2E	872
25.3955	24.736	25.1488	25.1225		3	3	3	10.1	10.1	10.1	54.169	0	18.983	493570000	18	0.107421	P19474	P19474	E3 ubiquitin-protein ligase TRIM21	TRIM21	873
NaN	NaN	NaN	NaN		2	2	2	4.4	4.4	4.4	62.094	0	6.7742	86658000	2	0	P19525	P19525	Interferon-induced, double-stranded RNA-activated protein kinase	EIF2AK2	874
27.2614	27.2526	27.0537	27.2239		5	5	5	25.8	25.8	25.8	33.824	0	84.409	2304100000	84	0.441381	P19623	P19623	Spermidine synthase	SRM	875
25.7527	26.1489	26.1379	26.121		4	4	4	15.1	15.1	15.1	41.213	0	15.181	1038300000	33	0.457206	P19784	P19784	Casein kinase II subunit alpha	CSNK2A2	876
24.3452	24.8361	24.1859	24.8407		3	3	3	4.9	4.9	4.9	105.35	0	22.046	441400000	26	0.0746379	P19838	P19838	Nuclear factor NF-kappa-B p105 subunit;Nuclear factor NF-kappa-B p50 subunit	NFKB1	877
28.9083	29.4554	29.1975	28.825		15	15	15	42.3	42.3	42.3	49.955	0	105.37	8649300000	139	0.261411	P19971	P19971	Thymidine phosphorylase	TYMP	878
26.1901	26.6134	26.1354	25.8338		6	6	4	5.4	5.4	3.9	134.68	0	11.622	1218400000	18	0.549199	P20020;Q16720;Q01814	P20020	Plasma membrane calcium-transporting ATPase 1	ATP2B1	879
26.8967	26.6183	26.4203	26.5777		2	2	2	6.6	6.6	6.6	38.388	0	44.88	1477500000	42	0.301364	P20042	P20042	Eukaryotic translation initiation factor 2 subunit 2	EIF2S2	880
27.5831	27.8315	27.7436	27.7728		8	8	8	15.6	15.6	15.6	52.739	0	59.027	3526500000	93	0.062917	P20073	P20073	Annexin A7	ANXA7	881
24.4423	24.8476	25.1007	24.4555		3	3	3	12.4	12.4	12.4	26.885	0	5.8412	370200000	11	0.398288	P20160	P20160	Azurocidin	AZU1	883
23.9857	23.6935	23.6057	23.6289		3	3	3	16.5	16.5	16.5	24.389	0	9.8894	181140000	15	0.204764	P20338;P61018	P20338;P61018	Ras-related protein Rab-4A;Ras-related protein Rab-4B	RAB4A;RAB4B	885
25.2186	25.3173	25.3063	NaN		4	2	2	24.2	14.4	14.4	23.658	0	8.3639	581720000	15	0.0909628	P20339	P20339	Ras-related protein Rab-5A	RAB5A	886
26.597	26.6849	26.6225	26.5761		3	3	2	17.3	17.3	12	23.593	0	22.028	2256000000	48	0.066068	P20340;Q9NRW1	P20340	Ras-related protein Rab-6A	RAB6A	887
28.9742	28.8408	29.1265	27.745		13	13	9	25.2	25.2	17.8	75.519	0	248.88	7903100000	181	0.34354	P20591	P20591	Interferon-induced GTP-binding protein Mx1;Interferon-induced GTP-binding protein Mx1, N-terminally processed	MX1	888
NaN	NaN	25.9424	NaN		9	5	5	16.2	9.4	9.4	82.088	0	34.222	563910000	17	0	P20592	P20592	Interferon-induced GTP-binding protein Mx2	MX2	889
28.5698	28.7648	28.9289	28.5305		7	7	7	27.8	27.8	27.8	26.489	0	32.025	6293100000	72	1.19809	P20618	P20618	Proteasome subunit beta type-1	PSMB1	890
26.4902	26.6535	26.4453	26.6461		2	2	2	8.3	8.3	8.3	30.993	0	28.567	1470100000	41	1.2274	P20645	P20645	Cation-dependent mannose-6-phosphate receptor	M6PR	891
27.8799	28.0451	28.1083	27.8271		4	4	4	22	22	22	16.762	0	25.687	3698900000	47	0.840176	P20674	P20674	Cytochrome c oxidase subunit 5A, mitochondrial	COX5A	892
30.1303	30.3536	30.4078	30.4352		20	18	18	37.4	35.8	35.8	66.408	0	323.31	20231000000	221	0.41298	P20700	P20700	Lamin-B1	LMNB1	893
26.9822	26.8497	26.9243	26.7954		8	8	8	8.5	8.5	8.5	128.77	0	123.08	1948800000	65	0.00130787	P20701	P20701	Integrin alpha-L	ITGAL	894
23.5055	23.5007	23.3653	NaN		4	3	3	3	2.1	2.1	127.83	0	4.0549	129780000	16	0.193125	P20702;Q13349	P20702;Q13349	Integrin alpha-X;Integrin alpha-D	ITGAX;ITGAD	895
24.3026	24.6664	24.6763	24.514		3	3	3	11.8	11.8	11.8	37.208	0	11.439	292780000	13	0.204603	P20933	P20933	N(4)-(beta-N-acetylglucosaminyl)-L-asparaginase;Glycosylasparaginase alpha chain;Glycosylasparaginase beta chain	AGA	897
27.065	27.0073	27.0821	27.5052		14	14	14	17.2	17.2	17.2	116.4	0	147.62	2095200000	71	0.210554	P20936	P20936	Ras GTPase-activating protein 1	RASA1	898
25.4465	25.379	25.4971	25.4895		4	4	4	4.6	4.6	4.6	91.361	0	17.094	648540000	11	0.0401176	Q9UQ88;P21127	Q9UQ88;P21127	Cyclin-dependent kinase 11A;Cyclin-dependent kinase 11B	CDK11A;CDK11B	899
NaN	24.1401	24.2379	24.4396		2	2	2	10.2	10.2	10.2	26.559	0	6.9031	330790000	10	0.450637	P21266	P21266	Glutathione S-transferase Mu 3	GSTM3	900
28.1625	28.0686	28.1228	28.1805		11	11	11	31.5	31.5	31.5	56.5	0	126.36	4573600000	107	0.0244853	P21281;P15313	P21281	V-type proton ATPase subunit B, brain isoform	ATP6V1B2	901
25.4261	25.2621	25.0304	25.2751		3	3	3	10.5	10.5	10.5	43.941	0	28.866	603790000	22	0.785854	P21283;Q8NEY4	P21283	V-type proton ATPase subunit C 1	ATP6V1C1	902
26.402	25.9483	25.8069	25.9388		3	3	3	5.2	5.2	5.2	98.398	0	8.2712	1000600000	18	0.231377	P21399	P21399	Cytoplasmic aconitate hydratase	ACO1	904
NaN	NaN	NaN	NaN		2	2	2	4.9	4.9	4.9	49.762	0	4.0585	140940000	6	0	P21757	P21757	Macrophage scavenger receptor types I and II	MSR1	907
27.5272	27.6508	27.3514	27.1313		4	4	4	20.5	20.5	20.5	30.772	0	251.65	3011000000	96	0.254907	P21796	P21796	Voltage-dependent anion-selective channel protein 1	VDAC1	908
NaN	24.3247	24.2081	24.4548		3	3	3	13.2	13.2	13.2	31.629	0	4.8701	260610000	5	0.122366	P21912	P21912	Succinate dehydrogenase [ubiquinone] iron-sulfur subunit, mitochondrial	SDHB	909
27.9659	27.8787	28.2738	28.1588		4	4	4	25.8	25.8	25.8	30.037	0	115.44	4717400000	86	0.147592	P21964	P21964	Catechol O-methyltransferase	COMT	910
24.4572	24.5416	24.3727	24.7565		5	5	5	11.1	11.1	11.1	77.328	0	98.356	581230000	42	0.00788542	P21980	P21980	Protein-glutamine gamma-glutamyltransferase 2	TGM2	911
25.2965	24.8562	25.2783	25.5984		5	5	5	10.7	10.7	10.7	89.42	0	34.906	589980000	35	1.04998	P22059;Q969R2	P22059	Oxysterol-binding protein 1	OSBP	912
25.5606	25.6507	25.3705	25.4116		3	3	3	19.8	19.8	19.8	24.636	0	16.614	669580000	20	0.203634	P22061	P22061	Protein-L-isoaspartate(D-aspartate) O-methyltransferase	PCMT1	913
27.603	27.5857	27.6034	27.3659		10	10	10	13.2	13.2	13.2	107.77	0	53.363	2940500000	78	0.037963	P22102	P22102	Trifunctional purine biosynthetic protein adenosine-3;Phosphoribosylamine--glycine ligase;Phosphoribosylformylglycinamidine cyclo-ligase;Phosphoribosylglycinamide formyltransferase	GART	916
25.5541	25.5307	25.6684	25.5445		5	5	5	12	12	12	47.079	0	15.639	774580000	34	0.179251	P22234	P22234	Multifunctional protein ADE2;Phosphoribosylaminoimidazole-succinocarboxamide synthase;Phosphoribosylaminoimidazole carboxylase	PAICS	917
30.0473	29.9959	30.0133	30.1231		16	16	16	22.6	22.6	22.6	117.85	0	323.31	16578000000	272	0.45415	P22314	P22314	Ubiquitin-like modifier-activating enzyme 1	UBA1	918
30.9906	31.1204	31.249	31.2237		14	14	14	53.5	53.5	53.5	37.429	0	323.31	31932000000	173	0.0246179	P22626	P22626	Heterogeneous nuclear ribonucleoproteins A2/B1	HNRNPA2B1	921
27.5872	27.8768	27.6352	27.6826		9	9	9	10.3	10.3	10.3	99.632	0	114.34	2995200000	78	0.302782	P22681	P22681	E3 ubiquitin-protein ligase CBL	CBL	922
27.4557	27.7742	27.9033	27.7403		5	5	5	15.5	15.5	15.5	48.442	0	94.626	3393400000	54	0.0917621	P22695	P22695	Cytochrome b-c1 complex subunit 2, mitochondrial	UQCRC2	924
NaN	NaN	NaN	NaN		3	3	3	7.1	7.1	7.1	62.52	0	9.3297	140460000	10	0	P23141;Q9UKY3	P23141	Liver carboxylesterase 1	CES1	926
25.1281	25.4591	25.0841	25.6335		4	4	4	14	14	14	33.969	0	15.054	702700000	17	0.357103	P23193	P23193	Transcription elongation factor A protein 1	TCEA1	927
26.9402	26.4503	27.0693	26.7001		7	7	7	17	17	17	68.686	0	118.82	1825200000	49	0.360939	P23219	P23219	Prostaglandin G/H synthase 1	PTGS1	928
30.8188	31.0201	31.0038	30.8448		17	17	16	29.7	29.7	28.6	76.149	0	323.31	28658000000	226	0.604708	P23246	P23246	Splicing factor, proline- and glutamine-rich	SFPQ	930
25.5094	25.4495	25.4974	25.6738		3	3	3	7.8	7.8	7.8	51.169	0	23.689	712440000	34	0.125987	P23258;Q9NRH3	P23258;Q9NRH3	Tubulin gamma-1 chain;Tubulin gamma-2 chain	TUBG1;TUBG2	931
26.9483	26.968	26.6072	26.7236		4	4	4	16.7	16.7	16.7	23.742	0	13.628	1741300000	27	0.0887364	P23284	P23284	Peptidyl-prolyl cis-trans isomerase B	PPIB	932
26.4232	26.2519	26.1332	26.4057		4	4	4	8.4	8.4	8.4	65.443	0	126.35	1190100000	66	0.0898682	P23368	P23368	NAD-dependent malic enzyme, mitochondrial	ME2	933
27.4054	27.608	27.4771	27.3736		6	6	6	11.9	11.9	11.9	53.165	0	81.512	3175800000	59	0.116576	P23381	P23381	Tryptophan--tRNA ligase, cytoplasmic;T1-TrpRS;T2-TrpRS	WARS	934
29.9669	30.0243	30.0208	29.7456		10	10	10	46.1	46.1	46.1	26.688	0	83.361	14918000000	177	0.760579	P23396	P23396	40S ribosomal protein S3	RPS3	935
26.4231	26.5003	25.5576	25.7726		5	5	5	8.9	8.9	8.9	80.641	0	33.872	1141400000	42	0.32722	P23469	P23469	Receptor-type tyrosine-protein phosphatase epsilon	PTPRE	938
23.634	24.5395	24.5665	24.1892		2	2	2	2	2	2	100.42	0.00097879	2.3822	290940000	7	0.256552	P23497;Q9H930	P23497;Q9H930	Nuclear autoantigen Sp-100;Nuclear body protein SP140-like protein	SP100;SP140L	939
27.1039	27.2616	27.5225	27.1613		7	7	7	13.9	13.9	13.9	47.716	0	22.854	2399800000	56	0.377879	P23526	P23526	Adenosylhomocysteinase	AHCY	940
28.8384	28.7505	29.0593	28.6161		3	3	3	22.3	22.3	22.3	18.502	0	114.84	7033500000	48	0.106982	P23528;Q9Y281	P23528	Cofilin-1	CFL1	941
26.6834	26.8412	26.6544	26.808		5	5	5	9.8	9.8	9.8	69.15	0	36.467	1738400000	14	0.0642232	P23588	P23588	Eukaryotic translation initiation factor 4B	EIF4B	942
25.5165	25.5365	25.2292	25.5522		4	4	4	7	7	7	73.776	0	11.945	765230000	39	0.0801217	P23786	P23786	Carnitine O-palmitoyltransferase 2, mitochondrial	CPT2	945
26.1375	26.0432	26.0352	26.4724		4	4	4	13.7	13.7	13.7	23.819	0	15.728	1031000000	32	0.808068	P23919	P23919	Thymidylate kinase	DTYMK	946
25.2266	24.999	24.7874	25.0971		2	2	2	20	20	20	24.763	0	23.598	459230000	19	0.1919	P24534	P24534	Elongation factor 1-beta	EEF1B2	949
25.7452	26.7814	26.3487	26.3698		3	3	3	12.5	12.5	12.5	28.908	0	10.899	1321400000	26	0.376043	P24539	P24539	ATP synthase F(0) complex subunit B1, mitochondrial	ATP5F1	950
26.9784	27.151	26.9123	27.1233		3	3	3	23.4	23.4	23.4	18.042	0	5.186	1697400000	7	0.071833	P24666	P24666	Low molecular weight phosphotyrosine protein phosphatase	ACP1	952
26.6221	26.6396	26.807	26.7062		3	3	3	9.1	9.1	9.1	45.199	0	86.416	1637100000	39	0.244969	P24752	P24752	Acetyl-CoA acetyltransferase, mitochondrial	ACAT1	953
24.3136	24.5261	24.9431	24.9152		9	9	9	6.3	6.3	6.3	217.17	0	23.529	398070000	19	0.00582053	P24928	P24928	DNA-directed RNA polymerase II subunit RPB1	POLR2A	955
25.5536	25.4587	25.2386	25.5646		6	6	6	10.9	10.9	10.9	79.573	0	22.458	679670000	28	0.76788	P25098;P35626	P25098;P35626	Beta-adrenergic receptor kinase 1;Beta-adrenergic receptor kinase 2	ADRBK1;ADRBK2	957
27.9797	27.8645	28.2452	28.6923		14	14	14	18.6	18.6	18.6	90.98	0	78.603	4769800000	121	0.141649	P25205	P25205	DNA replication licensing factor MCM3	MCM3	958
25.5503	25.2612	25.427	25.4167		4	4	4	18.5	18.5	18.5	33.178	0	44.788	667390000	39	0.100224	P25325	P25325	3-mercaptopyruvate sulfurtransferase	MPST	960
26.1032	26.5671	26.7376	26.5213		2	2	2	21.2	21.2	21.2	14.515	0	13.633	1411200000	39	0.809781	P25398	P25398	40S ribosomal protein S12	RPS12	961
25.5947	25.6922	25.5968	25.6792		4	4	4	13.2	13.2	13.2	38.044	0	21.663	767340000	44	0.14506	P25685	P25685	DnaJ homolog subfamily B member 1	DNAJB1	963
31.1073	31.0679	31.1652	30.9913		18	18	18	39.4	39.4	39.4	59.75	0	323.31	34282000000	305	0.960017	P25705	P25705	ATP synthase subunit alpha, mitochondrial	ATP5A1	964
26.6514	26.8679	27.2505	26.3556	+	3	3	3	9.7	9.7	9.7	37.495	0	6.9152	1754500000	30	1.67514	P25774	P25774	Cathepsin S	CTSS	965
28.917	29.0037	29.0452	28.9759		5	5	5	20.2	20.2	20.2	29.555	0	129.93	7668500000	74	0.414327	P25786	P25786	Proteasome subunit alpha type-1	PSMA1	966
NaN	23.8093	NaN	24.311		2	2	2	14.1	14.1	14.1	25.898	0.0036652	1.9587	202830000	5	0.835074	P25787	P25787	Proteasome subunit alpha type-2	PSMA2	967
28.0426	28.1202	28.1091	28.12		5	5	5	23.9	23.9	23.9	28.433	0	199.11	4520100000	76	0.130045	P25788	P25788	Proteasome subunit alpha type-3	PSMA3	968
27.2201	27.3319	27.3619	27.1415		4	4	4	24.1	24.1	24.1	29.483	0	50.152	2284300000	39	0.641678	P25789	P25789	Proteasome subunit alpha type-4	PSMA4	969
26.8569	26.4122	27.4672	27.3464	+	7	7	7	11.4	11.4	11.4	86.902	0	72.099	2058700000	65	1.59047	P26010	P26010	Integrin beta-7	ITGB7	971
31.9017	32.2138	31.9797	32.2118		23	23	18	42.1	42.1	33.1	67.819	0	256.38	66606000000	363	0.405977	P26038	P26038	Moesin	MSN	972
27.2712	27.2758	27.1973	27.2202		9	9	9	22.8	22.8	22.8	54.416	0	19.356	2294600000	64	0.117462	P26196	P26196	Probable ATP-dependent RNA helicase DDX6	DDX6	973
23.9121	23.9345	24.0268	23.8224		3	3	3	3.6	3.6	3.6	100.07	0	7.7073	266290000	9	0.0317192	P35221;P26232;REV__Q9P2T0	P35221;P26232	Catenin alpha-1;Catenin alpha-2	CTNNA1;CTNNA2	974
26.6005	26.3545	26.4048	26.522		10	10	10	6.7	6.7	6.7	183.16	0	38.07	1361800000	39	0.813443	P26358	P26358	DNA (cytosine-5)-methyltransferase 1	DNMT1	975
24.9488	24.9636	25.1306	25.0703		4	4	4	9.7	9.7	9.7	53.5	0	7.655	533670000	13	0.0652332	P26368	P26368	Splicing factor U2AF 65 kDa subunit	U2AF2	976
30.8547	31.1223	30.8901	30.7302		7	7	7	29.9	29.9	29.9	24.261	0	177.67	30019000000	102	1.1566	P26373	P26373	60S ribosomal protein L13	RPL13	977
28.1175	28.0596	28.3904	28.1078		4	4	4	38.6	38.6	38.6	11.728	0	6.3618	4176700000	13	0.132743	P26447	P26447	Protein S100-A4	S100A4	978
24.1916	24.3032	24.2605	23.8785		4	4	4	9.2	9.2	9.2	50.878	0	9.5711	276290000	19	0.498287	P26572	P26572	Alpha-1,3-mannosyl-glycoprotein 2-beta-N-acetylglucosaminyltransferase	MGAT1	979
28.021	28.3538	28.146	28.0892		6	6	6	20.3	20.3	20.3	57.221	0	323.31	4272200000	69	0.207998	P26599	P26599	Polypyrimidine tract-binding protein 1	PTBP1	980
30.2036	30.1059	30.3327	30.0115		20	20	20	31	31	31	83.434	0	147.02	17101000000	182	0.137333	P26639;A2RTX5	P26639	Threonine--tRNA ligase, cytoplasmic	TARS	981
30.4218	30.5169	30.5018	30.4496		37	37	37	35.4	35.4	35.4	140.47	0	323.31	22285000000	504	0.73756	P26640	P26640	Valine--tRNA ligase	VARS	982
29.9485	29.9777	29.9589	29.7358		14	14	14	38.9	38.9	38.9	50.118	0	323.31	15695000000	293	0.06152	P26641	P26641	Elongation factor 1-gamma	EEF1G	983
25.7292	25.7675	26.0544	25.7595		3	3	3	11.8	11.8	11.8	31.73	0	13.433	854400000	25	0.0535773	P27105	P27105	Erythrocyte band 7 integral membrane protein	STOM	985
28.9691	29.2186	29.19	29.1496		9	6	6	38	26.9	26.9	27.764	0	323.31	8518900000	81	0.25347	P27348;P31947	P27348	14-3-3 protein theta	YWHAQ	986
NaN	NaN	23.2787	NaN		2	2	2	3.9	3.9	3.9	86.636	0	4.5755	120990000	6	0	P27540	P27540	Aryl hydrocarbon receptor nuclear translocator	ARNT	990
28.6906	29.2784	28.9732	28.606		5	5	5	31.3	31.3	31.3	24.604	0	37.608	7821900000	58	0.475731	P27635;Q96L21	P27635;Q96L21	60S ribosomal protein L10;60S ribosomal protein L10-like	RPL10;RPL10L	991
27.7915	27.9743	27.9898	27.8358		6	6	6	24.5	24.5	24.5	35.554	0	241.46	3586800000	48	0.868587	P27695	P27695	DNA-(apurinic or apyrimidinic site) lyase;DNA-(apurinic or apyrimidinic site) lyase, mitochondrial	APEX1	992
28.2127	28.1176	28.0453	28.0673		25	25	25	15.1	15.1	15.1	242.98	0	247.98	4314400000	155	0.0317689	P27708	P27708	CAD protein;Glutamine-dependent carbamoyl-phosphate synthase;Aspartate carbamoyltransferase;Dihydroorotase	CAD	995
26.0843	26.3278	26.4566	26.2328		4	4	4	12.5	12.5	12.5	48.141	0	14.616	1371600000	33	0.547312	P27797	P27797	Calreticulin	CALR	996
28.4978	28.6136	28.5622	28.6921		9	9	9	15.2	15.2	15.2	67.567	0	52.695	5616300000	94	0.190996	P27824	P27824	Calnexin	CANX	997
27.4166	27.2978	27.4887	27.1784		9	9	9	47.8	47.8	47.8	30.354	0	158.33	2445400000	59	0.220483	P28062	P28062	Proteasome subunit beta type-8	PSMB8	999
27.9912	28.2425	28.1002	28.0554		5	5	5	33.3	33.3	33.3	23.264	0	99.137	4571300000	75	0.0218545	P28065	P28065	Proteasome subunit beta type-9	PSMB9	1000
28.2209	28.4783	28.4646	28.1085		6	6	6	36.1	36.1	36.1	26.411	0	63.618	4820800000	60	0.778916	P28066	P28066	Proteasome subunit alpha type-5	PSMA5	1001
27.0387	27.5013	27.3927	26.7273	+	2	2	2	6.8	6.8	6.8	29.204	0	4.8917	2113400000	28	1.61279	P28070	P28070	Proteasome subunit beta type-4	PSMB4	1002
28.0918	28.1169	27.9357	28.0266		2	2	2	8.8	8.8	8.8	25.357	0	6.7034	3828400000	25	0.32678	P28072	P28072	Proteasome subunit beta type-6	PSMB6	1003
26.5268	25.4428	25.7388	25.7525		4	4	4	20.2	20.2	20.2	28.48	0	52.941	905460000	29	0.644708	P28074	P28074	Proteasome subunit beta type-5	PSMB5	1004
25.1349	25.414	25.2172	25.0314		4	4	4	5.3	5.3	5.3	75.475	0	33.037	548170000	22	0.846434	P28288	P28288	ATP-binding cassette sub-family D member 3	ABCD3	1005
26.3099	26.4713	26.4115	26.7396		7	7	7	11.7	11.7	11.7	79.467	0	77.288	1365800000	45	0.586069	P28331	P28331	NADH-ubiquinone oxidoreductase 75 kDa subunit, mitochondrial	NDUFS1	1006
24.4948	24.0763	24.4892	24.6419		8	8	8	8.2	8.2	8.2	123.63	0	12.28	360430000	17	0.475779	P28340	P28340	DNA polymerase delta catalytic subunit	POLD1	1007
27.2247	27.2865	27.1084	27.2915		7	7	6	20.8	20.8	18.1	41.389	0	47.961	2226000000	72	0.378316	P28482;P31152;Q16659	P28482	Mitogen-activated protein kinase 1	MAPK1	1008
23.1974	23.4318	23.7719	22.8387		2	2	2	6.9	6.9	6.9	24.01	0.0036386	1.9025	146280000	10	0.422325	P28676	P28676	Grancalcin	GCA	1009
27.2149	27.052	27.6505	27.1008		3	3	3	6.6	6.6	6.6	63.544	0	34.846	2416500000	38	1.23553	P28799	P28799	Granulins;Acrogranin;Paragranulin;Granulin-1;Granulin-2;Granulin-3;Granulin-4;Granulin-5;Granulin-6;Granulin-7	GRN	1011
27.9245	28.2226	28.2561	27.9047		8	8	8	19.5	19.5	19.5	56.166	0	40.895	4971200000	126	0.757879	P28838	P28838	Cytosol aminopeptidase	LAP3	1012
27.3235	27.4633	27.2185	27.3957		6	6	6	5.6	5.6	5.6	138.35	0	131.24	2340900000	38	0.0803549	P29144	P29144	Tripeptidyl-peptidase 2	TPP2	1014
NaN	23.3979	NaN	NaN		3	3	3	13	13	13	30.188	0	18.641	158440000	13	0	P29218	P29218	Inositol monophosphatase 1	IMPA1	1015
29.0857	28.9043	28.9962	28.9316		11	11	11	21	21	21	67.56	0	46.55	8802900000	82	0.00384982	P29350	P29350	Tyrosine-protein phosphatase non-receptor type 6	PTPN6	1016
25.5754	25.9003	25.6068	25.9583		5	5	5	14.6	14.6	14.6	62.821	0	49.839	810670000	52	0.737862	P29353;Q6S5L8	P29353	SHC-transforming protein 1	SHC1	1017
24.3134	24.2068	24.6981	24.5652		4	4	4	17.4	17.4	17.4	32.868	0	9.5122	312730000	14	0.30789	P29372	P29372	DNA-3-methyladenine glycosylase	MPG	1018
28.9829	28.9146	28.9234	28.9052		12	12	12	34	34	34	67.877	0	225.19	7505400000	127	0.00606481	P29401	P29401	Transketolase	TKT	1019
25.8939	25.6222	25.7003	25.3641		6	6	6	19.3	19.3	19.3	45.158	0	47.349	824590000	30	0.255044	P29466	P29466	Caspase-1;Caspase-1 subunit p20;Caspase-1 subunit p10	CASP1	1020
27.4634	27.8524	27.9466	27.1966		11	11	11	12.6	12.6	12.6	97.55	0	160.43	3246800000	87	0.827693	P29590	P29590	Protein PML	PML	1021
22.8638	22.8377	22.7019	22.8809		2	2	2	1.7	1.7	1.7	133.65	0	3.5912	82098000	5	0.657821	P29597	P29597	Non-receptor tyrosine-protein kinase TYK2	TYK2	1022
30.0164	29.9986	30.0231	30.1542		7	7	7	33.5	33.5	33.5	31.121	0	291.67	18563000000	120	0.147649	P29692	P29692	Elongation factor 1-delta	EEF1D	1023
26.5365	26.3044	26.7826	25.7203		7	7	7	12.4	12.4	12.4	82.43	0	37.241	1223600000	31	0.62105	P29728	P29728	2-5-oligoadenylate synthase 2	OAS2	1024
23.9176	23.9575	23.9504	23.6607		3	3	3	15.3	15.3	15.3	28.993	0	5.3822	228370000	12	0.0894411	P30040	P30040	Endoplasmic reticulum resident protein 29	ERP29	1026
29.5768	29.4482	29.8873	29.8343		9	9	9	46	46	46	25.035	0	49.167	13214000000	119	0.133666	P30041	P30041	Peroxiredoxin-6	PRDX6	1027
NaN	24.9634	26.7036	25.2507		2	2	2	11.7	11.7	11.7	22.119	0	6.5479	1022600000	18	0.684555	P30043	P30043	Flavin reductase (NADPH)	BLVRB	1028
24.754	24.4783	24.6326	24.55		2	2	2	13.1	13.1	13.1	22.086	0	6.0065	392070000	7	0.0767864	P30044	P30044	Peroxiredoxin-5, mitochondrial	PRDX5	1029
29.0702	29.1807	28.9662	28.7771		5	5	5	28.9	28.9	28.9	27.692	0	129.33	7333400000	94	1.03445	P30048	P30048	Thioredoxin-dependent peroxide reductase, mitochondrial	PRDX3	1031
28.2432	27.988	28.0961	28.2934		6	6	6	54.5	54.5	54.5	17.818	0	302.7	4285600000	67	0.555721	P30050	P30050	60S ribosomal protein L12	RPL12	1033
25.4023	25.1471	25.3946	25.2343		4	4	4	28.9	28.9	28.9	21.057	0	76.306	597510000	29	0.108023	P30086	P30086	Phosphatidylethanolamine-binding protein 1;Hippocampal cholinergic neurostimulating peptide	PEBP1	1035
30.7086	30.6632	30.838	30.6375		14	14	14	35	35	35	56.782	0	323.31	25229000000	178	0.458215	P30101	P30101	Protein disulfide-isomerase A3	PDIA3	1036
29.1576	29.4837	29.4304	29.1238		10	10	10	24.1	24.1	24.1	65.308	0	298.8	10289000000	148	0.579496	P30153;P30154	P30153	Serine/threonine-protein phosphatase 2A 65 kDa regulatory subunit A alpha isoform	PPP2R1A	1037
24.8009	24.9814	NaN	NaN		3	3	3	19.3	19.3	19.3	22.04	0	3.0061	278270000	5	0.288843	P30405	P30405	Peptidyl-prolyl cis-trans isomerase F, mitochondrial	PPIF	1040
24.5728	24.5466	24.4705	24.4073		2	2	1	3.6	3.6	2.2	56.806	0.00065854	2.4786	280540000	6	0.0488674	P30419	P30419	Glycylpeptide N-tetradecanoyltransferase 1	NMT1	1041
28.725	28.735	29.0281	28.5681		12	8	0	39.3	25.7	0	40.885	0	265.91	6377500000	105	0.224791	P30508;P30505;Q29960;Q9TNN7;P30510;P30504	P30508;P30505;Q29960;Q9TNN7;P30510;P30504	HLA class I histocompatibility antigen, Cw-12 alpha chain;HLA class I histocompatibility antigen, Cw-8 alpha chain;HLA class I histocompatibility antigen, Cw-16 alpha chain;HLA class I histocompatibility antigen, Cw-5 alpha chain;HLA class I histocompatibility antigen, Cw-14 alpha chain;HLA class I histocompatibility antigen, Cw-4 alpha chain	HLA-C	1042
NaN	NaN	NaN	NaN		3	3	3	11	11	11	39.061	0	4.1914	76295000	3	0	P30511	P30511	HLA class I histocompatibility antigen, alpha chain F	HLA-F	1043
24.5156	24.9672	25.1593	24.6654		2	2	2	8.2	8.2	8.2	36.032	0	4.5559	426930000	12	0.646043	P30519	P30519	Heme oxygenase 2	HMOX2	1044
26.5522	26.6528	26.5139	26.6874		6	6	6	21.3	21.3	21.3	50.097	0	127.11	1660100000	54	0.095217	P30520	P30520	Adenylosuccinate synthetase isozyme 2	ADSS	1045
28.0458	28.5573	NaN	28.2814		1	1	1	4.7	4.7	4.7	18.828	0.0013012	2.3709	2323900000	8	0.523133	P30536	P30536	Translocator protein	TSPO	1046
25.9411	26.0819	26.1834	25.7208		3	3	3	7.6	7.6	7.6	54.889	0	74.573	1027500000	16	0.263287	P30566	P30566	Adenylosuccinate lyase	ADSL	1047
26.1505	26.4263	26.2913	26.1495		3	3	3	12.6	12.6	12.6	21.676	0	9.2511	1118500000	39	0.804834	P30626	P30626	Sorcin	SRI	1049
23.7153	23.9368	23.6617	23.8018		2	2	2	5.3	5.3	5.3	43.568	0	3.2097	160880000	5	0.0182037	P30679	P30679	Guanine nucleotide-binding protein subunit alpha-15	GNA15	1050
26.0781	25.8703	25.7005	26.218		4	4	4	13.7	13.7	13.7	42.741	0	14.333	1139400000	30	0.0122515	P30740	P30740	Leukocyte elastase inhibitor	SERPINB1	1051
25.7243	25.911	26.1796	25.7986		9	9	9	9.1	9.1	9.1	133.9	0	12.658	959410000	33	0.195333	P30876	P30876	DNA-directed RNA polymerase II subunit RPB2	POLR2B	1053
28.3934	28.4691	28.56	28.2974		9	9	9	22	22	22	72.691	0	323.31	5171900000	128	0.330167	P31040	P31040	Succinate dehydrogenase [ubiquinone] flavoprotein subunit, mitochondrial	SDHA	1054
30.9254	30.8882	31.2077	31.0718		15	15	15	33.4	33.4	33.4	51.026	0	280.4	34148000000	199	0.382772	P31146	P31146	Coronin-1A	CORO1A	1055
26.3551	26.7626	26.3784	26.7638		11	5	5	32.9	15.7	15.7	50.582	0	52.564	1568400000	63	0.4493	P31150	P31150	Rab GDP dissociation inhibitor alpha	GDI1	1056
27.9367	27.9769	28.0264	27.9909		6	6	6	20.3	20.3	20.3	43.66	0	39.233	3625700000	51	0.230073	P31153	P31153	S-adenosylmethionine synthase isoform type-2	MAT2A	1057
23.9308	25.2004	25.3961	24.9253		1	1	1	6.3	6.3	6.3	44.868	0	42.203	606940000	27	0.378143	P31689	P31689	DnaJ homolog subfamily A member 1	DNAJA1	1058
29.0987	29.5586	29.425	29.1682		10	10	9	24.8	24.8	23.3	52.645	0	219.04	9892100000	114	0.713023	P31930	P31930	Cytochrome b-c1 complex subunit 1, mitochondrial	UQCRC1	1060
27.4123	27.4789	27.3843	27.4872		7	7	7	15.2	15.2	15.2	64.615	0	307.12	2828800000	64	0.101737	P31939	P31939	Bifunctional purine biosynthesis protein PURH;Phosphoribosylaminoimidazolecarboxamide formyltransferase;IMP cyclohydrolase	ATIC	1061
26.8474	27.1848	27.2501	27.5258		6	5	5	27.5	25.1	25.1	36.926	0	67.207	2243800000	54	0.0140451	P31942	P31942	Heterogeneous nuclear ribonucleoprotein H3	HNRNPH3	1062
30.5903	31.0212	31.0237	30.7593		10	10	4	32.7	32.7	14.7	49.229	0	323.31	30981000000	222	1.06324	P31943	P31943	Heterogeneous nuclear ribonucleoprotein H;Heterogeneous nuclear ribonucleoprotein H, N-terminally processed	HNRNPH1	1063
28.1866	28.1014	28.1637	28.6585		9	6	5	46.3	35.4	31.7	28.082	0	150.51	4671300000	41	0.342082	P31946	P31946	14-3-3 protein beta/alpha;14-3-3 protein beta/alpha, N-terminally processed	YWHAB	1064
28.8075	28.8818	28.6509	28.7262		11	11	11	18.8	18.8	18.8	62.639	0	157.39	7240000000	155	0.150022	P31948	P31948	Stress-induced-phosphoprotein 1	STIP1	1065
28.5933	28.6752	28.4939	28.3175		5	5	5	42.9	42.9	42.9	11.74	0	22.86	5208100000	50	0.0367568	P31949	P31949	Protein S100-A11;Protein S100-A11, N-terminally processed	S100A11	1066
26.0987	25.7945	25.8232	25.9955		5	4	4	22.7	17.2	17.2	21.892	0	10.768	928140000	18	0.915836	P32119	P32119	Peroxiredoxin-2	PRDX2	1068
NaN	24.6676	NaN	NaN		3	3	3	5.1	5.1	5.1	60.597	0	4.3763	298360000	5	0	Q14409;P32189	Q14409;P32189	Putative glycerol kinase 3;Glycerol kinase	GK3P;GK	1070
25.7875	25.4737	25.5424	25.7846		2	2	2	9.7	9.7	9.7	33.36	0	54.233	744260000	24	0.486611	P32322;Q96C36	P32322;Q96C36	Pyrroline-5-carboxylate reductase 1, mitochondrial;Pyrroline-5-carboxylate reductase 2	PYCR1;PYCR2	1072
26.1972	26.4564	26.6656	26.0669		4	4	4	28.1	28.1	28.1	21.863	0	65.181	1343600000	43	0.126301	P32969	P32969	60S ribosomal protein L9	RPL9	1075
26.5396	26.6414	26.5769	25.7578		9	9	9	13.5	13.5	13.5	77.942	0	57.324	1693900000	44	0.296707	P33121	P33121	Long-chain-fatty-acid--CoA ligase 1	ACSL1	1077
27.4734	27.339	27.5856	27.3951		6	6	6	8	8	8	109.68	0	91.042	2732800000	68	0.689942	P33176;O60282;Q12840	P33176	Kinesin-1 heavy chain	KIF5B	1078
26.0861	26.4862	26.386	26.5123		6	6	4	12.5	12.5	8.1	60.959	0	26.102	1212000000	33	0.673972	P33240	P33240	Cleavage stimulation factor subunit 2	CSTF2	1079
26.4795	26.3161	26.4986	27.4963		4	4	4	14.7	14.7	14.7	26.563	0	52.473	2077200000	47	0.734472	P33316	P33316	Deoxyuridine 5-triphosphate nucleotidohydrolase, mitochondrial	DUT	1080
24.8147	24.8963	24.9027	24.9417		5	5	5	8.5	8.5	8.5	82.936	0	10.77	479880000	18	0.277242	P33897	P33897	ATP-binding cassette sub-family D member 1	ABCD1	1081
26.2067	26.2803	26.3458	26.5664		7	7	6	10.7	10.7	9.8	96.557	0	37.214	1453400000	44	0.0516076	P33991	P33991	DNA replication licensing factor MCM4	MCM4	1083
26.4417	26.6946	26.2015	27.1778		11	11	11	17.3	17.3	17.3	82.285	0	49.345	1696100000	29	0.506209	P33992	P33992	DNA replication licensing factor MCM5	MCM5	1084
27.61	27.4197	27.8616	28.0442		14	14	14	22.9	22.9	22.9	81.307	0	164.87	3674100000	148	0.0734598	P33993	P33993	DNA replication licensing factor MCM7	MCM7	1085
26.8569	26.7839	27.1712	26.5597		1	1	1	6.2	6.2	6.2	37.408	0	220.51	1834200000	33	0.404466	P34810	P34810	Macrosialin	CD68	1086
23.3133	23.6252	23.4067	23.3167		4	4	4	10.4	10.4	10.4	44.798	0	10.024	149580000	8	0.428618	Q7Z5Y6;P34820	Q7Z5Y6;P34820	Bone morphogenetic protein 8A;Bone morphogenetic protein 8B	BMP8A;BMP8B	1087
29.2305	29.274	29.3228	29.2253		14	14	13	33.1	33.1	30.4	55.992	0	172.79	9712100000	144	0.54599	P34897	P34897	Serine hydroxymethyltransferase, mitochondrial	SHMT2	1088
27.0476	27.6011	27.4361	27.5478		5	1	1	11.4	2.5	2.5	70.374	0	9.6251	2532300000	33	0.47314	P34931	P34931	Heat shock 70 kDa protein 1-like	HSPA1L	1090
28.4817	28.6028	28.4665	28.6453		13	12	12	20.7	19	19	94.33	0	310.83	5978400000	100	0.168534	P34932	P34932	Heat shock 70 kDa protein 4	HSPA4	1091
28.5583	28.555	28.465	28.422		8	8	8	33.1	33.1	33.1	29.804	0	38.622	5432600000	81	0.130192	P35232	P35232	Prohibitin	PHB	1093
26.4738	26.4062	26.5915	26.577		6	6	6	25	25	25	40.529	0	122.32	1378800000	57	0.450351	P35236	P35236	Tyrosine-protein phosphatase non-receptor type 7	PTPN7	1094
23.0234	NaN	NaN	22.9384		3	2	2	8.5	6.4	6.4	42.621	0	3.1465	70646000	4	0.38847	P35237	P35237	Serpin B6	SERPINB6	1095
23.226	23.4029	23.4909	23.826		2	2	2	20.7	20.7	20.7	13.569	0	3.8283	174480000	14	0.479126	P35244	P35244	Replication protein A 14 kDa subunit	RPA3	1097
23.4016	23.5391	23.2963	24.0565		2	2	2	4.7	4.7	4.7	39.681	0	3.1041	170270000	12	0.161542	P35249	P35249	Replication factor C subunit 4	RFC4	1098
NaN	25.6621	NaN	NaN		2	2	2	30.5	30.5	30.5	14.787	0	28.464	903220000	12	0	P35268	P35268	60S ribosomal protein L22	RPL22	1099
24.8785	24.55	24.6027	24.7504		4	4	4	19.5	19.5	19.5	28.048	0	48.422	402010000	16	0.0850907	P35270	P35270	Sepiapterin reductase	SPR	1101
24.2224	23.9273	24.4144	23.9487		7	7	7	5.2	5.2	5.2	174.76	0	11.468	277700000	16	0.08386	P35573	P35573	Glycogen debranching enzyme;4-alpha-glucanotransferase;Amylo-alpha-1,6-glucosidase	AGL	1103
31.0675	31.5109	31.2254	31.517		54	54	46	31.7	31.7	27.8	226.53	0	323.31	36955000000	738	0.0101309	P35579;P35580;Q7Z406;P12883;P13535;Q9UKX3;Q9Y623;P12882;P11055;Q9UKX2;A7E2Y1	P35579	Myosin-9	MYH9	1104
28.4191	28.6428	28.6805	28.5176	+	12	12	12	15	15	15	102.49	0	56.596	5730700000	122	2.10411	P35606	P35606	Coatomer subunit beta	COPB2	1105
27.7359	28.1073	27.9961	28.1202		3	3	3	9.6	9.6	9.6	42.2	0	37.781	4450600000	41	0.500102	P35613	P35613	Basigin	BSG	1106
NaN	NaN	NaN	NaN		3	3	3	7.8	7.8	7.8	53.425	0	16.523	211760000	11	0	P35637	P35637	RNA-binding protein FUS	FUS	1108
26.2552	26.2424	26.4761	26.3099		3	3	3	8.8	8.8	8.8	42.674	0	10.744	1477700000	30	0.990706	P35659	P35659	Protein DEK	DEK	1110
NaN	23.8437	NaN	24.0844		3	2	2	7.9	5.2	5.2	42.447	0	3.3348	193560000	11	0.487041	P35813	P35813	Protein phosphatase 1A	PPM1A	1112
28.1493	28.5037	28.3868	28.3133		8	8	8	20.8	20.8	20.8	48.633	0	117.1	5183200000	120	1.24583	P35998	P35998	26S protease regulatory subunit 7	PSMC2	1114
26.1079	25.7363	26.4022	26.2481		6	6	6	23.5	23.5	23.5	42.625	0	116.01	1328800000	73	0.117655	P36222	P36222	Chitinase-3-like protein 1	CHI3L1	1115
25.5827	25.2192	25.5147	24.9641	+	5	5	5	17.8	17.8	17.8	32.996	0	15.254	635520000	26	1.77861	P36542	P36542	ATP synthase subunit gamma, mitochondrial	ATP5C1	1118
26.3468	26.7035	26.3555	26.6614		3	3	3	16.4	16.4	16.4	26.145	0	23.072	1563100000	33	0.312063	P36543	P36543	V-type proton ATPase subunit E 1	ATP6V1E1	1119
23.6605	23.4057	NaN	NaN		2	2	2	5.1	5.1	5.1	50.151	0	32.68	180330000	14	0.114741	P36551	P36551	Oxygen-dependent coproporphyrinogen-III oxidase, mitochondrial	CPOX	1120
29.6174	29.856	29.8697	29.6687		11	11	11	32.3	32.3	32.3	47.697	0	120.71	13381000000	145	0.172217	P36578	P36578	60S ribosomal protein L4	RPL4	1121
27.8354	27.741	27.9307	27.4689		9	9	9	11.7	11.7	11.7	106.49	0	190.31	3317800000	87	0.0467945	P36776	P36776	Lon protease homolog, mitochondrial	LONP1	1122
26.2469	26.0668	26.1736	25.8579		5	5	5	10	10	10	68.66	0	46.412	1000400000	53	0.157943	P36915	P36915	Guanine nucleotide-binding protein-like 1	GNL1	1124
27.6381	27.6172	27.5487	27.2898		5	5	5	11.5	11.5	11.5	48.755	0	64.438	2928700000	68	0.676284	P36957	P36957	Dihydrolipoyllysine-residue succinyltransferase component of 2-oxoglutarate dehydrogenase complex, mitochondrial	DLST	1125
25.5196	25.373	NaN	25.3876		2	2	2	9.1	9.1	9.1	22.174	0.00067092	2.6091	362780000	11	0.0181832	P36969	P36969	Phospholipid hydroperoxide glutathione peroxidase, mitochondrial	GPX4	1126
25.8516	25.782	25.7332	25.6897		4	4	4	19.7	19.7	19.7	22.313	0	19.763	885800000	36	0.190751	P37235;P84074;P61601	P37235;P84074;P61601	Hippocalcin-like protein 1;Neuron-specific calcium-binding protein hippocalcin;Neurocalcin-delta	HPCAL1;HPCA;NCALD	1129
25.4927	25.2567	25.5582	25.588		4	4	4	12.9	12.9	12.9	48.115	0	28.766	678430000	23	0.37836	P37268	P37268	Squalene synthase	FDFT1	1130
30.7196	30.8831	30.6636	30.7198		8	8	7	51.3	51.3	44.2	22.391	0	126.68	36156000000	235	0.182024	P37802	P37802	Transgelin-2	TAGLN2	1131
26.6622	26.8776	26.5952	26.1613		7	7	7	22.3	22.3	22.3	37.54	0	11.218	1512200000	27	0.566672	P37837	P37837	Transaldolase	TALDO1	1132
26.9091	26.8179	26.9224	26.886		6	6	6	26.7	26.7	26.7	27.843	0	15.147	1747100000	37	0.000733721	P38117	P38117	Electron transfer flavoprotein subunit beta	ETFB	1133
28.1097	28.0128	28.1992	28.2289		8	8	8	20.2	20.2	20.2	42.331	0	186.69	3509400000	77	0.00851305	P38159;Q96E39;O75526;Q8N7X1	P38159;Q96E39	RNA-binding motif protein, X chromosome;RNA-binding motif protein, X chromosome, N-terminally processed;RNA binding motif protein, X-linked-like-1	RBMX;RBMXL1	1134
28.0947	28.3744	28.3918	28.2993		11	11	11	24.6	24.6	24.6	68.303	0	172.45	5327200000	138	0.412811	P38606	P38606	V-type proton ATPase catalytic subunit A	ATP6V1A	1136
30.7587	30.5523	30.4447	30.7905		14	14	14	27.1	27.1	27.1	73.68	0	238	23711000000	235	0.254381	P38646	P38646	Stress-70 protein, mitochondrial	HSPA9	1137
27.3748	27.5292	27.4875	27.377		8	7	7	22.9	19	19	46.871	0	39.941	2918500000	65	0.588506	P38919	P38919	Eukaryotic initiation factor 4A-III;Eukaryotic initiation factor 4A-III, N-terminally processed	EIF4A3	1138
24.1743	24.2504	NaN	23.9994		3	3	3	26.8	26.8	26.8	18.119	0	39.288	182860000	10	0.121961	P38936	P38936	Cyclin-dependent kinase inhibitor 1	CDKN1A	1139
27.1876	27.3171	27.3175	27.2972		6	6	6	33.8	33.8	33.8	16.06	0	32.541	2357600000	56	0.0507563	P39019	P39019	40S ribosomal protein S19	RPS19	1140
29.5462	29.9847	29.8839	29.4622		4	4	4	12.7	12.7	12.7	46.108	0	53.721	13075000000	65	1.20671	P39023;Q92901	P39023	60S ribosomal protein L3	RPL3	1141
28.0998	27.9903	27.9647	27.9533		9	9	9	21.9	21.9	21.9	50.8	0	90.107	3966600000	141	0.375679	P39656	P39656	Dolichyl-diphosphooligosaccharide--protein glycosyltransferase 48 kDa subunit	DDOST	1142
26.6584	26.2291	26.1334	26.6396		5	5	3	22.1	22.1	10.4	28.585	0	164.82	1163900000	31	0.603575	P39687;O43423	P39687	Acidic leucine-rich nuclear phosphoprotein 32 family member A	ANP32A	1143
24.5045	24.6554	24.6395	24.5404		4	4	4	13.4	13.4	13.4	42.592	0	11.903	364540000	26	0.0696287	P39748	P39748	Flap endonuclease 1	FEN1	1144
29.987	29.9156	30.227	30.0907		6	6	6	28.2	28.2	28.2	38.498	0	323.31	17732000000	265	0.191852	P40121	P40121	Macrophage-capping protein	CAPG	1145
24.2229	24.5121	24.4507	24.6924		3	3	3	6.6	6.6	6.6	61.89	0	46.28	335410000	22	0.575563	P40222	P40222	Alpha-taxilin	TXLNA	1147
28.8324	29.1212	29.042	28.9774		10	10	10	17.1	17.1	17.1	58.024	0	46.928	7808100000	99	0.977018	P40227;Q92526	P40227	T-complex protein 1 subunit zeta	CCT6A	1148
27.7115	27.874	27.7407	27.5839		1	1	1	7.3	7.3	7.3	28.936	0	268.34	3229600000	24	0.0790016	P40306	P40306	Proteasome subunit beta type-10	PSMB10	1150
27.7588	27.6977	27.8634	27.9143		3	3	3	15.3	15.3	15.3	23.577	0	36.119	3431000000	43	0.212321	P40429	P40429	60S ribosomal protein L13a	RPL13A	1152
25.0518	25.0853	25.7365	25.1659		5	5	5	9.9	9.9	9.9	88.067	0	76.846	656190000	36	0.518446	P40763	P40763	Signal transducer and activator of transcription 3	STAT3	1153
26.9243	26.9448	27.0745	27.0967		4	4	4	12.9	12.9	12.9	36.426	0	23.014	1975800000	15	0.0141571	P40925	P40925	Malate dehydrogenase, cytoplasmic	MDH1	1155
27.7394	27.7428	27.8806	27.6262		9	9	9	35.5	35.5	35.5	35.503	0	45.962	3465700000	90	0.452547	P40926	P40926	Malate dehydrogenase, mitochondrial	MDH2	1156
26.8447	26.7686	26.7955	26.6812		9	9	9	16.3	16.3	16.3	82.999	0	68.741	1802200000	72	0.0664896	P40939	P40939	Trifunctional enzyme subunit alpha, mitochondrial;Long-chain enoyl-CoA hydratase;Long chain 3-hydroxyacyl-CoA dehydrogenase	HADHA	1159
28.1817	28.1866	28.2391	28.1891		8	8	8	19.1	19.1	19.1	51.109	0	151.26	4413100000	59	0.236745	P41091;Q2VIR3	P41091;Q2VIR3	Eukaryotic translation initiation factor 2 subunit 3;Putative eukaryotic translation initiation factor 2 subunit 3-like protein	EIF2S3;EIF2S3L	1160
26.3049	26.5035	27.0958	26.5687		9	9	9	12.9	12.9	12.9	111.69	0	232.33	1627900000	64	0.368856	P41226	P41226	Ubiquitin-like modifier-activating enzyme 7	UBA7	1165
24.2557	24.3585	24.2887	24.3941		2	2	2	4.7	4.7	4.7	26.458	0	3.9529	304840000	10	0.0756341	P41227	P41227	N-alpha-acetyltransferase 10	NAA10	1166
25.3885	25.1797	25.5988	25.3681		5	5	5	10.9	10.9	10.9	50.704	0	20.297	709900000	32	0.0350371	P41240	P41240	Tyrosine-protein kinase CSK	CSK	1168
28.3873	28.7596	28.6791	27.837		10	10	10	18.9	18.9	18.9	83.165	0	274.06	5135600000	78	0.215099	P41250	P41250	Glycine--tRNA ligase	GARS	1169
28.8273	29.0364	28.6439	28.5686		14	14	14	12.1	12.1	12.1	144.5	0	120.08	7069300000	141	0.0117657	P41252	P41252	Isoleucine--tRNA ligase, cytoplasmic	IARS	1170
NaN	NaN	23.3692	23.9135		2	2	2	29.2	29.2	29.2	12.732	0	21.757	109760000	7	0.718746	P41567;O60739	P41567;O60739	Eukaryotic translation initiation factor 1;Eukaryotic translation initiation factor 1b	EIF1;EIF1B	1171
23.981	24.3502	25.0241	NaN		3	3	3	13.9	13.9	13.9	32.816	0	53.419	359720000	13	0.574469	P42126	P42126	Enoyl-CoA delta isomerase 1, mitochondrial	ECI1	1173
27.4782	27.1202	27.2736	27.3458		8	8	4	28	28	15.4	50.67	0	51.778	2387000000	65	0.748651	P42167	P42167	Lamina-associated polypeptide 2, isoforms beta/gamma;Thymopoietin;Thymopentin	TMPO	1175
28.3103	28.2423	28.3062	28.0728		14	14	14	25.6	25.6	25.6	87.334	0	304.73	5132000000	198	0.192192	P42224;Q14765	P42224	Signal transducer and activator of transcription 1-alpha/beta	STAT1	1176
26.5342	26.3903	26.4118	26.2447		4	4	4	5	5	5	94.134	0	11.931	1295800000	58	0.323543	P42226	P42226	Signal transducer and activator of transcription 6	STAT6	1177
24.4236	24.7767	24.5136	24.1546	+	2	2	2	2	2	2	117.8	0	5.1516	343670000	18	1.448	P42285	P42285	Superkiller viralicidic activity 2-like 2	SKIV2L2	1179
24.9595	25.2235	25.197	25.2754		8	8	8	3.8	3.8	3.8	288.89	0	18.733	522280000	16	0.064276	P42345	P42345	Serine/threonine-protein kinase mTOR	MTOR	1181
NaN	NaN	25.8163	NaN		3	3	3	10.1	10.1	10.1	31.608	0	3.7718	661740000	9	0	P42574	P42574	Caspase-3;Caspase-3 subunit p17;Caspase-3 subunit p12	CASP3	1183
29.0218	NaN	29.0208	29.1301		2	2	2	25	25	25	9.4771	0	24.145	8130100000	13	0.400851	Q71UM5;P42677	Q71UM5;P42677	40S ribosomal protein S27-like;40S ribosomal protein S27	RPS27L;RPS27	1184
NaN	NaN	NaN	NaN		2	2	2	1.9	1.9	1.9	168.89	0	3.1607	62160000	6	0	P42695	P42695	Condensin-2 complex subunit D3	NCAPD3	1186
28.2412	28.3957	28.3751	28.1388		17	17	17	13.6	13.6	13.6	157.9	0	143.55	4882900000	161	0.185688	P42704	P42704	Leucine-rich PPR motif-containing protein, mitochondrial	LRPPRC	1187
25.4087	25.5109	25.5826	25.2535	+	2	2	2	4.8	4.8	4.8	41.924	0.00068587	2.8091	675340000	16	1.40813	P42765	P42765	3-ketoacyl-CoA thiolase, mitochondrial	ACAA2	1188
25.6512	26.0823	25.9178	25.6762		7	7	7	18.5	18.5	18.5	52.912	0	18.754	862290000	35	0.374264	P42768	P42768	Wiskott-Aldrich syndrome protein	WAS	1190
25.9416	25.8131	25.9159	26.1869		2	2	2	14.9	14.9	14.9	18.127	0	6.3672	971730000	20	0.22396	P42773	P42773	Cyclin-dependent kinase 4 inhibitor C	CDKN2C	1191
25.4635	25.2978	25.2138	25.2352	+	10	10	10	3.7	3.7	3.7	347.6	0	17.07	612720000	28	1.34241	P42858	P42858	Huntingtin	HTT	1192
25.8342	25.8104	25.8912	25.9102		4	4	4	12.9	12.9	12.9	46.637	0	70.925	1005500000	35	0.0404868	P43034	P43034	Platelet-activating factor acetylhydrolase IB subunit alpha	PAFAH1B1	1195
28.3564	28.55	28.7084	28.705		11	11	11	13	13	13	94.622	0	293.27	5697200000	109	0.0549691	P43243	P43243	Matrin-3	MATR3	1196
NaN	NaN	24.4229	NaN		3	3	3	3.6	3.6	3.6	104.74	0	5.0609	174390000	9	0	P43246	P43246	DNA mismatch repair protein Msh2	MSH2	1197
26.9652	26.9659	27.0145	26.8609		9	9	9	12.7	12.7	12.7	80.852	0	92.701	1847500000	82	0.941165	P43304	P43304	Glycerol-3-phosphate dehydrogenase, mitochondrial	GPD2	1198
22.9001	22.9269	22.7993	23.26	+	2	2	2	11.2	11.2	11.2	32.235	0	8.233	147790000	9	1.478	P43307	P43307	Translocon-associated protein subunit alpha	SSR1	1199
24.9646	25.017	25.0639	24.7853		4	4	4	9.8	9.8	9.8	72.065	0	114.99	463590000	14	0.0223389	P43405	P43405	Tyrosine-protein kinase SYK	SYK	1201
NaN	24.7261	24.7404	NaN		2	2	2	16.9	16.9	16.9	23.31	0	7.9748	378340000	10	0.159364	P43487	P43487	Ran-specific GTPase-activating protein	RANBP1	1202
24.2279	24.2122	24.0268	22.4558		3	3	3	5.1	5.1	5.1	55.52	0	4.1109	241360000	20	0.593641	P43490	P43490	Nicotinamide phosphoribosyltransferase	NAMPT	1203
26.4625	26.5609	26.4708	26.8514		6	6	6	17.7	17.7	17.7	47.366	0	40.328	1430500000	21	0.554037	P43686	P43686	26S protease regulatory subunit 6B	PSMC4	1204
27.7098	27.7774	27.6421	27.4713		2	2	2	5.4	5.4	5.4	31.566	0	6.4503	2945300000	10	1.20625	P45880	P45880	Voltage-dependent anion-selective channel protein 2	VDAC2	1205
26.064	25.8812	26.0642	26.0279		6	6	6	9.4	9.4	9.4	95.785	0	107.7	968910000	27	0.473662	P45974	P45974	Ubiquitin carboxyl-terminal hydrolase 5	USP5	1206
24.953	25.0383	24.906	25.3485		6	6	6	10.7	10.7	10.7	63.541	0	67.729	525860000	10	0.169504	P46060	P46060	Ran GTPase-activating protein 1	RANGAP1	1207
25.1334	25.6324	25.5886	25.3495		4	4	4	5.8	5.8	5.8	89.301	0	41.766	608170000	37	0.0653383	P46087	P46087	Probable 28S rRNA (cytosine(4447)-C(5))-methyltransferase	NOP2	1209
25.9601	26.2159	26.2426	25.6648		3	3	3	8.9	8.9	8.9	33.83	0	18.026	968400000	34	0.702831	P46108	P46108	Adapter molecule crk	CRK	1210
26.4886	26.7502	26.7693	26.2901		4	4	4	15.5	15.5	15.5	33.777	0	22.1	1514300000	53	0.745145	P46109	P46109	Crk-like protein	CRKL	1211
27.9577	27.8714	27.8022	27.9653		14	14	14	17.5	17.5	17.5	119.41	0	104.14	3696700000	124	0.440802	P46379	P46379	Large proline-rich protein BAG6	BAG6	1213
27.7724	27.9206	27.9821	27.4707		8	8	8	12.8	12.8	12.8	82.593	0	23.519	3406700000	78	0.79737	P46459	P46459	Vesicle-fusing ATPase	NSF	1214
25.1502	25.1946	24.2648	24.0646		3	3	3	9.2	9.2	9.2	39.318	0	61.304	419240000	21	0.315076	P46734	P46734	Dual specificity mitogen-activated protein kinase kinase 3	MAP2K3	1215
25.6216	25.8047	26.0108	25.7096		2	2	2	15.5	15.5	15.5	16.561	0	7.1935	807340000	18	0.0303644	P46776	P46776	60S ribosomal protein L27a	RPL27A	1217
27.7019	28.1062	28.015	27.8452		6	6	6	25.6	25.6	25.6	34.362	0	16.197	3499600000	62	0.708423	P46777	P46777	60S ribosomal protein L5	RPL5	1218
NaN	NaN	NaN	NaN		2	2	2	11.9	11.9	11.9	18.565	0	3.4532	236030000	2	0	P46778	P46778	60S ribosomal protein L21	RPL21	1219
NaN	NaN	NaN	26.45		3	3	3	17.5	17.5	17.5	15.747	0	9.6629	2737100000	31	0	P46779	P46779	60S ribosomal protein L28	RPL28	1220
29.2679	29.3101	29.4312	29.1972		7	7	7	26.3	26.3	26.3	22.591	0	24.177	9488700000	65	0.228683	P46781	P46781	40S ribosomal protein S9	RPS9	1221
29.6913	29.9602	29.7943	29.6081		7	7	7	32.4	32.4	32.4	22.876	0	144.65	14383000000	120	0.311347	P46782	P46782	40S ribosomal protein S5;40S ribosomal protein S5, N-terminally processed	RPS5	1222
27.2593	27.0769	27.2679	27.3547		4	4	4	32.1	32.1	32.1	18.898	0	44.423	2350200000	148	0.572769	P46783;Q9NQ39	P46783	40S ribosomal protein S10	RPS10	1223
23.175	NaN	NaN	NaN		4	4	4	1.1	1.1	1.1	394.46	0	4.3015	132000000	6	0	P46939	P46939	Utrophin	UTRN	1224
29.9503	30.0013	29.9005	30.0732		26	26	26	20.5	20.5	20.5	189.25	0	323.31	15380000000	341	0.889232	P46940	P46940	Ras GTPase-activating-like protein IQGAP1	IQGAP1	1225
27.9164	27.9074	27.8437	27.7196		9	9	8	12.3	12.3	11.3	80.529	0	18.272	3520000000	94	0.335429	P46977	P46977	Dolichyl-diphosphooligosaccharide--protein glycosyltransferase subunit STT3A	STT3A	1227
NaN	NaN	26.0002	26.1427		3	2	2	12.6	9.1	9.1	32.949	0.00069109	2.8441	927750000	11	0.632739	P47755	P47755	F-actin-capping protein subunit alpha-2	CAPZA2	1229
27.8108	28.0853	27.8375	27.6731		10	10	10	39.4	39.4	39.4	31.35	0	130.28	3693800000	83	0.251223	P47756	P47756	F-actin-capping protein subunit beta	CAPZB	1230
28.3717	28.6297	28.4519	28.4109		14	14	14	20.9	20.9	20.9	87.798	0	92.988	5451600000	138	0.38148	P47897	P47897	Glutamine--tRNA ligase	QARS	1231
24.1278	24.1052	24.3359	24.1914		1	1	1	3.8	3.8	3.8	36.313	0	15.456	272020000	14	0.387501	Q07352;P47974	Q07352;P47974	Zinc finger protein 36, C3H1 type-like 1;Zinc finger protein 36, C3H1 type-like 2	ZFP36L1;ZFP36L2	1232
26.4157	26.6705	26.7883	25.9787		3	3	3	23.5	23.5	23.5	23.277	0	99.851	1564200000	40	0.0876839	P48047	P48047	ATP synthase subunit O, mitochondrial	ATP5O	1233
26.4198	26.3855	26.1022	26.2276		8	8	8	13	13	13	80.699	0	100.26	1211200000	45	0.823871	P48147	P48147	Prolyl endopeptidase	PREP	1235
24.0321	24.132	NaN	23.8947		4	4	4	6.1	6.1	6.1	64.149	0	6.9961	240370000	18	0.0373386	P48163	P48163	NADP-dependent malic enzyme	ME1	1236
25.3638	25.5842	25.5645	25.676		2	2	2	6.2	6.2	6.2	46.224	0	61.319	717690000	24	0.101929	P48426	P48426	Phosphatidylinositol 5-phosphate 4-kinase type-2 alpha	PIP4K2A	1239
27.5868	27.8971	27.7073	27.6734		7	7	7	14.1	14.1	14.1	57.21	0	42.395	3162700000	66	0.317631	P48444	P48444	Coatomer subunit delta	ARCN1	1240
23.9658	24.4314	24.1512	23.9073		4	4	4	7.2	7.2	7.2	83.308	0	11.552	270290000	23	0.398799	P48449	P48449	Lanosterol synthase	LSS	1241
26.0709	25.9809	25.2605	25.5474		5	5	5	9.3	9.3	9.3	72.765	0	20.888	945980000	32	0.360487	P48506	P48506	Glutamate--cysteine ligase catalytic subunit	GCLC	1242
NaN	23.6625	NaN	NaN		2	2	2	9.9	9.9	9.9	30.727	0	5.7187	127710000	5	0	P48507	P48507	Glutamate--cysteine ligase regulatory subunit	GCLM	1243
26.7307	26.6964	26.9363	26.6043		4	4	4	11.1	11.1	11.1	39.611	0	18.209	1632400000	30	0.950251	P48556	P48556	26S proteasome non-ATPase regulatory subunit 8	PSMD8	1245
25.2047	25.1305	25.0518	25.424		5	5	5	3.7	3.7	3.7	228.86	0	20.144	565890000	27	0.613808	P48634	P48634	Protein PRRC2A	PRRC2A	1246
26.8765	27.041	27.1164	26.9397		7	7	7	17.5	17.5	17.5	52.384	0	22.701	1973000000	40	0.204137	P48637	P48637	Glutathione synthetase	GSS	1247
29.5081	29.5733	29.7546	29.3088		13	13	13	36.8	36.8	36.8	59.67	0	209.76	14638000000	164	0.118557	P48643	P48643	T-complex protein 1 subunit epsilon	CCT5	1248
25.1149	25.3852	25.0282	24.8707		3	3	3	9.5	9.5	9.5	55.527	0	41.07	552190000	19	0.413922	P48651	P48651	Phosphatidylserine synthase 1	PTDSS1	1249
28.26	28.6155	29.1178	28.295		20	20	20	14.9	14.9	14.9	177.44	0	323.31	4781500000	129	0.0105198	P48681	P48681	Nestin	NES	1250
28.7465	28.8115	28.8917	28.6806		9	9	8	23.2	23.2	21.2	50.909	0	217.24	6899300000	77	0.18605	P48735	P48735	Isocitrate dehydrogenase [NADP], mitochondrial	IDH2	1253
24.4619	24.371	23.0797	NaN		2	2	2	5.7	5.7	5.7	47.871	0	38.562	337320000	20	0.121211	P48775	P48775	Tryptophan 2,3-dioxygenase	TDO2	1256
NaN	NaN	24.5298	NaN		2	2	2	3.1	3.1	3.1	91.868	0	124.63	146400000	4	0	P48960	P48960	CD97 antigen;CD97 antigen subunit alpha;CD97 antigen subunit beta	CD97	1257
NaN	NaN	22.9774	NaN		2	2	2	6	6	6	51.289	0	6.4779	93857000	5	0	P49005	P49005	DNA polymerase delta subunit 2	POLD2	1258
24.6711	24.8285	NaN	24.2807		2	2	2	14.4	14.4	14.4	19.529	0	6.2823	416670000	12	0.13396	P49006	P49006	MARCKS-related protein	MARCKSL1	1259
NaN	24.1761	NaN	23.9922		2	2	2	5.2	5.2	5.2	45.567	0	5.7761	219930000	12	0.791403	P49137	P49137	MAP kinase-activated protein kinase 2	MAPKAPK2	1260
26.9294	26.8293	26.5576	26.9308		3	3	3	8.3	8.3	8.3	53.801	0	127.35	1962800000	62	0.46486	P49189	P49189	4-trimethylaminobutyraldehyde dehydrogenase	ALDH9A1	1261
24.2725	24.0557	24.0359	24.1102		2	2	2	8.7	8.7	8.7	33.269	0	5.2901	242790000	13	0.0198413	P49247	P49247	Ribose-5-phosphate isomerase	RPIA	1263
25.6159	25.5617	25.5774	25.6277		5	5	5	5.5	5.5	5.5	85.237	0	40.714	730870000	25	0.242123	P49321	P49321	Nuclear autoantigenic sperm protein	NASP	1265
30.0196	30.2849	30.055	30.255		51	51	51	28.1	28.1	28.1	273.42	0	323.31	18583000000	439	0.0723942	P49327	P49327	Fatty acid synthase;[Acyl-carrier-protein] S-acetyltransferase;[Acyl-carrier-protein] S-malonyltransferase;3-oxoacyl-[acyl-carrier-protein] synthase;3-oxoacyl-[acyl-carrier-protein] reductase;3-hydroxyacyl-[acyl-carrier-protein] dehydratase;Enoyl-[acyl-carrier-protein] reductase;Oleoyl-[acyl-carrier-protein] hydrolase	FASN	1266
24.9322	24.8895	24.9262	24.7765		4	4	4	9.2	9.2	9.2	44.408	0	13.565	404230000	25	0.23951	P49354	P49354	Protein farnesyltransferase/geranylgeranyltransferase type-1 subunit alpha	FNTA	1267
30.1958	30.1968	30.1455	30.1016		20	20	20	42.4	42.4	42.4	60.533	0	110.99	19096000000	203	0.103554	P49368	P49368	T-complex protein 1 subunit gamma	CCT3	1269
25.0885	25.0827	25.1066	25.1744		3	3	3	9.2	9.2	9.2	33.535	0	14.489	481550000	15	0.0663549	P49406	P49406	39S ribosomal protein L19, mitochondrial	MRPL19	1270
23.7968	NaN	23.2266	23.9071		3	3	3	6.5	6.5	6.5	47.065	0	12.619	166910000	18	0.854039	P49407	P49407	Beta-arrestin-1	ARRB1	1271
29.6405	29.5182	29.5169	29.5214		10	10	10	28.1	28.1	28.1	49.541	0	170.98	11305000000	115	0.481346	P49411	P49411	Elongation factor Tu, mitochondrial	TUFM	1272
26.9935	26.8156	26.8673	26.7933		5	5	5	15.5	15.5	15.5	41.731	0	18.17	1889300000	76	0.201847	P49585;Q9Y5K3	P49585;Q9Y5K3	Choline-phosphate cytidylyltransferase A;Choline-phosphate cytidylyltransferase B	PCYT1A;PCYT1B	1274
27.8289	27.9544	27.8118	28.1548		14	14	14	22	22	22	106.81	0	194.67	3887300000	113	0.0192862	P49588	P49588	Alanine--tRNA ligase, cytoplasmic	AARS	1275
26.2428	26.092	26.0893	25.9752		7	7	7	11.4	11.4	11.4	85.472	0	57.195	1092100000	53	0.00458602	P49589	P49589	Cysteine--tRNA ligase, cytoplasmic	CARS	1276
24.0651	NaN	NaN	NaN		6	2	2	10.9	3.6	3.6	56.888	0.00066423	2.5559	213430000	8	0	P49590	P49590	Probable histidine--tRNA ligase, mitochondrial	HARS2	1277
26.9291	26.8855	26.8902	27.0846		9	9	9	22.8	22.8	22.8	58.777	0	109.79	1903100000	57	0.0282002	P49591	P49591	Serine--tRNA ligase, cytoplasmic	SARS	1278
25.6513	25.7976	25.8198	25.4455		6	6	6	18.7	18.7	18.7	49.83	0	37.076	765710000	28	0.367477	P49593	P49593	Protein phosphatase 1F	PPM1F	1279
26.9563	26.4449	26.7681	26.6625		4	4	4	28.8	28.8	28.8	22.949	0	79.822	1555100000	47	0.263887	P49720	P49720	Proteasome subunit beta type-3	PSMB3	1280
28.0965	28.3994	28.4803	27.9308	+	4	4	4	20.4	20.4	20.4	22.836	0	34.639	4736100000	57	2.1837	P49721	P49721	Proteasome subunit beta type-2	PSMB2	1281
26.8677	26.7261	27.0396	27.6274		12	12	12	15.6	15.6	15.6	101.89	0	45.77	2223100000	95	0.1411	P49736	P49736	DNA replication licensing factor MCM2	MCM2	1282
27.8017	27.7013	27.6435	27.7592		9	9	9	18.3	18.3	18.3	70.389	0	244.16	3274500000	115	0.104059	P49748	P49748	Very long-chain specific acyl-CoA dehydrogenase, mitochondrial	ACADVL	1283
25.5538	25.7021	25.7378	25.7945		3	3	3	5.5	5.5	5.5	100.18	0	31.587	867580000	26	0.155398	P49756	P49756	RNA-binding protein 25	RBM25	1286
26.4911	26.8918	27.0104	26.3508		5	5	5	6.5	6.5	6.5	70.803	0	17.105	1684200000	47	0.244923	P49757;Q9Y6R0	P49757	Protein numb homolog	NUMB	1287
25.2453	25.2902	25.2274	25.1926		3	3	3	10	10	10	38.989	0	46.487	605680000	25	0.383207	P49770	P49770	Translation initiation factor eIF-2B subunit beta	EIF2B2	1288
25.8372	26.1998	25.7882	26.1637		2	2	2	24.6	24.6	24.6	13.802	0	35.247	988530000	30	0.0814516	P49773	P49773	Histidine triad nucleotide-binding protein 1	HINT1	1289
NaN	NaN	NaN	NaN		2	2	2	1.6	1.6	1.6	153.94	0	5.6254	229530000	3	0	P49790	P49790	Nuclear pore complex protein Nup153	NUP153	1290
24.5471	24.8681	25.5618	24.6241		5	5	5	2.7	2.7	2.7	358.2	0	53.078	499200000	26	0.00802007	P49792;Q7Z3J3;A6NKT7;Q99666;O14715	P49792	E3 SUMO-protein ligase RanBP2	RANBP2	1291
26.6679	26.4887	26.5071	26.7754		5	5	5	10.6	10.6	10.6	50.817	0	21.801	1489000000	41	0.235719	P49821	P49821	NADH dehydrogenase [ubiquinone] flavoprotein 1, mitochondrial	NDUFV1	1292
24.6259	24.383	24.4009	24.6213		2	2	2	7.5	7.5	7.5	50.98	0	49.514	340150000	18	0.452521	P49840	P49840	Glycogen synthase kinase-3 alpha	GSK3A	1293
24.3255	24.1131	24.1094	24.0336		3	3	3	11.7	11.7	11.7	46.744	0	8.5022	257210000	19	0.21199	P49841	P49841	Glycogen synthase kinase-3 beta	GSK3B	1294
24.3627	24.6352	NaN	24.4453		2	2	2	9.7	9.7	9.7	42.91	0	12.113	319500000	8	0.35357	P49903	P49903	Selenide, water dikinase 1	SEPHS1	1296
26.4979	26.3276	26.2466	26.5069		4	4	4	7.2	7.2	7.2	76.715	0	47.229	1277100000	33	0.567288	P49915	P49915	GMP synthase [glutamine-hydrolyzing]	GMPS	1297
23.9465	NaN	NaN	NaN		2	2	2	3.8	3.8	3.8	80.592	0	3.2722	146210000	6	0	P49959	P49959	Double-strand break repair protein MRE11A	MRE11A	1299
26.8707	27.1726	26.7884	26.9863		3	3	3	7.7	7.7	7.7	39.591	0	7.0118	1926900000	29	0.951204	P50213	P50213	Isocitrate dehydrogenase [NAD] subunit alpha, mitochondrial	IDH3A	1302
27.7048	27.4325	27.9654	27.4805		6	6	6	11.5	11.5	11.5	65.893	0	109.67	3242700000	60	0.961818	P50281	P50281	Matrix metalloproteinase-14	MMP14	1303
24.0369	24.0807	23.9368	24.2797		4	4	4	11.9	11.9	11.9	50.765	0	7.4954	239890000	15	0.351333	P50336	P50336	Protoporphyrinogen oxidase	PPOX	1304
28.8559	28.9287	28.9184	28.9667		16	16	10	42.2	42.2	24.9	50.663	0	323.31	7088800000	175	0.0197767	P50395	P50395	Rab GDP dissociation inhibitor beta	GDI2	1305
25.3971	25.4287	25.162	25.5136		5	5	5	8.4	8.4	8.4	88.367	0	63.779	662330000	26	0.129925	P50416	P50416	Carnitine O-palmitoyltransferase 1, liver isoform	CPT1A	1306
26.1046	25.9351	26.0035	25.8057		3	3	2	8.3	8.3	6.1	42.766	0	17.298	968680000	30	0.173198	P50452;P50453	P50452	Serpin B8	SERPINB8	1307
27.3648	27.3107	27.2836	27.6334		7	7	7	21.5	21.5	21.5	46.44	0	198.35	2688400000	76	0.166637	P50454	P50454	Serpin H1	SERPINH1	1308
24.3354	23.9931	24.3545	24.5706		4	4	4	12.7	12.7	12.7	35.398	0	11.04	335630000	24	0.310854	P50479	P50479	PDZ and LIM domain protein 4	PDLIM4	1309
25.2747	25.1015	25.2822	25.4287		3	3	3	10.6	10.6	10.6	41.331	0	7.051	638840000	11	1.03128	P50502;Q8IZP2;Q8NFI4	P50502;Q8IZP2;Q8NFI4	Hsc70-interacting protein;Putative protein FAM10A4;Putative protein FAM10A5	ST13;ST13P4;ST13P5	1310
29.5211	29.4707	29.3802	29.6662		11	11	11	33.4	33.4	33.4	39.829	0	283.52	10976000000	144	1.07893	P50552	P50552	Vasodilator-stimulated phosphoprotein	VASP	1311
27.6429	27.7066	27.8267	27.5851		12	12	10	17.4	17.4	15.3	98.063	0	71.198	3230500000	91	0.48608	P50570;Q9UQ16	P50570	Dynamin-2	DNM2	1312
24.6148	24.8985	NaN	24.6351		2	2	2	10.2	10.2	10.2	16.829	0	3.0882	415830000	14	0.313585	P50583	P50583	Bis(5-nucleosyl)-tetraphosphatase [asymmetrical]	NUDT2	1313
NaN	NaN	NaN	NaN		2	2	2	2.9	2.9	2.9	80.759	0.003123	2.0962	86507000	4	0	P50747	P50747	Biotin--protein ligase;Biotin--[methylmalonyl-CoA-carboxytransferase] ligase;Biotin--[propionyl-CoA-carboxylase [ATP-hydrolyzing]] ligase;Biotin--[methylcrotonoyl-CoA-carboxylase] ligase;Biotin--[acetyl-CoA-carboxylase] ligase	HLCS	1315
27.8138	27.5183	27.7902	28.294		5	5	5	28.4	28.4	28.4	34.193	0	135.7	3901500000	104	0.353546	P50897	P50897	Palmitoyl-protein thioesterase 1	PPT1	1317
28.7951	28.9409	29.0673	28.6908		4	4	4	19.5	19.5	19.5	23.432	0	36.035	7080400000	47	0.174144	P50914	P50914	60S ribosomal protein L14	RPL14	1318
28.8569	28.8526	28.839	28.8116		12	12	12	25.5	25.5	25.5	59.62	0	88.391	7326000000	125	0.00641304	P50990	P50990	T-complex protein 1 subunit theta	CCT8	1319
28.5807	28.8494	28.8653	28.5159		12	12	12	29.1	29.1	29.1	57.924	0	204.19	7069100000	115	0.599442	P50991	P50991	T-complex protein 1 subunit delta	CCT4	1320
28.1074	28.15	28.0996	27.8596		10	10	10	21.6	21.6	21.6	54.389	0	111.58	4189600000	121	0.214347	P50995	P50995	Annexin A11	ANXA11	1321
22.7016	NaN	NaN	22.8146		2	2	2	4.6	4.6	4.6	71.681	0.00068376	2.796	89090000	7	0.449902	Q9NRJ5;P51003	Q9NRJ5;P51003	Poly(A) polymerase beta;Poly(A) polymerase alpha	PAPOLB;PAPOLA	1322
24.5357	24.5038	24.525	24.028		3	2	2	6	4.7	4.7	69.72	0	14.003	357660000	18	0.236041	P51114	P51114	Fragile X mental retardation syndrome-related protein 1	FXR1	1323
26.1564	26.2612	26.174	26.1432		5	5	3	9.1	9.1	5.1	74.222	0	53.225	1139700000	29	0.206315	P51116	P51116	Fragile X mental retardation syndrome-related protein 2	FXR2	1324
28.3796	28.9146	28.8901	28.5424	+	4	4	2	24.1	24.1	14.4	23.482	0	213.74	6672700000	119	2.41161	P51148	P51148	Ras-related protein Rab-5C	RAB5C	1325
28.2232	28.0765	27.9998	28.0569		7	7	7	41.1	41.1	41.1	23.489	0	287.12	4688800000	138	0.208304	P51149	P51149	Ras-related protein Rab-7a	RAB7A	1326
23.3054	23.3648	23.3875	23.3842		2	2	2	12.9	12.9	12.9	22.837	0	6.497	151980000	7	0.11096	P51151	P51151	Ras-related protein Rab-9A	RAB9A	1327
24.215	24.6393	24.396	24.4381		3	2	2	16.3	12.3	12.3	22.774	0	19.786	354010000	16	0.376686	P51153	P51153	Ras-related protein Rab-13	RAB13	1328
24.6446	24.4556	24.8357	24.5278		2	2	2	9.5	9.5	9.5	24.868	0	3.7747	359010000	17	0.106541	P51159;O00194	P51159;O00194	Ras-related protein Rab-27A;Ras-related protein Rab-27B	RAB27A;RAB27B	1329
23.9343	23.6239	23.8919	24.0691		1	1	1	9.7	9.7	9.7	20.478	0	6.2963	228180000	15	0.249652	P51452	P51452	Dual specificity protein phosphatase 3	DUSP3	1331
24.2304	24.1767	24.0891	24.1697		6	4	4	4.3	2.9	2.9	181.28	0	4.486	281200000	20	0.34956	P51531	P51531	Probable global transcription activator SNF2L2	SMARCA2	1332
24.9899	24.8602	24.6838	25.2103	+	6	6	4	4.7	4.7	3.3	184.64	0	16.479	471420000	33	1.85858	P51532	P51532	Transcription activator BRG1	SMARCA4	1333
24.0735	24.172	24.1307	24.39		2	2	2	7.6	7.6	7.6	42.794	0	5.1307	299580000	5	0.69672	P51553	P51553	Isocitrate dehydrogenase [NAD] subunit gamma, mitochondrial	IDH3G	1334
27.5566	27.5999	27.6353	27.7516		10	10	10	29.3	29.3	29.3	42.272	0	85.952	2969600000	89	0.155942	P51570	P51570	Galactokinase	GALK1	1335
27.6313	27.61	27.3259	27.6929		3	3	3	23.1	23.1	23.1	18.998	0	109.21	2918300000	67	0.300053	P51571	P51571	Translocon-associated protein subunit delta	SSR4	1336
26.3347	25.6136	25.4517	26.2096		3	3	3	1.6	1.6	1.6	208.73	0	47.161	921250000	38	0.998411	P51610	P51610	Host cell factor 1;HCF N-terminal chain 1;HCF N-terminal chain 2;HCF N-terminal chain 3;HCF N-terminal chain 4;HCF N-terminal chain 5;HCF N-terminal chain 6;HCF C-terminal chain 1;HCF C-terminal chain 2;HCF C-terminal chain 3;HCF C-terminal chain 4;HCF C-terminal chain 5;HCF C-terminal chain 6	HCFC1	1339
24.171	NaN	24.0557	NaN		2	2	2	4.9	4.9	4.9	57.214	0	24.53	221510000	18	0.0469455	P51649	P51649	Succinate-semialdehyde dehydrogenase, mitochondrial	ALDH5A1	1340
28.4375	28.4705	28.5167	28.3636		12	12	12	17.7	17.7	17.7	79.685	0	114.47	5307500000	140	0.628473	P51659	P51659	Peroxisomal multifunctional enzyme type 2;(3R)-hydroxyacyl-CoA dehydrogenase;Enoyl-CoA hydratase 2	HSD17B4	1341
NaN	23.2276	23.6222	NaN	+	1	1	1	12.2	12.2	12.2	16.649	0	10.739	156990000	12	1.64305	Q9Y2X8;P62837;P61077;P51668	Q9Y2X8;P62837;P61077;P51668	Ubiquitin-conjugating enzyme E2 D4;Ubiquitin-conjugating enzyme E2 D2;Ubiquitin-conjugating enzyme E2 D3;Ubiquitin-conjugating enzyme E2 D1	UBE2D4;UBE2D2;UBE2D3;UBE2D1	1342
23.6859	23.9299	24.071	23.9138		4	4	4	4.4	4.4	4.4	109.82	0	9.2772	242390000	14	0.219796	P51784	P51784	Ubiquitin carboxyl-terminal hydrolase 11	USP11	1343
NaN	24.2045	24.3563	24.0918		3	3	3	3.5	3.5	3.5	88.678	0	19.401	256110000	13	0.285767	P51798	P51798	H(+)/Cl(-) exchange transporter 7	CLCN7	1344
25.1912	25.3732	25.6772	25.3342		3	3	3	4.1	4.1	4.1	83.735	0	33.448	690690000	31	0.134025	P51812	P51812	Ribosomal protein S6 kinase alpha-3	RPS6KA3	1345
25.3729	25.506	25.171	26.0946	+	4	4	4	23.3	23.3	23.3	26.788	0	90.784	727420000	25	2.25415	P51858	P51858	Hepatoma-derived growth factor	HDGF	1346
27.7039	27.9667	27.8805	27.8517		8	8	8	25.9	25.9	25.9	39.594	0	200.84	3549000000	81	0.00820073	P51991	P51991	Heterogeneous nuclear ribonucleoprotein A3	HNRNPA3	1350
29.1394	29.4089	29.3386	29.0313		10	10	10	28	28	28	53.139	0	319.78	8540200000	189	0.105751	P52209	P52209	6-phosphogluconate dehydrogenase, decarboxylating	PGD	1351
30.3094	31.2463	31.083	31.007		21	21	21	34.1	34.1	34.1	77.515	0	206.43	35888000000	346	0.518983	P52272	P52272	Heterogeneous nuclear ribonucleoprotein M	HNRNPM	1352
23.624	NaN	NaN	24.9558		3	3	3	7.6	7.6	7.6	57.861	0	51.681	246580000	9	1.10325	P52292	P52292	Importin subunit alpha-1	KPNA2	1353
25.0483	25.1926	25.1549	25.145		4	4	1	8.7	8.7	1.5	60.221	0	9.0488	706530000	13	0.0708633	P52294	P52294	Importin subunit alpha-5;Importin subunit alpha-5, N-terminally processed	KPNA1	1354
27.1793	27.1352	27.3614	27.29		7	7	7	13.8	13.8	13.8	66.316	0	84.933	2300500000	55	0.16154	P52306	P52306	Rap1 GTPase-GDP dissociation stimulator 1	RAP1GDS1	1355
25.9919	25.6647	25.6002	26.0812		3	3	3	27.3	27.3	27.3	17.143	0	54.912	964050000	22	0.795577	P52434	P52434	DNA-directed RNA polymerases I, II, and III subunit RPABC3	POLR2H	1356
26.4934	26.6914	26.8312	27.0364		3	3	3	20.6	20.6	20.6	23.207	0	61.014	1821200000	57	0.618514	P52565	P52565	Rho GDP-dissociation inhibitor 1	ARHGDIA	1357
26.6767	26.9355	26.669	26.7809		3	3	3	24.4	24.4	24.4	22.988	0	3.3108	1818100000	13	0.344975	P52566	P52566	Rho GDP-dissociation inhibitor 2	ARHGDIB	1358
27.7055	27.9362	27.9243	27.5558		7	5	5	28.4	21.9	21.9	45.671	0	120.85	3328600000	59	0.290761	P52597	P52597	Heterogeneous nuclear ribonucleoprotein F;Heterogeneous nuclear ribonucleoprotein F, N-terminally processed	HNRNPF	1360
NaN	NaN	24.5406	NaN		3	3	3	4	4	4	97.915	0	22.748	122790000	4	0	P52630	P52630	Signal transducer and activator of transcription 2	STAT2	1361
NaN	NaN	NaN	22.7635		3	3	3	2.5	2.5	2.5	152.78	0	3.0181	45898000	3	0	P52701	P52701	DNA mismatch repair protein Msh6	MSH6	1363
25.7981	25.8615	25.2566	25.5875		9	8	7	10.7	9.9	8.4	102.38	0	15.037	1082800000	30	0.0622059	P52789	P52789	Hexokinase-2	HK2	1365
26.0089	26.2357	26.4221	26.2374		4	4	4	6.4	6.4	6.4	78.839	0	35.259	1215600000	32	0.848688	P52888	P52888	Thimet oligopeptidase	THOP1	1367
28.5516	28.6504	28.8556	28.5611		5	5	4	28.3	28.3	24.8	32.922	0	39.056	6040900000	55	0.232737	P52907	P52907	F-actin-capping protein subunit alpha-1	CAPZA1	1368
24.9556	25.1358	25.9484	25.397		9	9	9	5.4	5.4	5.4	197.58	0	16.614	574710000	24	0.0667719	P52948	P52948	Nuclear pore complex protein Nup98-Nup96;Nuclear pore complex protein Nup98;Nuclear pore complex protein Nup96	NUP98	1370
23.6144	23.5232	23.5644	NaN		2	2	2	9.5	9.5	9.5	33.428	0	5.2013	149670000	14	0.0250428	P53004	P53004	Biliverdin reductase A	BLVRA	1371
25.8958	26.0088	25.6939	25.741		4	4	4	11.6	11.6	11.6	34.012	0	40.723	877480000	47	0.116117	P53007	P53007	Tricarboxylate transport protein, mitochondrial	SLC25A1	1372
NaN	NaN	NaN	23.5557		2	2	2	5.3	5.3	5.3	37.855	0	9.7687	167430000	5	0	P53365	P53365	Arfaptin-2	ARFIP2	1374
NaN	NaN	24.5494	NaN		2	2	2	7.2	7.2	7.2	41.738	0	19.387	243590000	13	0	P53367	P53367	Arfaptin-1	ARFIP1	1375
29.2106	29.3147	29.1283	29.3525		23	23	23	22.9	22.9	22.9	120.84	0	219.38	9943300000	266	1.22547	P53396	P53396	ATP-citrate synthase	ACLY	1377
23.6474	23.7094	24.8401	25.0633	+	2	2	2	9.6	9.6	9.6	43.215	0	38.848	263730000	19	1.66815	P53582	P53582	Methionine aminopeptidase 1	METAP1	1378
NaN	25.477	NaN	NaN		2	2	2	5.8	5.8	5.8	43.404	0	17.329	294160000	15	0	P53602	P53602	Diphosphomevalonate decarboxylase	MVD	1379
27.9828	28.323	28.0641	28.1436		15	15	15	20.3	20.3	20.3	107.14	0	71.138	4758300000	98	0.173364	P53618	P53618	Coatomer subunit beta	COPB1	1380
28.8553	28.9598	28.9398	28.6837		21	21	21	22.2	22.2	22.2	138.34	0	105.31	7251900000	165	0.348088	P53621	P53621	Coatomer subunit alpha;Xenin;Proxenin	COPA	1381
27.3071	27.1645	27.8094	26.8093		2	2	2	6.9	6.9	6.9	51.853	0	61.662	2287400000	49	0.0541907	P53634	P53634	Dipeptidyl peptidase 1;Dipeptidyl peptidase 1 exclusion domain chain;Dipeptidyl peptidase 1 heavy chain;Dipeptidyl peptidase 1 light chain	CTSC	1382
24.1065	24.2256	23.9691	24.0737		3	3	3	5.6	5.6	5.6	72.584	0	7.0782	253750000	9	0.57654	P53667	P53667	LIM domain kinase 1	LIMK1	1383
26.1789	26.1438	26.1599	25.978		9	9	9	12.4	12.4	12.4	118.32	0	25.359	1038700000	46	0.670524	P53992	P53992	Protein transport protein Sec24C	SEC24C	1387
25.538	26.6588	26.9706	26.8072		3	3	3	26.8	26.8	26.8	14.395	0	15.026	1541500000	56	0.779133	P53999	P53999	Activated RNA polymerase II transcriptional coactivator p15	SUB1	1388
NaN	22.9622	NaN	23.1435		2	2	2	13.5	13.5	13.5	26.215	0	6.8165	110560000	9	1.15214	P54105	P54105	Methylosome subunit pICln	CLNS1A	1389
28.0694	27.9255	27.9383	27.7874		13	13	13	20.6	20.6	20.6	75.378	0	62.397	3728900000	83	0.0740219	P54136	P54136	Arginine--tRNA ligase, cytoplasmic	RARS	1390
26.8789	26.8555	26.9251	26.7717		10	10	10	20.8	20.8	20.8	59.143	0	51.503	1806300000	70	0.0457551	P54577	P54577	Tyrosine--tRNA ligase, cytoplasmic;Tyrosine--tRNA ligase, cytoplasmic, N-terminally processed	YARS	1391
25.2081	25.7072	25.2789	NaN		3	3	3	7.7	7.7	7.7	56.068	0	10.798	690310000	20	0.735236	P54578	P54578	Ubiquitin carboxyl-terminal hydrolase 14	USP14	1392
25.3091	25.6778	24.9071	25.325		2	2	2	6.5	6.5	6.5	42.966	0	82.301	720960000	20	0.172551	P54687	P54687	Branched-chain-amino-acid aminotransferase, cytosolic	BCAT1	1393
27.43	27.4102	27.3179	27.454		5	5	5	23.5	23.5	23.5	43.171	0	249.76	2674100000	76	0.2588	P54727	P54727	UV excision repair protein RAD23 homolog B	RAD23B	1395
28.5489	28.7668	28.8558	28.7176		7	7	7	38.5	38.5	38.5	26.477	0	176.38	6834000000	110	0.0970209	P54819	P54819	Adenylate kinase 2, mitochondrial;Adenylate kinase 2, mitochondrial, N-terminally processed	AK2	1397
26.1545	26.0728	25.9757	26.2876		9	9	9	12.7	12.7	12.7	87.301	0	46.771	1166500000	42	0.213589	P54886	P54886	Delta-1-pyrroline-5-carboxylate synthase;Glutamate 5-kinase;Gamma-glutamyl phosphate reductase	ALDH18A1	1398
26.4178	26.6786	26.6937	26.4302		5	5	5	19	19	19	33.232	0	92.317	1507600000	34	0.614745	P54920;Q9H115	P54920	Alpha-soluble NSF attachment protein	NAPA	1399
25.7423	25.8031	25.698	25.7136		3	3	3	6.3	6.3	6.3	49.222	0	5.5178	798410000	21	0.04543	P55010	P55010	Eukaryotic translation initiation factor 5	EIF5	1400
24.4029	24.5028	24.2866	24.5532		2	2	2	10.1	10.1	10.1	40.736	0	6.6142	309140000	8	0.508082	P55036	P55036	26S proteasome non-ATPase regulatory subunit 4	PSMD4	1401
23.4956	23.2587	23.2835	23.4331		2	2	2	8	8	8	40.746	0	5.4277	150870000	13	0.0121461	P55039	P55039	Developmentally-regulated GTP-binding protein 2	DRG2	1402
27.4542	27.4034	27.5488	27.4306		6	6	6	6.8	6.8	6.8	110.42	0	61.9	2753100000	85	0.226569	P55060	P55060	Exportin-2	CSE1L	1403
30.2918	30.346	30.2509	30.3666		27	27	27	46.9	46.9	46.9	89.321	0	323.31	19323000000	259	0.745944	P55072	P55072	Transitional endoplasmic reticulum ATPase	VCP	1404
28.9617	29.0393	28.8229	28.8999		9	9	9	22.2	22.2	22.2	51.294	0	59.694	7650700000	141	0.497436	P55084	P55084	Trifunctional enzyme subunit beta, mitochondrial;3-ketoacyl-CoA thiolase	HADHB	1405
23.8588	23.9575	23.7726	23.8721		4	4	4	4.8	4.8	4.8	128.15	0	28.566	206670000	28	0.417679	P55160	P55160	Nck-associated protein 1-like	NCKAP1L	1406
28.1209	28.1595	28.1631	28.3832		3	3	2	11.8	11.8	9.2	45.374	0	106.54	4661500000	91	0.481059	P55209	P55209	Nucleosome assembly protein 1-like 1	NAP1L1	1408
27.0821	26.9951	26.8035	26.9455		3	3	3	8.8	8.8	8.8	40.545	0	6.9529	1821900000	21	0.236014	P55263	P55263	Adenosine kinase	ADK	1409
27.7282	27.9372	27.7754	27.8628		7	7	7	7.3	7.3	7.3	136.06	0	154.17	3832400000	137	0.223389	P55265	P55265	Double-stranded RNA-specific adenosine deaminase	ADAR	1410
25.5102	25.8607	25.4698	25.9603		3	3	3	18.6	18.6	18.6	35.54	0	100.35	794060000	19	0.745989	P55735	P55735	Protein SEC13 homolog	SEC13	1412
NaN	23.258	23.4394	NaN		2	2	2	15.6	15.6	15.6	14.173	0	3.3612	134130000	6	0.496607	P55769	P55769	NHP2-like protein 1;NHP2-like protein 1, N-terminally processed	NHP2L1	1413
28.143	28.1524	28.1656	28.1744		12	12	12	15.7	15.7	15.7	103.28	0	156.63	4773400000	148	0.110843	P55786;A6NEC2	P55786	Puromycin-sensitive aminopeptidase	NPEPPS	1414
27.0983	27.6836	27.2763	27.2536		9	4	4	26.9	12.7	12.7	49.263	0	173.7	2872800000	62	0.333992	P55795	P55795	Heterogeneous nuclear ribonucleoprotein H2	HNRNPH2	1415
25.4635	25.4357	25.3192	25.581		2	2	2	4	4	4	56.157	0	12.579	656530000	31	0.0974555	P55809	P55809	Succinyl-CoA:3-ketoacid coenzyme A transferase 1, mitochondrial	OXCT1	1416
28.493	28.785	28.696	28.5453		15	15	15	23.5	23.5	23.5	92.48	0	169.2	6149800000	156	0.560086	P55884	P55884	Eukaryotic translation initiation factor 3 subunit B	EIF3B	1417
27.9333	28.0092	27.7918	28.0856		6	6	6	49.7	49.7	49.7	21.994	0	323.31	3874200000	84	0.747704	P55957	P55957	BH3-interacting domain death agonist;BH3-interacting domain death agonist p15;BH3-interacting domain death agonist p13;BH3-interacting domain death agonist p11	BID	1419
26.8169	27.0585	26.6922	26.4837		2	2	2	25.5	25.5	25.5	10.918	0	62.292	1609500000	34	0.710867	P56134	P56134	ATP synthase subunit f, mitochondrial	ATP5J2	1420
27.9748	28.1138	27.9265	28.058		12	12	12	17.9	17.9	17.9	101.11	0	208.3	3643000000	108	0.0499573	P56192	P56192	Methionine--tRNA ligase, cytoplasmic	MARS	1421
25.2685	25.0651	24.9985	25.1694		2	2	2	11.5	11.5	11.5	18.615	0	2.9545	529760000	13	0.821796	P56377	P56377	AP-1 complex subunit sigma-2	AP1S2	1422
28.0666	27.9689	28.1665	28.1686		6	6	6	35.5	35.5	35.5	26.599	0	121.16	4481100000	62	0.566004	P56537	P56537	Eukaryotic translation initiation factor 6	EIF6	1424
27.0312	27.1349	27.1718	27.0246		6	6	6	22.7	22.7	22.7	27.978	0	35.29	2122800000	78	0.088567	P57088	P57088	Transmembrane protein 33	TMEM33	1429
27.846	28.0199	27.8508	27.8917		14	14	14	24.1	24.1	24.1	100.6	0	130.77	3923900000	116	0.0358549	P57737	P57737	Coronin-7	CORO7	1431
NaN	NaN	NaN	NaN		3	3	3	3.9	3.9	3.9	106.37	0	56.708	198010000	10	0	P57740	P57740	Nuclear pore complex protein Nup107	NUP107	1432
NaN	23.9445	23.9673	NaN		2	2	2	8.7	8.7	8.7	52.8	0	18.397	155960000	11	0.0116026	P57764	P57764	Gasdermin-D	GSDMD	1433
29.6023	29.4217	29.5431	29.4215		6	6	6	41.1	41.1	41.1	19.667	0	156.98	10897000000	112	0.339604	P59998	P59998	Actin-related protein 2/3 complex subunit 4	ARPC4	1435
27.4731	27.4232	27.5177	27.563		8	8	8	40.2	40.2	40.2	30.791	0	87.595	2755800000	81	0.132576	P60174	P60174	Triosephosphate isomerase	TPI1	1437
27.9931	28.0487	27.9825	27.7262		10	10	10	21.3	21.3	21.3	52.22	0	51.674	3750700000	79	0.272461	P60228	P60228	Eukaryotic translation initiation factor 3 subunit E	EIF3E	1438
26.7117	26.8225	26.8533	26.5636		2	2	2	21.9	21.9	21.9	9.9743	0	4.9706	1813200000	17	0.215088	P60468	P60468	Protein transport protein Sec61 subunit beta	SEC61B	1439
25.2638	25.2067	25.2485	25.414		4	3	3	16.9	12.4	12.4	35.08	0	29.93	579050000	21	0.211173	P60510	P60510	Serine/threonine-protein phosphatase 4 catalytic subunit	PPP4C	1440
NaN	NaN	NaN	NaN		2	2	2	22.4	22.4	22.4	18.566	0.0006812	2.7528	119630000	5	0	P60604	P60604	Ubiquitin-conjugating enzyme E2 G2	UBE2G2	1441
28.7629	28.6857	28.8985	28.5332		7	7	5	54.3	54.3	38.4	16.93	0	59.384	6008300000	60	0.0319612	P60660	P60660	Myosin light polypeptide 6	MYL6	1442
30.4114	30.6297	30.4913	30.1827		14	14	7	42.1	42.1	23.2	46.153	0	167.62	24136000000	221	0.316857	P60842	P60842	Eukaryotic initiation factor 4A-I	EIF4A1	1444
26.8686	26.9542	27.0411	26.9129		3	3	3	25.2	25.2	25.2	13.373	0	23.01	1955500000	19	0.170533	P60866	P60866	40S ribosomal protein S20	RPS20	1445
27.7403	27.7171	27.6055	27.5254		5	5	5	29.7	29.7	29.7	27.399	0	37.961	3104400000	88	0.195875	P60900	P60900	Proteasome subunit alpha type-6	PSMA6	1446
25.0264	24.6049	25.0535	24.7849		2	2	2	13.9	13.9	13.9	18.506	0	33.193	421710000	12	0.507611	P60981	P60981	Destrin	DSTN	1448
26.7259	26.5512	26.2439	26.6592		6	6	6	30.2	30.2	30.2	23.545	0	63.778	1434100000	75	0.579185	P61019;Q8WUD1	P61019;Q8WUD1	Ras-related protein Rab-2A;Ras-related protein Rab-2B	RAB2A;RAB2B	1451
23.1762	NaN	NaN	NaN		3	1	1	18.6	8.8	8.8	23.707	0	4.6777	61137000	10	0	P61020	P61020	Ras-related protein Rab-5B	RAB5B	1452
27.945	27.9234	28.1954	27.7911		3	3	3	16.5	16.5	16.5	22.541	0	92.592	4266700000	46	0.226074	P61026	P61026	Ras-related protein Rab-10	RAB10	1453
27.4217	27.4839	27.6784	27.1393		2	2	2	10.4	10.4	10.4	20.9	0	6.5617	2536000000	21	1.07026	P61081	P61081	NEDD8-conjugating enzyme Ubc12	UBE2M	1454
26.3417	26.3549	26.3004	26.3863		4	4	4	22.5	22.5	22.5	22.406	0	23.631	1230300000	34	0.00198138	P61086	P61086	Ubiquitin-conjugating enzyme E2 K	UBE2K	1455
27.3179	27.2683	27.3039	27.0292		5	5	5	36.8	36.8	36.8	17.138	0	5.2429	2335900000	11	0.0470933	P61088;Q5JXB2	P61088;Q5JXB2	Ubiquitin-conjugating enzyme E2 N;Putative ubiquitin-conjugating enzyme E2 N-like	UBE2N;UBE2NL	1456
27.3001	27.6853	27.5406	27.024		5	5	5	31.2	31.2	31.2	23.897	0	109.1	2858400000	67	0.387891	P61106	P61106	Ras-related protein Rab-14	RAB14	1457
29.4863	29.8402	29.7195	29.7685		13	13	13	40.7	40.7	40.7	47.371	0	135.73	13535000000	232	1.28816	P61158;Q9P1U1;Q9C0K3	P61158	Actin-related protein 3	ACTR3	1458
28.6571	28.7844	28.703	28.8813		7	7	7	25.4	25.4	25.4	44.76	0	232.79	7068200000	119	0.266995	P61160	P61160	Actin-related protein 2	ACTR2	1459
24.3489	24.1754	24.0854	24.0711		4	4	1	16.8	16.8	4.5	42.613	0	7.3111	296570000	9	0.133419	P61163	P61163	Alpha-centractin	ACTR1A	1460
29.3264	29.2498	29.1709	28.9512		9	9	5	47	47	29.8	20.697	0	61.312	10048000000	141	0.984922	P84077;P61204	P84077;P61204	ADP-ribosylation factor 1;ADP-ribosylation factor 3	ARF1;ARF3	1463
26.041	26.0992	26.0369	26.2156		3	3	3	6	6	6	67.314	0	99.63	936760000	32	0.0152715	P61221	P61221	ATP-binding cassette sub-family E member 1	ABCE1	1464
27.5649	27.7655	27.9076	27.3475		6	6	6	25.8	25.8	25.8	29.945	0	137.05	3516600000	101	0.341911	P61247	P61247	40S ribosomal protein S3a	RPS3A	1465
25.7689	27.5383	27.579	26.5005		3	3	3	17.9	17.9	17.9	17.258	0	14.175	2047300000	13	0.721275	P61254;Q9UNX3	P61254;Q9UNX3	60S ribosomal protein L26;60S ribosomal protein L26-like 1	RPL26;RPL26L1	1466
24.6389	24.5482	24.7204	25.0416	+	2	2	2	9.4	9.4	9.4	29.506	0	27.38	402180000	35	1.30711	P61289	P61289	Proteasome activator complex subunit 3	PSME3	1467
29.2803	29.6627	29.4699	29.1285	+	4	4	4	18.1	18.1	18.1	24.146	0	9.6252	9943900000	28	1.57712	P61313	P61313	60S ribosomal protein L15	RPL15	1468
25.433	24.9302	24.8497	24.6796		4	4	4	36	36	36	15.798	0	5.2778	511550000	14	0.191922	P61353	P61353	60S ribosomal protein L27	RPL27	1470
25.2541	24.9626	24.7153	24.7256		2	2	2	6.6	6.6	6.6	40.329	0	9.3784	500580000	36	0.170815	P61421	P61421	V-type proton ATPase subunit d 1	ATP6V0D1	1471
24.9032	25.2876	25.0556	24.887		4	4	4	29.8	29.8	29.8	11.999	0	8.5683	496540000	24	0.461293	P61457	P61457	Pterin-4-alpha-carbinolamine dehydratase	PCBD1	1472
23.2139	23.0254	22.9261	23.0694		2	2	2	14.6	14.6	14.6	20.368	0.0037003	2.0253	126560000	6	0.60798	P61599	P61599	N-alpha-acetyltransferase 20	NAA20	1474
25.3537	24.9605	25.1753	24.931		2	2	2	18.6	18.6	18.6	10.932	0	4.8278	515300000	26	0.571264	P61604	P61604	10 kDa heat shock protein, mitochondrial	HSPE1	1475
27.3138	27.8215	27.62	27.3359		2	2	2	4.4	4.4	4.4	52.264	0	5.2168	2797200000	18	0.344951	P61619	P61619	Protein transport protein Sec61 subunit alpha isoform 1	SEC61A1	1476
27.9563	27.8213	27.8569	28.119		2	2	2	19.5	19.5	19.5	12.497	0	46.808	3806200000	58	0.449167	P61803	P61803	Dolichyl-diphosphooligosaccharide--protein glycosyltransferase subunit DAD1	DAD1	1478
30.3688	30.4053	30.5985	30.4707		16	16	16	35.9	35.9	35.9	50.976	0	287.21	25728000000	344	0.130644	P61978	P61978	Heterogeneous nuclear ribonucleoprotein K	HNRNPK	1482
26.9668	27.0508	27.0454	27.0047		8	5	5	36.8	25.9	25.9	28.302	0	75.43	1922700000	31	0.0666901	P61981	P61981	14-3-3 protein gamma;14-3-3 protein gamma, N-terminally processed	YWHAG	1483
26.1287	26.6399	26.9927	26.2539		4	4	4	24.7	24.7	24.7	22.127	0	14.024	1498100000	17	0.881076	P62081	P62081	40S ribosomal protein S7	RPS7	1484
27.5475	27.5312	27.7057	27.4111		10	10	3	36.1	36.1	8.8	37.512	0	32.702	2822100000	68	0.0787588	P62136	P62136	Serine/threonine-protein phosphatase PP1-alpha catalytic subunit	PPP1CA	1485
24.6551	24.6176	24.532	24.5298		9	3	3	41.6	18.3	18.3	37.186	0	10.537	373990000	17	0.239987	P62140	P62140	Serine/threonine-protein phosphatase PP1-beta catalytic subunit	PPP1CB	1486
27.8646	28.0104	28.0468	27.8403		7	7	7	18	18	18	49.184	0	232.58	3805700000	83	0.95508	P62191	P62191	26S protease regulatory subunit 4	PSMC1	1487
28.7251	28.4172	28.5557	28.8316		10	10	10	27.8	27.8	27.8	45.626	0	191.24	6034400000	110	1.13471	P62195	P62195	26S protease regulatory subunit 8	PSMC5	1488
29.6764	29.7696	29.5766	29.4507		5	5	5	27.9	27.9	27.9	24.205	0	323.31	11847000000	135	0.600425	P62241	P62241	40S ribosomal protein S8	RPS8	1489
27.3845	27.6134	27.6244	26.9268		6	6	6	51.5	51.5	51.5	14.839	0	19.217	2604500000	53	0.134413	P62244	P62244	40S ribosomal protein S15a	RPS15A	1490
29.2277	29.385	29.4367	29.0912		7	7	7	43.8	43.8	43.8	16.445	0	25.821	9684500000	73	0.73312	P62249	P62249	40S ribosomal protein S16	RPS16	1491
29.4265	29.5748	29.5193	29.7371		13	11	11	63.1	56.1	56.1	29.174	0	71.867	11650000000	105	0.0583363	P62258	P62258	14-3-3 protein epsilon	YWHAE	1493
28.3699	28.5447	28.6385	28.6931		5	5	5	30.5	30.5	30.5	16.273	0	76.539	6227400000	73	0.179248	P62263	P62263	40S ribosomal protein S14	RPS14	1494
30.0619	30.4538	30.324	30.2331		7	7	7	34.2	34.2	34.2	17.718	0	63.447	18696000000	94	1.11227	P62269	P62269	40S ribosomal protein S18	RPS18	1496
28.2071	28.1251	28.5076	27.8324		3	3	3	19.2	19.2	19.2	17.222	0	15.899	4236300000	32	0.636668	P62277	P62277	40S ribosomal protein S13	RPS13	1497
27.3911	27.5419	27.6944	27.2501		7	7	7	36.7	36.7	36.7	18.431	0	14.011	2582100000	60	0.376767	P62280	P62280	40S ribosomal protein S11	RPS11	1498
26.874	27.1067	26.9821	27.1696		3	3	3	32.6	32.6	32.6	9.7251	0	101.79	2442200000	41	0.828074	P62306	P62306	Small nuclear ribonucleoprotein F	SNRPF	1500
27.2732	27.3336	27.1396	27.3554		3	3	3	40.2	40.2	40.2	11.845	0	38.895	2460600000	38	0.174747	P62310	P62310	U6 snRNA-associated Sm-like protein LSm3	LSM3	1501
26.7951	26.9787	27.1503	26.7704	+	2	2	2	16.1	16.1	16.1	13.527	0	8.158	1873000000	33	1.61071	P62316	P62316	Small nuclear ribonucleoprotein Sm D2	SNRPD2	1503
28.2466	28.3798	28.7517	28.1244		3	3	3	31.7	31.7	31.7	13.916	0	96.018	5304100000	29	0.617845	P62318	P62318	Small nuclear ribonucleoprotein Sm D3	SNRPD3	1504
25.2438	24.7021	24.6345	24.5989		3	3	3	17.7	17.7	17.7	20.082	0	17.831	443880000	27	0.930505	P62330	P62330	ADP-ribosylation factor 6	ARF6	1506
27.4683	27.8802	27.6587	27.91		9	9	9	34.7	34.7	34.7	44.172	0	237.85	3715900000	106	0.0962648	P62333	P62333	26S protease regulatory subunit 10B	PSMC6	1507
28.3442	28.4579	28.572	28.4038		6	6	6	22.6	22.6	22.6	29.995	0	36.428	5419000000	34	0.199073	P62424	P62424	60S ribosomal protein L7a	RPL7A	1508
27.6668	27.654	27.6944	27.6822		8	8	8	39.8	39.8	39.8	24.393	0	19.164	3123900000	44	0.0787657	P62491;Q15907;P57735	P62491;Q15907	Ras-related protein Rab-11A;Ras-related protein Rab-11B	RAB11A;RAB11B	1509
26.6827	26.6472	26.5568	26.4826		3	3	3	8	8	8	49.03	0	59.755	1504700000	45	0.124954	P62495	P62495	Eukaryotic peptide chain release factor subunit 1	ETF1	1510
26.2292	26.0685	25.9232	26.1728		2	2	2	16.4	16.4	16.4	19.463	0	43.77	1148300000	36	0.00377624	P62633	P62633	Cellular nucleic acid-binding protein	CNBP	1511
23.7767	23.7657	23.6486	23.62		2	2	2	19.8	19.8	19.8	13.841	0	4.5653	198410000	11	0.437886	P62699	P62699	Protein yippee-like 5	YPEL5	1512
29.599	30.0535	29.9431	29.7931		10	10	5	37.6	37.6	22.8	29.597	0	65.106	14545000000	62	0.120941	P62701	P62701	40S ribosomal protein S4, X isoform	RPS4X	1513
27.8909	28.2296	28.257	28.1837		10	10	9	48.9	48.9	44.3	35.594	0	244.36	4761100000	127	0.525553	P67775;P62714	P67775;P62714	Serine/threonine-protein phosphatase 2A catalytic subunit alpha isoform;Serine/threonine-protein phosphatase 2A catalytic subunit beta isoform	PPP2CA;PPP2CB	1514
26.1778	26.37	26.2021	26.3245		3	3	3	14.1	14.1	14.1	28.68	0	36.091	1335900000	31	0.275033	P62753	P62753	40S ribosomal protein S6	RPS6	1516
31.9033	32.2807	32.7053	32.2655		6	6	6	39.8	39.8	39.8	11.367	0	65.474	58236000000	129	0.00570618	P62805	P62805	Histone H4	HIST1H4A	1517
26.5535	26.7322	26.5956	26.4767		5	5	5	27.8	27.8	27.8	24.423	0	7.9082	1405800000	14	0.228618	P62826	P62826	GTP-binding nuclear protein Ran	RAN	1518
24.6787	25.0728	24.8111	24.8574		3	3	3	30.7	30.7	30.7	14.865	0	23.074	511390000	16	0.0150875	P62829	P62829	60S ribosomal protein L23	RPL23	1519
25.9436	25.9242	25.9367	25.6739		3	3	1	19	19	7.1	20.987	0	39.479	950210000	15	0.234426	P62834	P62834	Ras-related protein Rap-1A	RAP1A	1520
26.5426	26.5001	26.5579	26.4695		3	3	3	20.8	20.8	20.8	13.742	0	3.3885	1333600000	14	0.0922407	P62851	P62851	40S ribosomal protein S25	RPS25	1522
28.901	28.6666	28.4864	28.9787	+	2	2	2	30.4	30.4	30.4	7.8409	0	101.48	8354100000	75	3.21355	P62857	P62857	40S ribosomal protein S28	RPS28	1524
28.0271	28.0112	27.9088	28.0105		9	5	5	37.6	22.6	22.6	37.377	0	174.58	3859400000	53	0.0214446	P62873	P62873	Guanine nucleotide-binding protein G(I)/G(S)/G(T) subunit beta-1	GNB1	1526
27.7551	27.7678	27.9967	27.6007		9	9	5	33.5	33.5	18.5	37.331	0	189.54	3383100000	83	0.885091	P62879;Q9HAV0	P62879	Guanine nucleotide-binding protein G(I)/G(S)/G(T) subunit beta-2	GNB2	1527
28.1304	27.9658	28.095	28.4559		1	1	1	13.9	13.9	13.9	12.784	0	123.85	4598800000	35	0.764926	P62888	P62888	60S ribosomal protein L30	RPL30	1528
NaN	29.4877	29.2761	29.3036		2	2	2	13.6	13.6	13.6	14.463	0	4.0633	9227600000	17	0.294812	P62899	P62899	60S ribosomal protein L31	RPL31	1529
25.6389	25.89	25.8852	25.6567		2	2	2	11.2	11.2	11.2	20.252	0	96.073	808310000	14	0.301116	P62913	P62913	60S ribosomal protein L11	RPL11	1531
29.8078	30.1398	30.1599	29.8462		5	5	5	19.1	19.1	19.1	28.024	0	13.232	15368000000	59	1.12611	P62917	P62917	60S ribosomal protein L8	RPL8	1532
31.3073	31.6637	31.6987	31.6627		5	5	5	32.1	32.1	32.1	18.012	0	323.31	69015000000	238	0.36251	P62937;P0DN26;A0A0B4J2A2;A0A075B767;A0A075B759;Q9Y536;F5H284	P62937	Peptidyl-prolyl cis-trans isomerase A;Peptidyl-prolyl cis-trans isomerase A, N-terminally processed	PPIA	1533
26.6514	27.2284	26.6216	26.6047		2	2	2	27.8	27.8	27.8	11.951	0	183.7	1938100000	49	1.11119	P62942	P62942	Peptidyl-prolyl cis-trans isomerase FKBP1A	FKBP1A	1534
29.2832	29.4665	29.3882	29.5663		6	6	6	40.4	40.4	40.4	17.965	0	181.5	11241000000	107	0.516499	P62979;P62987;P0CG47;P0CG48	P62979;P62987;P0CG47;P0CG48	Ubiquitin-40S ribosomal protein S27a;Ubiquitin;40S ribosomal protein S27a;Ubiquitin-60S ribosomal protein L40;Ubiquitin;60S ribosomal protein L40;Polyubiquitin-B;Ubiquitin;Polyubiquitin-C;Ubiquitin	RPS27A;UBA52;UBB;UBC	1535
27.828	28.2648	28.1425	27.803		5	5	5	21.7	21.7	21.7	25.206	0	10.02	3916700000	31	0.537609	P62993	P62993	Growth factor receptor-bound protein 2	GRB2	1536
26.7533	26.7227	26.4981	26.6607		5	5	4	22.9	22.9	19.8	33.665	0	38.712	1574200000	27	0.0437676	P62995	P62995	Transformer-2 protein homolog beta	TRA2B	1537
30.6407	30.5692	30.4227	30.5723		13	13	10	62.9	62.9	51.8	27.745	0	323.31	24228000000	189	0.671378	P63104	P63104	14-3-3 protein zeta/delta	YWHAZ	1539
27.3996	27.4239	27.3039	27.4232		10	10	10	22.1	22.1	22.1	51.691	0	70.786	2591600000	78	0.000691415	P63151;Q66LE6;Q00005;Q9Y2T4	P63151	Serine/threonine-protein phosphatase 2A 55 kDa regulatory subunit B alpha isoform	PPP2R2A	1540
25.294	25.0804	25.6202	25.1622		2	2	2	15.8	15.8	15.8	11.557	0.0028653	2.2124	667780000	17	0.128945	P63165;G2XKQ0	P63165;G2XKQ0	Small ubiquitin-related modifier 1;Small ubiquitin-related modifier	SUMO1	1541
24.8327	25.0804	25.2625	24.459		1	1	1	12.4	12.4	12.4	10.35	0	3.4267	488880000	25	0.211951	Q96FJ2;P63167	Q96FJ2;P63167	Dynein light chain 2, cytoplasmic;Dynein light chain 1, cytoplasmic	DYNLL2;DYNLL1	1542
24.7543	24.7141	24.6625	24.8037		2	2	2	15.3	15.3	15.3	18.658	0	7.824	400820000	20	0.263119	P63208	P63208	S-phase kinase-associated protein 1	SKP1	1543
28.2007	28.8613	28.5794	28.6501		5	5	5	42.2	42.2	42.2	9.1113	0	161.51	7089500000	88	0.56126	P63220	P63220	40S ribosomal protein S21	RPS21	1545
27.2611	26.6867	26.8226	27.3598		5	5	5	57.8	57.8	57.8	16.832	0	323.31	2083300000	60	0.00849245	P63241;Q6IS14;Q9GZV4	P63241;Q6IS14	Eukaryotic translation initiation factor 5A-1;Eukaryotic translation initiation factor 5A-1-like	EIF5A;EIF5AL1	1546
30.1613	30.39	30.3803	29.9719		10	10	10	43.5	43.5	43.5	35.076	0	149.03	18627000000	149	0.993334	P63244	P63244	Guanine nucleotide-binding protein subunit beta-2-like 1;Guanine nucleotide-binding protein subunit beta-2-like 1, N-terminally processed	GNB2L1	1547
35.0665	35.3607	35.1945	35.112		21	21	1	69.3	69.3	4.5	41.792	0	323.31	585420000000	1343	0.0474416	P63261	P63261	Actin, cytoplasmic 2;Actin, cytoplasmic 2, N-terminally processed	ACTG1	1548
27.8569	28.0636	28.1708	28.5951		8	8	8	41	41	41	35.924	0	323.31	5139600000	161	0.703517	P67809;Q9Y2T7;P16989	P67809	Nuclease-sensitive element-binding protein 1	YBX1	1551
27.3036	27.3305	27.444	27.1701		4	4	4	19.6	19.6	19.6	20.625	0	13.143	2438700000	40	0.47281	P67812	P67812	Signal peptidase complex catalytic subunit SEC11A	SEC11A	1552
25.0157	25.0727	25.0803	25.2264		2	2	2	10.2	10.2	10.2	24.942	0	6.1683	518340000	17	0.0572542	P67870	P67870	Casein kinase II subunit beta	CSNK2B	1553
30.3369	30.2341	30.4355	30.2619		11	11	5	38.7	38.7	23	28.521	0	323.31	19403000000	154	0.0036781	P67936	P67936	Tropomyosin alpha-4 chain	TPM4	1554
30.7255	31.0166	31.2541	30.7315		9	9	9	24.7	24.7	24.7	50.184	0	89.088	30251000000	150	0.0487029	Q5VTE0;P68104;Q05639	Q5VTE0;P68104;Q05639	Putative elongation factor 1-alpha-like 3;Elongation factor 1-alpha 1;Elongation factor 1-alpha 2	EEF1A1P5;EEF1A1;EEF1A2	1555
26.8489	27.5149	27.1812	27.3545		13	2	2	35.8	10.1	10.1	42.051	0	29.989	2490600000	34	0.228905	P68133;P68032;P63267;P62736	P68133;P68032;P63267;P62736	Actin, alpha skeletal muscle;Actin, alpha cardiac muscle 1;Actin, gamma-enteric smooth muscle;Actin, aortic smooth muscle	ACTA1;ACTC1;ACTG2;ACTA2	1556
32.1783	32.293	32.34	32.3332		17	17	0	46.1	46.1	0	50.151	0	323.31	81996000000	746	0.114742	P68363;Q9H853	P68363	Tubulin alpha-1B chain	TUBA1B	1557
31.2757	31.6334	31.6066	31.4609		19	19	1	58.2	58.2	2.7	49.83	0	323.31	52143000000	579	0.272372	P68371;Q3ZCM7	P68371	Tubulin beta-4B chain	TUBB4B	1559
24.9748	25.2197	24.9611	24.9289		3	3	3	12.3	12.3	12.3	45.219	0	14.799	450380000	22	0.0121088	Q8NEV1;P68400	Q8NEV1;P68400	Casein kinase II subunit alpha 3;Casein kinase II subunit alpha	CSNK2A3;CSNK2A1	1560
26.6007	26.4191	26.7011	26.6002		3	3	3	21.8	21.8	21.8	25.569	0	293.07	1462200000	38	0.245351	P68402	P68402	Platelet-activating factor acetylhydrolase IB subunit beta	PAFAH1B2	1561
31.9192	32.2241	32.234	32.1678		4	4	4	25.7	25.7	25.7	15.388	0	24.655	53218000000	49	0.00539869	Q71DI3;Q16695;P84243;P68431;Q6NXT2	Q71DI3;Q16695;P84243;P68431;Q6NXT2	Histone H3.2;Histone H3.1t;Histone H3.3;Histone H3.1;Histone H3.3C	HIST2H3A;HIST3H3;H3F3A;HIST1H3A;H3F3C	1562
26.4121	26.2197	26.3116	26.3445		7	7	7	8.1	8.1	8.1	134.32	0	134.28	1207300000	60	0.795196	Q15155;P69849;Q5JPE7	Q15155;P69849;Q5JPE7	Nodal modulator 1;Nodal modulator 3;Nodal modulator 2	NOMO1;NOMO3;NOMO2	1563
25.619	25.7565	25.3348	25.296		3	3	3	13.6	13.6	13.6	43.359	0	42.104	697670000	35	0.959506	Q5TFQ8;P78324	Q5TFQ8;P78324	Signal-regulatory protein beta-1 isoform 3;Tyrosine-protein phosphatase non-receptor type substrate 1	SIRPB1;SIRPA	1564
24.9632	24.4764	24.5496	24.6175		2	2	2	9.8	9.8	9.8	25.007	0	4.9535	364950000	17	0.0403623	P78330	P78330	Phosphoserine phosphatase	PSPH	1565
26.2237	26.4797	26.0067	26.6108		7	7	7	10.9	10.9	10.9	102.36	0	39.104	1282500000	42	0.583528	P78344	P78344	Eukaryotic translation initiation factor 4 gamma 2	EIF4G2	1566
24.3291	24.2736	24.6123	24.6138		2	2	2	9	9	9	29.321	0	6.8117	304710000	16	0.406893	P78346	P78346	Ribonuclease P protein subunit p30	RPP30	1568
25.8557	26.0044	25.9215	26.0168		5	5	5	5.8	5.8	5.8	112.42	0	46.412	994460000	69	0.119473	P78347;Q86UP8;Q6EKJ0	P78347	General transcription factor II-I	GTF2I	1569
29.916	29.8726	29.7789	29.9507		18	18	18	52	52	52	57.488	0	323.31	16642000000	293	0.268543	P78371	P78371	T-complex protein 1 subunit beta	CCT2	1570
NaN	NaN	NaN	NaN		2	2	2	7.6	7.6	7.6	40.968	0	94.447	270050000	21	0	P78406	P78406	mRNA export factor	RAE1	1571
27.4428	27.5499	27.6039	27.2831		4	4	4	16.6	16.6	16.6	27.566	0	6.1831	2676700000	25	0.51574	P78417	P78417	Glutathione S-transferase omega-1	GSTO1	1572
31.013	31.1323	31.1021	31.0031		69	69	69	18.9	18.9	18.9	469.08	0	323.31	33483000000	767	0.339371	P78527	P78527	DNA-dependent protein kinase catalytic subunit	PRKDC	1573
23.9317	24.3445	23.5416	24.065		3	3	3	5.3	5.3	5.3	93.02	0	14.546	212820000	15	1.0508	P78536	P78536	Disintegrin and metalloproteinase domain-containing protein 17	ADAM17	1574
27.7242	27.721	28.0088	27.6812		6	6	6	27.3	27.3	27.3	31.546	0	240.98	3383400000	85	0.0282036	P80217	P80217	Interferon-induced 35 kDa protein	IFI35	1575
24.8599	24.9616	24.9063	24.7316		3	3	3	10.1	10.1	10.1	25.65	0	4.3839	446490000	23	0.319088	P82930	P82930	28S ribosomal protein S34, mitochondrial	MRPS34	1579
NaN	23.4223	23.2523	NaN		1	1	1	3	3	3	45.834	0.0036664	1.9619	134720000	13	0.396672	P82933	P82933	28S ribosomal protein S9, mitochondrial	MRPS9	1580
26.4075	26.7357	26.5906	26.1181		2	2	2	14	14	14	17.779	0	4.4443	1402500000	27	0.511464	P83731	P83731	60S ribosomal protein L24	RPL24	1583
25.2963	25.4128	25.1734	25.2396		2	2	2	26.9	26.9	26.9	12.259	0	28.162	593350000	25	0.0289418	P84090	P84090	Enhancer of rudimentary homolog	ERH	1586
24.9866	25.0584	24.6586	25.1867		3	3	3	19.9	19.9	19.9	21.308	0	323.31	471370000	39	0.358168	P84095	P84095	Rho-related GTP-binding protein RhoG	RHOG	1587
28.2573	28.5219	28.003	28.2455		4	4	4	20.9	20.9	20.9	23.466	0	102.1	4289800000	40	0.49156	P84098	P84098	60S ribosomal protein L19	RPL19	1588
28.2578	28.1485	28.0839	28.2535		4	3	3	23.2	23.2	23.2	19.329	0	40.979	4682000000	64	0.222531	P84103	P84103	Serine/arginine-rich splicing factor 3	SRSF3	1589
23.4447	NaN	23.6915	NaN		2	2	2	2.9	2.9	2.9	75.456	0	8.2565	115710000	17	0.237499	P85037	P85037	Forkhead box protein K1	FOXK1	1590
26.252	26.4602	26.5742	26.522		10	10	10	13.1	13.1	13.1	105.02	0	149.94	1433700000	62	0.136598	P98171	P98171	Rho GTPase-activating protein 4	ARHGAP4	1593
24.1038	24.1359	24.5457	24.024		3	3	3	4.1	4.1	4.1	103.53	0	13.106	304920000	16	0.23781	P98175	P98175	RNA-binding protein 10	RBM10	1594
27.3434	27.657	27.43	27.7115		4	4	4	27.4	27.4	27.4	17.17	0	54.155	2914400000	62	0.0648424	P98179	P98179	RNA-binding protein 3	RBM3	1595
24.5806	24.8464	24.7726	NaN		1	1	1	2.6	2.6	2.6	31.806	0.0044683	1.7574	498010000	26	0.0853193	Q00169	Q00169	Phosphatidylinositol transfer protein alpha isoform	PITPNA	1598
29.1274	29.2647	29.3338	29.1317		4	4	4	13.8	13.8	13.8	40.094	0	33.405	8850800000	39	0.88967	Q00325	Q00325	Phosphate carrier protein, mitochondrial	SLC25A3	1599
26.6874	26.7539	26.5284	26.7566		7	7	7	5.8	5.8	5.8	141.45	0	75.016	1561400000	72	0.421967	Q00341	Q00341	Vigilin	HDLBP	1600
24.4009	24.3442	23.9221	24.5136		3	3	3	13	13	13	34.833	0	6.6806	326340000	15	0.0177788	Q00403	Q00403	Transcription initiation factor IIB	GTF2B	1601
27.8993	28.0525	28.3012	28.0683		7	7	6	23.6	23.6	21.2	36.938	0	83.361	4069400000	76	0.669905	Q00534;P11802;Q96Q40;Q07002;Q00536;Q00537;Q9NYV4;Q14004	Q00534	Cyclin-dependent kinase 6	CDK6	1602
24.0899	24.0473	24.4129	24.2861		3	2	2	10.6	7.9	7.9	33.304	0	3.0942	303370000	14	0.356294	Q00535	Q00535	Cyclin-dependent-like kinase 5	CDK5	1603
24.6119	24.5366	24.5614	24.3999		1	1	1	7.1	7.1	7.1	34.91	0	49.775	363100000	16	0.114496	Q00577	Q00577	Transcriptional activator protein Pur-alpha	PURA	1604
31.309	31.5427	31.6053	31.325		47	47	47	36.4	36.4	36.4	191.61	0	323.31	42935000000	673	0.186646	Q00610;P53675	Q00610	Clathrin heavy chain 1	CLTC	1605
26.4049	26.2289	26.1901	26.644	+	3	3	3	8.1	8.1	8.1	57.26	0	5.7969	1304500000	20	1.85242	Q00613;Q9ULV5;Q03933	Q00613	Heat shock factor protein 1	HSF1	1606
27.3503	27.7804	27.2904	26.1124		11	11	11	16.6	16.6	16.6	96.748	0	188.14	2676800000	78	0.338904	Q00653	Q00653	Nuclear factor NF-kappa-B p100 subunit;Nuclear factor NF-kappa-B p52 subunit	NFKB2	1607
26.0353	25.9941	26.1143	26.0829		3	3	3	13.2	13.2	13.2	38.324	0	45.884	999750000	38	0.29841	Q00796	Q00796	Sorbitol dehydrogenase	SORD	1609
29.6541	29.7397	29.8807	29.6246		9	9	9	12.8	12.8	12.8	90.583	0	323.31	12151000000	148	0.167029	Q00839	Q00839	Heterogeneous nuclear ribonucleoprotein U	HNRNPU	1610
26.2475	26.122	26.4431	26.672		17	17	17	8.9	8.9	8.9	274.61	0	104.37	1152300000	56	0.154375	Q01082	Q01082	Spectrin beta chain, non-erythrocytic 1	SPTBN1	1612
25.8871	25.9168	25.8203	25.837		3	3	1	9.1	9.1	3.2	41.59	0	42.118	921680000	29	0.176366	Q01085	Q01085	Nucleolysin TIAR	TIAL1	1613
26.947	26.7053	26.9052	26.9604		3	3	3	12.1	12.1	12.1	33.488	0	8.9932	1788800000	30	0.586605	Q01105;P0DME0	Q01105;P0DME0	Protein SET;Protein SETSIP	SET;SETSIP	1614
28.1003	28.3421	28.1696	28.2196		4	4	4	21.7	21.7	21.7	25.476	0	116.89	5243000000	98	0.113035	Q01130;Q9BRL6	Q01130;Q9BRL6	Serine/arginine-rich splicing factor 2;Serine/arginine-rich splicing factor 8	SRSF2;SRSF8	1615
23.9562	24.3276	24.2962	23.8934		4	4	4	11.4	11.4	11.4	62.134	0	19.496	279320000	14	0.0178506	Q01201	Q01201	Transcription factor RelB	RELB	1616
26.9131	26.9954	26.3652	26.2615		4	4	4	6.4	6.4	6.4	88.811	0	19.729	1486100000	42	0.18741	Q01432	Q01432	AMP deaminase 3	AMPD3	1617
24.7917	24.7735	24.7402	24.2862		4	4	4	4.1	4.1	4.1	100.69	0	4.8707	404550000	13	0.117801	Q01433	Q01433	AMP deaminase 2	AMPD2	1618
30.6518	30.6389	30.4912	30.4931		6	6	6	54.1	54.1	54.1	15.164	0	143.32	24177000000	121	0.378987	Q01469;A8MUU1	Q01469	Fatty acid-binding protein, epidermal	FABP5	1619
34.9395	35.1661	35.2177	35.304		15	15	15	39.4	39.4	39.4	51.901	0	323.31	569740000000	582	0.574694	Q01518	Q01518	Adenylyl cyclase-associated protein 1	CAP1	1620
25.48	25.1959	25.1697	25.4642		4	4	4	11.9	11.9	11.9	57.293	0	63.047	789670000	29	0.138693	Q01581	Q01581	Hydroxymethylglutaryl-CoA synthase, cytoplasmic	HMGCS1	1621
25.106	25.0895	25.1857	24.8816		2	2	2	4.1	4.1	4.1	55.01	0	3.7363	523270000	15	0.0733755	Q01650;Q9UM01;Q92536	Q01650;Q9UM01;Q92536	Large neutral amino acids transporter small subunit 1;Y+L amino acid transporter 1;Y+L amino acid transporter 2	SLC7A5;SLC7A7;SLC7A6	1622
24.8897	24.6908	24.4215	25.1989		2	2	2	15.3	15.3	15.3	19.443	0	25.84	402010000	20	0.848492	Q01658	Q01658	Protein Dr1	DR1	1623
24.5517	24.7772	24.6349	24.8419		5	5	5	6.3	6.3	6.3	100.83	0	11.532	413540000	35	0.92285	Q01780	Q01780	Exosome component 10	EXOSC10	1624
24.9297	25.4029	25.0928	25.1366		4	4	4	3.5	3.5	3.5	124.04	0	7.3874	518660000	12	0.36743	Q01804	Q01804	OTU domain-containing protein 4	OTUD4	1625
28.0175	28.2001	28.2275	28.3499		12	10	10	20.7	17.1	17.1	85.595	0	265.99	4749400000	125	0.0893834	Q01813	Q01813	ATP-dependent 6-phosphofructokinase, platelet type	PFKP	1626
26.5823	27.2954	27.07	27.0529		3	3	3	8.8	8.8	8.8	68.477	0	323.31	2062500000	72	0.367898	Q01844	Q01844	RNA-binding protein EWS	EWSR1	1627
24.6977	24.5806	24.6187	24.5829		4	4	4	4.8	4.8	4.8	138.8	0	9.6754	355870000	10	0.471991	Q01970	Q01970	1-phosphatidylinositol 4,5-bisphosphate phosphodiesterase beta-3	PLCB3	1628
NaN	24.6826	24.527	24.2085		3	3	3	7.1	7.1	7.1	42.867	0	12.765	274980000	21	1.27302	Q02127	Q02127	Dihydroorotate dehydrogenase (quinone), mitochondrial	DHODH	1630
26.5583	26.4808	26.6516	26.4531		8	8	8	8.7	8.7	8.7	115.93	0	25.399	1424000000	51	0.0709358	Q02218;Q9ULD0	Q02218	2-oxoglutarate dehydrogenase, mitochondrial	OGDH	1631
23.6479	24.5033	23.7707	NaN		8	8	8	4.1	4.1	4.1	295.22	0	17.096	245990000	20	1.0995	Q02388	Q02388	Collagen alpha-1(VII) chain	COL7A1	1632
28.4814	28.4596	28.3736	28.1438		4	4	4	21.6	21.6	21.6	20.762	0	26.84	5152500000	61	0.352635	Q02543	Q02543	60S ribosomal protein L18a	RPL18A	1633
NaN	NaN	NaN	NaN		2	2	2	7	7	7	51.804	0	7.5178	238030000	9	0	Q02790	Q02790	Peptidyl-prolyl cis-trans isomerase FKBP4;Peptidyl-prolyl cis-trans isomerase FKBP4, N-terminally processed	FKBP4	1635
26.2291	26.7189	26.2843	26.5889		8	8	8	14.3	14.3	14.3	83.549	0	106.46	1428000000	60	0.115513	Q02809	Q02809	Procollagen-lysine,2-oxoglutarate 5-dioxygenase 1	PLOD1	1636
27.8269	27.9287	27.9673	28.0877		11	11	11	22.1	22.1	22.1	53.879	0	72.706	3759800000	88	1.05358	Q02818	Q02818	Nucleobindin-1	NUCB1	1637
28.787	28.663	28.7401	28.3012		7	7	7	26.7	26.7	26.7	32.728	0	150.16	6094700000	72	0.270325	Q02878	Q02878	60S ribosomal protein L6	RPL6	1638
24.3153	24.151	24.3406	24.2523		5	5	5	2.7	2.7	2.7	183.26	0	9.0761	322880000	33	0.23637	Q02880;P11388	Q02880	DNA topoisomerase 2-beta	TOP2B	1639
27.0253	26.8143	27.0376	26.4851		7	7	7	25.2	25.2	25.2	34.061	0	113.47	1865300000	63	0.0807539	Q02978	Q02978	Mitochondrial 2-oxoglutarate/malate carrier protein	SLC25A11	1640
26.176	26.4041	26.0044	26.7572		5	5	5	17.4	17.4	17.4	45.884	0	44.737	1168900000	47	1.00179	Q03154	Q03154	Aminoacylase-1	ACY1	1641
25.1933	24.701	24.9518	24.117		6	6	6	11.8	11.8	11.8	72.66	0	28.154	551910000	22	0.0373552	Q03169	Q03169	Tumor necrosis factor alpha-induced protein 2	TNFAIP2	1642
27.2756	27.7131	27.7612	27.5093		12	10	10	18.7	17.3	17.3	69.948	0	55.633	3064100000	64	0.797346	Q03252	Q03252	Lamin-B2	LMNB2	1643
26.572	27.0292	26.7291	26.4212		4	4	4	17	17	17	36.978	0	285.65	1756100000	57	0.735508	Q03405	Q03405	Urokinase plasminogen activator surface receptor	PLAUR	1644
27.5463	27.6654	27.6267	26.7859		11	11	11	19.6	19.6	19.6	87.217	0	177.35	2993000000	69	0.309489	Q03518	Q03518	Antigen peptide transporter 1	TAP1	1645
28.3664	28.6524	28.6182	27.8968		9	9	8	13.1	13.1	12	75.663	0	93.653	5560000000	77	0.464019	Q03519	Q03519	Antigen peptide transporter 2	TAP2	1646
27.1657	27.2427	26.9604	27.4085		9	9	9	19.4	19.4	19.4	60.218	0	21.241	2226400000	67	0.422291	Q04206	Q04206	Transcription factor p65	RELA	1647
26.7104	26.5803	26.7383	26.5382		4	4	4	18.2	18.2	18.2	33.325	0	323.31	1496700000	50	0.24075	Q04323	Q04323	UBX domain-containing protein 1	UBXN1	1648
27.0301	27.0755	27.0614	27.1568		7	7	7	16.1	16.1	16.1	80.473	0	48.74	1982600000	44	0.102133	Q04446	Q04446	1,4-alpha-glucan-branching enzyme	GBE1	1649
28.8455	28.9328	28.9226	28.9105		17	17	16	12.8	12.8	12.1	175.49	0	323.31	7066500000	126	0.313913	Q04637;REV__Q8NEG2	Q04637	Eukaryotic translation initiation factor 4 gamma 1	EIF4G1	1650
27.2448	27.331	27.3679	27.0912		5	5	5	26.1	26.1	26.1	20.777	0	28.642	2469400000	63	0.727077	Q04760	Q04760	Lactoylglutathione lyase	GLO1	1652
27.4062	27.4389	27.496	27.3125		2	2	2	11.5	11.5	11.5	17.259	0.00065445	2.4043	2371100000	11	0.577397	Q04837	Q04837	Single-stranded DNA-binding protein, mitochondrial	SSBP1	1653
24.3493	24.137	23.8432	24.5673		6	6	6	12.8	12.8	12.8	68.519	0	8.2603	319520000	8	0.0692159	Q04864	Q04864	Proto-oncogene c-Rel	REL	1654
27.7758	27.4932	27.7292	27.7585		6	4	4	24.8	17.5	17.5	28.218	0	252.37	3268100000	45	1.27053	Q04917	Q04917	14-3-3 protein eta	YWHAH	1655
27.6812	27.7451	27.9826	27.8107		2	2	2	18.4	18.4	18.4	16.691	0	6.8826	3247400000	24	0.219922	Q04941	Q04941	Proteolipid protein 2	PLP2	1656
26.2505	26.0917	25.8914	26.0789		5	5	5	18.1	18.1	18.1	48.357	0	43.04	1089300000	42	0.197346	Q05048	Q05048	Cleavage stimulation factor subunit 1	CSTF1	1657
NaN	22.5066	NaN	23.1611		4	2	2	5.4	3.4	3.4	97.407	0	8.0119	61039000	4	1.25448	Q05193	Q05193	Dynamin-1	DNM1	1658
26.2801	26.3307	25.6939	25.9799		5	5	5	8.2	8.2	8.2	88.105	0	193.44	1115300000	57	0.214658	Q05209	Q05209	Tyrosine-protein phosphatase non-receptor type 12	PTPN12	1659
NaN	NaN	NaN	24.1605		2	2	2	6.4	6.4	6.4	53.542	0	4.6325	197350000	8	0	Q05519	Q05519	Serine/arginine-rich splicing factor 11	SRSF11	1660
24.9663	25.0358	25.0648	24.7373		5	5	5	6.1	6.1	6.1	77.504	0	5.7459	485440000	24	0.593741	Q05655	Q05655	Protein kinase C delta type;Protein kinase C delta type regulatory subunit;Protein kinase C delta type catalytic subunit	PRKCD	1661
27.0234	27.0533	27.0674	27.0876		7	7	7	12.9	12.9	12.9	68.436	0	51.636	2125900000	59	0.0842508	Q06124	Q06124	Tyrosine-protein phosphatase non-receptor type 11	PTPN11	1665
24.6229	24.4792	24.7189	24.4116		2	2	2	4.7	4.7	4.7	76.28	0	6.0998	317030000	7	0.0984094	Q06187	Q06187	Tyrosine-protein kinase BTK	BTK	1666
23.2315	23.288	23.22	23.667		3	3	3	5.4	5.4	5.4	57.398	0	4.2823	151660000	11	0.780126	Q06203	Q06203	Amidophosphoribosyltransferase	PPAT	1667
28.0889	28.0657	28.2162	27.8491	+	9	9	9	17.5	17.5	17.5	78.806	0	79.659	4011400000	88	1.44624	Q06210;O94808	Q06210	Glutamine--fructose-6-phosphate aminotransferase [isomerizing] 1	GFPT1	1668
27.9906	27.9763	28.0095	28.0017		5	5	5	20.9	20.9	20.9	28.723	0	14.902	4638800000	86	0.183105	Q06323	Q06323	Proteasome activator complex subunit 1	PSME1	1669
NaN	23.6763	NaN	NaN		3	3	2	7.6	7.6	5	55.637	0	5.1492	85726000	5	0	Q06330	Q06330	Recombining binding protein suppressor of hairless	RBPJ	1670
23.6687	23.5107	23.5457	23.8053		3	3	3	7.5	7.5	7.5	51.295	0	9.1997	190260000	8	0.670078	Q06546	Q06546	GA-binding protein alpha chain	GABPA	1671
23.8555	23.7697	23.9694	NaN		2	2	2	8.1	8.1	8.1	42.429	0	7.2122	214230000	9	0.445259	Q06587	Q06587	E3 ubiquitin-protein ligase RING1	RING1	1672
23.9421	23.928	24.0285	23.8847		5	3	3	9	4.7	4.7	71.174	0	61.08	232680000	17	0.449566	Q06787	Q06787	Fragile X mental retardation protein 1	FMR1	1673
30.6265	30.604	30.4395	30.077		6	6	4	28.1	28.1	18.6	22.11	0	19.767	21157000000	116	0.57007	Q06830	Q06830	Peroxiredoxin-1	PRDX1	1674
24.3675	24.2797	24.6611	24.4157		12	1	0	40.4	4.9	0	40.862	0	47.36	330000000	24	0.341254	Q07000;P30501	Q07000;P30501	HLA class I histocompatibility antigen, Cw-15 alpha chain;HLA class I histocompatibility antigen, Cw-2 alpha chain	HLA-C	1675
29.9779	29.9307	30.2173	29.7842		5	5	5	28.7	28.7	28.7	21.634	0	37.465	14968000000	66	0.1088	Q07020	Q07020	60S ribosomal protein L18	RPL18	1676
24.8713	25.1378	24.5947	25.4239	+	3	3	3	19.1	19.1	19.1	31.362	0	34.08	479860000	22	1.35532	Q07021	Q07021	Complement component 1 Q subcomponent-binding protein, mitochondrial	C1QBP	1677
27.8764	28.2792	27.9898	28.1899		2	2	2	5.2	5.2	5.2	48.227	0	3.8231	4345700000	16	0.83952	Q07666	Q07666	KH domain-containing, RNA-binding, signal transduction-associated protein 1	KHDRBS1	1679
25.8707	26.4957	26.3316	26.0525		3	3	3	19.3	19.3	19.3	21.184	0	24.025	1167700000	25	0.401304	Q07812	Q07812	Apoptosis regulator BAX	BAX	1680
24.4317	24.6726	24.5203	24.6333		3	3	3	7.7	7.7	7.7	37.337	0	16.478	342680000	22	0.203542	Q07820	Q07820	Induced myeloid leukemia cell differentiation protein Mcl-1	MCL1	1681
24.0612	24.1548	24.3663	23.8812		4	2	1	7.5	4.7	2.3	65.309	0	10.054	271270000	18	0.529824	Q07866	Q07866	Kinesin light chain 1	KLC1	1682
29.1735	29.0157	29.2233	29.1171		9	9	8	33.1	33.1	30.2	27.744	0	186.35	8454000000	181	0.107795	Q07955	Q07955	Serine/arginine-rich splicing factor 1	SRSF1	1683
26.5329	26.5723	26.5486	26.9198		6	6	6	17.3	17.3	17.3	50.435	0	178.06	1534800000	50	1.08221	Q07960	Q07960	Rho GTPase-activating protein 1	ARHGAP1	1684
NaN	NaN	NaN	NaN		2	2	2	3.3	3.3	3.3	76.631	0	3.7708	54944000	4	0	Q08188	Q08188	Protein-glutamine gamma-glutamyltransferase E;Protein-glutamine gamma-glutamyltransferase E 50 kDa catalytic chain;Protein-glutamine gamma-glutamyltransferase E 27 kDa non-catalytic chain	TGM3	1685
30.0903	30.2588	30.1507	30.2755		22	22	22	20.6	20.6	20.6	140.96	0	288.99	18711000000	291	0.0687358	Q08211	Q08211	ATP-dependent RNA helicase A	DHX9	1687
25.0014	25.094	25.2836	25.1153		3	3	3	2.9	2.9	2.9	167.35	0	10.274	513020000	18	0.0662537	Q08378	Q08378	Golgin subfamily A member 3	GOLGA3	1689
25.7648	25.9435	25.7528	25.7602		7	7	7	9	9	9	113.08	0	124.94	863460000	36	0.183359	Q08379	Q08379	Golgin subfamily A member 2	GOLGA2	1690
22.9859	23.1553	23.3613	NaN		3	3	3	7.5	7.5	7.5	65.33	0	20.276	176660000	7	0.27733	Q08380	Q08380	Galectin-3-binding protein	LGALS3BP	1691
24.3262	24.2279	24.6458	24.687		2	2	2	5.9	5.9	5.9	40.763	0	22.939	327750000	15	0.165231	Q08752	Q08752	Peptidyl-prolyl cis-trans isomerase D	PPID	1693
26.3882	26.402	26.5016	26.4677		3	3	3	4.8	4.8	4.8	81.074	0	46.376	1257800000	23	0.0399942	Q08945	Q08945	FACT complex subunit SSRP1	SSRP1	1694
NaN	23.2069	23.444	23.2697		2	2	2	2.9	2.9	2.9	101.05	0	8.7108	166420000	11	0.128964	Q08AF3	Q08AF3	Schlafen family member 5	SLFN5	1695
28.344	28.2184	28.2082	28.388		10	10	10	16.9	16.9	16.9	86.47	0	70.575	4886300000	88	0.00247541	Q08J23	Q08J23	tRNA (cytosine(34)-C(5))-methyltransferase	NSUN2	1697
26.0851	26.0895	26.0645	26.2827		4	4	1	8.7	8.7	3.3	47.655	0	15.335	1105700000	50	0.0638837	Q09028	Q09028	Histone-binding protein RBBP4	RBBP4	1698
25.0069	25.4852	26.1093	24.9548	+	5	5	5	7.2	7.2	7.2	91.838	0	12.391	737660000	16	1.72743	Q09161	Q09161	Nuclear cap-binding protein subunit 1	NCBP1	1699
23.0159	23.0488	22.9555	23.1549		2	2	2	0.9	0.9	0.9	264.16	0	6.9085	122110000	11	0.101677	Q09472;Q92793	Q09472;Q92793	Histone acetyltransferase p300;CREB-binding protein	EP300;CREBBP	1700
27.1292	27.0145	27.0844	27.5203		9	9	9	3.2	3.2	3.2	629.09	0	183.83	2134100000	78	0.344547	Q09666	Q09666	Neuroblast differentiation-associated protein AHNAK	AHNAK	1701
27.1461	27.0728	27.3564	27.669		16	16	16	22.3	22.3	22.3	114.87	0	179.36	2372300000	83	0.974651	Q0VD83	Q0VD83	Apolipoprotein B receptor	APOBR	1703
24.7145	24.5714	24.6633	24.6508		2	2	2	4.3	4.3	4.3	54.794	0	36.843	385120000	13	0.804746	Q0VDF9	Q0VDF9	Heat shock 70 kDa protein 14	HSPA14	1704
NaN	23.3961	NaN	NaN		2	2	2	4.5	4.5	4.5	51.55	0	17.021	113400000	7	0	Q10469	Q10469	Alpha-1,6-mannosyl-glycoprotein 2-beta-N-acetylglucosaminyltransferase	MGAT2	1706
NaN	24.7506	25.0583	24.9723		3	3	3	6.3	6.3	6.3	64.732	0	13.966	457670000	15	0.0142418	Q10471	Q10471	Polypeptide N-acetylgalactosaminyltransferase 2;Polypeptide N-acetylgalactosaminyltransferase 2 soluble form	GALNT2	1707
25.3668	25.0738	25.1232	25.3078		7	7	7	9.1	9.1	9.1	104.64	0	41.094	593820000	45	0.121732	Q10567;P63010	Q10567;P63010	AP-1 complex subunit beta-1;AP-2 complex subunit beta	AP1B1;AP2B1	1709
25.7601	25.7074	25.6102	25.4587		9	9	9	6.4	6.4	6.4	160.88	0	19.085	764690000	47	0.498774	Q10570	Q10570	Cleavage and polyadenylation specificity factor subunit 1	CPSF1	1710
23.5881	23.6382	24.3062	23.0757		2	2	2	5.3	5.3	5.3	35.724	0	4.0149	212200000	14	0.199316	Q10588	Q10588	ADP-ribosyl cyclase/cyclic ADP-ribose hydrolase 2	BST1	1712
26.5254	26.5501	26.3841	26.7451		6	6	6	11.4	11.4	11.4	58.252	0	31.792	1518100000	53	1.26102	Q10713	Q10713	Mitochondrial-processing peptidase subunit alpha	PMPCA	1713
25.645	25.6084	25.5247	25.3595		8	8	8	8.1	8.1	8.1	134.28	0	44.087	708370000	55	0.504647	Q12768	Q12768	WASH complex subunit strumpellin	KIAA0196	1714
24.724	24.5888	NaN	24.4721		6	6	6	4.8	4.8	4.8	162.12	0	7.9326	311510000	9	0.164558	Q12769	Q12769	Nuclear pore complex protein Nup160	NUP160	1715
23.8552	23.6575	24.0884	23.7964		3	3	3	4.7	4.7	4.7	89.034	0	9.1994	213650000	22	0.0220159	Q12788	Q12788	Transducin beta-like protein 3	TBL3	1716
23.4322	22.8965	23.121	23.6649	+	4	4	4	2.6	2.6	2.6	238.87	0	7.2155	139200000	10	1.95389	Q12789	Q12789	General transcription factor 3C polypeptide 1	GTF3C1	1717
23.93	24.0097	23.8144	23.7485	+	2	2	2	4.3	4.3	4.3	40.282	0.0036585	1.9444	195250000	12	1.6906	Q12792	Q12792	Twinfilin-1	TWF1	1718
26.1978	26.3379	26.2888	25.9689		5	5	5	7	7	7	85.862	0	10.775	1017300000	30	0.177112	Q12797	Q12797	Aspartyl/asparaginyl beta-hydroxylase	ASPH	1719
24.4698	NaN	NaN	24.7963		3	3	3	7.2	7.2	7.2	54.722	0	27.208	340510000	3	0.243326	Q12834	Q12834	Cell division cycle protein 20 homolog	CDC20	1720
25.1966	25.816	NaN	25.0757	+	1	1	1	3.7	3.7	3.7	34.18	0.002849	2.1812	395640000	9	2.05341	Q12846	Q12846	Syntaxin-4	STX4	1721
25.2711	25.4933	25.5778	25.8929		3	3	3	7.8	7.8	7.8	58.848	0	37.393	769510000	28	0.416678	Q12874	Q12874	Splicing factor 3A subunit 3	SF3A3	1723
NaN	NaN	NaN	NaN		3	3	3	1.8	1.8	1.8	213.57	0	3.4795	147710000	10	0	Q12888	Q12888	Tumor suppressor p53-binding protein 1	TP53BP1	1725
26.884	27.7353	27.3171	27.3356		2	2	2	8.3	8.3	8.3	34.352	0	37.601	2636400000	34	0.943279	Q12904	Q12904	Aminoacyl tRNA synthase complex-interacting multifunctional protein 1;Endothelial monocyte-activating polypeptide 2	AIMP1	1726
26.9813	27.0888	27.0374	26.8653		7	7	7	27.7	27.7	27.7	43.062	0	30.331	1843000000	44	0.0298546	Q12905	Q12905	Interleukin enhancer-binding factor 2	ILF2	1727
28.2938	28.4975	28.9214	28.656		11	11	11	14.2	14.2	14.2	95.337	0	165.73	6514200000	93	0.150814	Q12906	Q12906	Interleukin enhancer-binding factor 3	ILF3	1728
27.8003	27.9234	28.0349	27.844		5	5	5	12.1	12.1	12.1	40.228	0	29.92	3594700000	57	0.939501	Q12907	Q12907	Vesicular integral-membrane protein VIP36	LMAN2	1729
30.8454	31.0462	28.2519	29.8976		4	4	4	8.3	8.3	8.3	62.121	0	15.325	20109000000	38	0.23611	Q12912	Q12912	Lymphoid-restricted membrane protein;Processed lymphoid-restricted membrane protein	LRMP	1730
24.1137	23.9466	23.6529	23.9104	+	3	3	3	4.3	4.3	4.3	145.94	0	35.045	206840000	17	2.14931	Q12913	Q12913	Receptor-type tyrosine-protein phosphatase eta	PTPRJ	1731
27.8436	27.7485	27.7645	27.9932		13	13	13	20.6	20.6	20.6	80.109	0	175.17	3529900000	110	0.498729	Q12931	Q12931	Heat shock protein 75 kDa, mitochondrial	TRAP1	1732
25.7284	25.9049	25.6334	25.6674		6	5	5	7.6	6.5	6.5	127.06	0	65.044	786050000	32	0.00931704	Q12965	Q12965	Unconventional myosin-Ie	MYO1E	1733
24.2891	24.0272	24.2356	24.3639		3	3	3	14.8	14.8	14.8	38.478	0	5.8316	280750000	14	0.785505	Q12972	Q12972	Nuclear inhibitor of protein phosphatase 1;Activator of RNA decay	PPP1R8	1734
25.2694	25.0903	25.2163	24.9323		3	3	3	4.1	4.1	4.1	97.597	0	7.5675	541390000	23	0.0819499	Q12979	Q12979	Active breakpoint cluster region-related protein	ABR	1736
24.4382	24.3638	24.4608	23.9784		2	2	2	3.3	3.3	3.3	82.921	0	23.405	323880000	12	0.0948762	Q12996	Q12996	Cleavage stimulation factor subunit 3	CSTF3	1738
26.7361	26.6935	26.5674	26.5852		5	5	5	17.1	17.1	17.1	35.816	0	16.612	1450400000	31	0.0354386	Q13011	Q13011	Delta(3,5)-Delta(2,4)-dienoyl-CoA isomerase, mitochondrial	ECH1	1739
25.1468	25.3927	25.1102	25.2859		4	4	4	10.3	10.3	10.3	55.63	0	109.65	578170000	20	0.343636	Q13043;Q13188	Q13043	Serine/threonine-protein kinase 4;Serine/threonine-protein kinase 4 37kDa subunit;Serine/threonine-protein kinase 4 18kDa subunit	STK4	1740
26.7547	26.77	26.7108	26.864		11	11	11	9.8	9.8	9.8	144.75	0	55.213	1709900000	98	0.28375	Q13045	Q13045	Protein flightless-1 homolog	FLII	1741
26.3945	26.2072	26.2051	25.9927	+	5	5	5	12.9	12.9	12.9	62.328	0	57.299	1134300000	40	1.80907	Q13057	Q13057	Bifunctional coenzyme A synthase;Phosphopantetheine adenylyltransferase;Dephospho-CoA kinase	COASY	1742
NaN	NaN	NaN	NaN		2	2	2	4.6	4.6	4.6	46.163	0	8.3012	221300000	9	0	Q13077	Q13077	TNF receptor-associated factor 1	TRAF1	1743
24.4088	24.3979	24.4059	24.3941		4	4	4	2	2	2	265.55	0	4.8768	316960000	12	0.0151726	Q13085	Q13085	Acetyl-CoA carboxylase 1;Biotin carboxylase	ACACA	1744
24.3876	24.1736	24.4406	24.7957		3	3	3	10.7	10.7	10.7	60.187	0	30.436	322510000	15	0.398177	Q13094	Q13094	Lymphocyte cytosolic protein 2	LCP2	1745
26.6765	26.7388	26.5949	26.7833		6	6	6	18.3	18.3	18.3	55.536	0	80.868	1532300000	54	0.623223	Q13098	Q13098	COP9 signalosome complex subunit 1	GPS1	1746
23.7244	24.1098	24.0266	24.1615		4	4	4	6.3	6.3	6.3	108.56	0	10.731	275290000	15	0.027364	Q13107	Q13107	Ubiquitin carboxyl-terminal hydrolase 4	USP4	1747
NaN	NaN	21.9542	NaN		2	2	2	1	1	1	217.95	0	3.1661	50120000	6	0	Q13129	Q13129	Zinc finger protein Rlf	RLF	1749
25.1465	24.9261	25.1049	25.1067		4	4	4	10.4	10.4	10.4	64.009	0	11.494	525870000	25	0.18072	Q13131;P54646	Q13131	5-AMP-activated protein kinase catalytic subunit alpha-1	PRKAA1	1750
24.1227	NaN	NaN	NaN		5	5	5	5.6	5.6	5.6	135.78	0	11.491	209120000	4	0	Q13136;O75145;O75334	Q13136	Liprin-alpha-1	PPFIA1	1751
25.7471	25.7121	25.5413	25.6894		6	6	6	11.9	11.9	11.9	80.379	0	19.447	789510000	33	0.479958	Q13144	Q13144	Translation initiation factor eIF-2B subunit epsilon	EIF2B5	1752
26.5919	27.1105	26.8824	26.9741		3	3	3	6.8	6.8	6.8	44.739	0	94.144	1770300000	30	0.288356	Q13148	Q13148	TAR DNA-binding protein 43	TARDBP	1753
NaN	NaN	23.1012	NaN		5	2	2	13.4	5.3	5.3	60.646	0	4.7488	85081000	7	0	Q13153;O75914	Q13153	Serine/threonine-protein kinase PAK 1	PAK1	1755
26.6943	26.8001	26.7589	26.7445		4	4	4	18.1	18.1	18.1	35.348	0	38.554	1584700000	36	0.0710503	Q13155	Q13155	Aminoacyl tRNA synthase complex-interacting multifunctional protein 2	AIMP2	1756
25.4737	25.5029	25.5703	25.2695		5	4	4	22.5	19.6	19.6	30.54	0	24.127	650460000	32	0.0568042	Q13162	Q13162	Peroxiredoxin-4	PRDX4	1757
27.6339	27.6449	27.6948	27.5983		5	5	2	14.7	14.7	6.3	58.042	0	73.253	3325500000	82	0.0629518	Q13177	Q13177	Serine/threonine-protein kinase PAK 2;PAK-2p27;PAK-2p34	PAK2	1758
26.4185	26.5101	26.6621	26.6672		2	2	2	15.3	15.3	15.3	20.811	0	5.5656	1476000000	18	0.0169139	Q13185;P83916	Q13185;P83916	Chromobox protein homolog 3;Chromobox protein homolog 1	CBX3;CBX1	1759
28.7029	28.6712	28.6327	28.5336		12	12	12	16.5	16.5	16.5	100.2	0	146.74	6250600000	120	0.108962	Q13200	Q13200	26S proteasome non-ATPase regulatory subunit 2	PSMD2	1760
24.6043	24.7651	24.8394	24.8001		3	3	3	18.3	18.3	18.3	19.015	0	7.7516	429840000	29	0.0588988	Q13232	Q13232	Nucleoside diphosphate kinase 3	NME3	1761
26.106	25.8494	26.3256	25.8274		6	5	5	25.8	22.6	22.6	25.542	0	22.986	1055700000	34	0.0572405	Q13242	Q13242	Serine/arginine-rich splicing factor 9	SRSF9	1762
28.5713	28.6578	28.7285	28.579		4	4	3	10.8	10.8	8.1	39.586	0	7.8131	5989700000	36	0.0820886	Q13247;Q08170	Q13247;Q08170	Serine/arginine-rich splicing factor 6;Serine/arginine-rich splicing factor 4	SRSF6;SRSF4	1764
27.0939	27.0434	26.8286	27.3806	+	12	12	12	23.5	23.5	23.5	88.549	0	105.18	2522900000	77	1.86633	Q13263	Q13263	Transcription intermediary factor 1-beta	TRIM28	1765
27.7911	27.9121	27.7193	27.7519	+	6	6	6	15.7	15.7	15.7	52.164	0	54.564	3464900000	61	1.36253	Q13283	Q13283	Ras GTPase-activating protein-binding protein 1	G3BP1	1767
24.0179	24.3391	23.6635	23.7494		2	2	2	9	9	9	41	0	15.765	239560000	19	0.380184	Q13303	Q13303	Voltage-gated potassium channel subunit beta-2	KCNAB2	1768
23.8306	NaN	24.3051	23.9103		5	2	2	9	3.3	3.3	70.782	0.0028617	2.1993	273240000	8	0.265011	Q13310	Q13310	Polyadenylate-binding protein 4	PABPC4	1769
25.6225	26.0668	25.9774	26.3789		4	4	4	20.9	20.9	20.9	36.501	0	92.412	1009000000	47	0.609946	Q13347	Q13347	Eukaryotic translation initiation factor 3 subunit I	EIF3I	1771
22.38	NaN	NaN	22.2961		2	2	2	4	4	4	61.06	0	3.0136	55312000	4	0.0797061	Q13362	Q13362	Serine/threonine-protein phosphatase 2A 56 kDa regulatory subunit gamma isoform	PPP2R5C	1772
28.7343	28.5816	28.6589	28.439		7	7	5	13	13	9.1	47.535	0	27.803	5926200000	66	0.21007	Q13363	Q13363	C-terminal-binding protein 1	CTBP1	1773
NaN	23.204	23.0543	23.5698		4	4	4	3.6	3.6	3.6	181.67	0	7.4582	126150000	6	1.05299	Q13395	Q13395	Probable methyltransferase TARBP1	TARBP1	1774
27.1397	27.3797	27.2321	27.2833		4	4	1	24.5	24.5	6.1	16.495	0	7.5827	2526400000	47	0.0133026	Q13404	Q13404	Ubiquitin-conjugating enzyme E2 variant 1	UBE2V1	1776
27.5101	27.7323	27.4716	27.6885		7	7	7	20.6	20.6	20.6	51.419	0	57.239	3022200000	81	0.85041	Q13418	Q13418	Integrin-linked protein kinase	ILK	1779
27.8473	28.1911	28.1405	27.7591	+	10	10	10	11	11	11	113.89	0	15.357	3831600000	36	1.81378	Q13423	Q13423	NAD(P) transhydrogenase, mitochondrial	NNT	1780
24.4546	24.6421	24.7733	24.4689		3	3	3	2.9	2.9	2.9	152.1	0	59.554	396900000	18	0.0668603	Q13428	Q13428	Treacle protein	TCOF1	1782
27.1438	27.2652	27.0505	27.6031		8	8	8	12.5	12.5	12.5	100.23	0	52.271	2431000000	38	0.168622	Q13435	Q13435	Splicing factor 3B subunit 2	SF3B2	1783
24.2809	24.6456	24.2647	24.4098		5	5	5	2.7	2.7	2.7	243.4	0	14.752	310760000	21	0.867279	Q13459	Q13459	Unconventional myosin-IXb	MYO9B	1787
NaN	NaN	NaN	21.8015		2	2	2	3.1	3.1	3.1	100.14	0	4.4254	36944000	6	0	Q13469	Q13469	Nuclear factor of activated T-cells, cytoplasmic 2	NFATC2	1788
27.0308	27.0225	26.9891	26.6579		11	11	11	15.8	15.8	15.8	92.967	0	32.489	1670200000	71	0.0259783	Q13488;A6NHQ4	Q13488	V-type proton ATPase 116 kDa subunit a isoform 3	TCIRG1	1789
24.4089	24.6172	24.5144	24.3689		2	2	2	3.5	3.5	3.5	70.754	0	3.2708	350430000	19	0.0883957	Q13492;O60641	Q13492;O60641	Phosphatidylinositol-binding clathrin assembly protein;Clathrin coat assembly protein AP180	PICALM;SNAP91	1790
NaN	NaN	NaN	22.6847		3	3	3	4.1	4.1	4.1	69.931	0.00034758	2.9062	83478000	4	0	Q13496	Q13496	Myotubularin	MTM1	1791
NaN	NaN	NaN	NaN		2	2	2	6.6	6.6	6.6	47.687	0	8.9873	173400000	9	0	Q13501	Q13501	Sequestosome-1	SQSTM1	1792
24.0834	24.0802	23.9647	24.1146		2	2	2	2	2	2	116.99	0	7.4309	249170000	14	0.140658	Q13523	Q13523	Serine/threonine-protein kinase PRP4 homolog	PRPF4B	1795
24.936	24.7547	24.859	25.2555		2	2	2	16.6	16.6	16.6	18.243	0	9.3465	484820000	21	0.396395	Q13526	Q13526	Peptidyl-prolyl cis-trans isomerase NIMA-interacting 1	PIN1	1796
23.2281	23.1316	23.3567	22.7677		2	2	2	4.6	4.6	4.6	55.102	0	4.4766	133730000	4	0.142314	Q13547;Q92769	Q13547;Q92769	Histone deacetylase 1;Histone deacetylase 2	HDAC1;HDAC2	1798
26.5324	26.6861	26.4971	26.6488		6	6	6	18	18	18	44.23	0	40.718	1483600000	50	0.134373	Q13561	Q13561	Dynactin subunit 2	DCTN2	1800
24.4478	24.4986	24.3106	24.293		3	3	3	7.7	7.7	7.7	60.246	0	4.7651	305720000	10	0.0985141	Q13564	Q13564	NEDD8-activating enzyme E1 regulatory subunit	NAE1	1801
25.0257	24.7876	25.0347	24.9296		4	4	4	8.6	8.6	8.6	56.043	0	8.4432	513830000	21	0.446528	Q13568	Q13568	Interferon regulatory factor 5	IRF5	1802
24.7139	24.9904	NaN	25.3534		3	3	3	9.1	9.1	9.1	61.494	0	52.717	338860000	7	0.430992	Q13573	Q13573	SNW domain-containing protein 1	SNW1	1803
NaN	23.2879	23.5355	23.5036		1	1	1	1.5	1.5	1.5	124.13	0	3.8972	147200000	10	0.0981261	Q13574	Q13574	Diacylglycerol kinase zeta	DGKZ	1804
26.0696	26.4483	26.475	26.3211		2	2	2	3.4	3.4	3.4	77.422	0	31.974	1204400000	38	0.316989	Q13586	Q13586	Stromal interaction molecule 1	STIM1	1806
25.1959	25.249	25.1473	24.9899		3	2	2	10.6	7.4	7.4	32.688	0	20.846	535670000	14	0.0180777	Q13595	Q13595	Transformer-2 protein homolog alpha	TRA2A	1807
25.939	25.9298	25.9317	25.9177		7	7	7	12.6	12.6	12.6	86.982	0	82.858	945970000	26	0.015002	Q13617	Q13617	Cullin-2	CUL2	1809
24.4082	24.7287	24.4873	24.8392		5	5	5	7	7	7	88.929	0	14.376	374420000	16	0.863236	Q13618	Q13618	Cullin-3	CUL3	1810
NaN	NaN	NaN	NaN		3	3	3	3.8	3.8	3.8	87.679	0	4.7616	189350000	7	0	Q13619;Q13620	Q13619;Q13620	Cullin-4A;Cullin-4B	CUL4A;CUL4B	1811
23.7392	24.1346	23.5519	23.4576		2	2	1	10.8	10.8	5.2	21.569	0	4.5568	202070000	12	0.255312	Q13636	Q13636	Ras-related protein Rab-31	RAB31	1813
27.2376	27.1702	27.1419	27.1292		10	10	10	16.1	16.1	16.1	91.916	0	63.784	2226700000	91	0.346898	Q13724	Q13724	Mannosyl-oligosaccharide glucosidase	MOGS	1817
NaN	NaN	NaN	NaN		2	2	2	4.6	4.6	4.6	65.102	0	12.467	948390000	14	0	Q13740	Q13740	CD166 antigen	ALCAM	1818
23.9109	23.715	23.4516	24.4577		3	3	2	10.4	10.4	6.5	44.355	0	9.9116	261490000	13	0.183619	Q13761	Q13761	Runt-related transcription factor 3	RUNX3	1819
25.7199	25.2405	25.8615	26.2326		11	11	11	5.1	5.1	5.1	284.54	0	32.031	745840000	41	0.21195	Q13813	Q13813	Spectrin alpha chain, non-erythrocytic 1	SPTAN1	1821
28.7787	29.2003	29.2123	29.1298		11	11	3	32.5	32.5	11.9	48.991	0	236.46	8399600000	157	0.504777	Q13838	Q13838	Spliceosome RNA helicase DDX39B	DDX39B	1822
24.1047	24.3943	24.077	23.9604		2	2	2	9.6	9.6	9.6	32.789	0	21.87	273840000	7	0.414756	Q13868	Q13868	Exosome complex component RRP4	EXOSC2	1824
24.554	24.5411	24.4939	24.4498		3	3	3	6.7	6.7	6.7	58.06	0	52.774	331320000	29	0.0227927	Q13884	Q13884	Beta-1-syntrophin	SNTB1	1825
22.868	22.7505	23.1121	23.0691	+	2	2	2	3.9	3.9	3.9	49.601	0	5.2925	108570000	8	1.91259	Q13895	Q13895	Bystin	BYSL	1827
24.4196	24.2398	24.3079	24.4075		4	4	4	4.3	4.3	4.3	120.55	0	6.6077	263190000	7	0.0781593	Q13905	Q13905	Rap guanine nucleotide exchange factor 1	RAPGEF1	1828
25.6802	25.7013	25.5875	25.9449		3	3	3	19.8	19.8	19.8	21.508	0	18.486	841200000	20	0.469539	Q13951	Q13951	Core-binding factor subunit beta	CBFB	1830
24.6734	24.7947	24.5031	25.2199		4	4	4	2.4	2.4	2.4	225.49	0	9.2308	440350000	15	1.11735	Q14008	Q14008	Cytoskeleton-associated protein 5	CKAP5	1831
24.9933	24.8976	25.1314	25.4367		5	5	5	17.6	17.6	17.6	41.337	0	11.38	587950000	37	0.269353	Q14012	Q14012	Calcium/calmodulin-dependent protein kinase type 1	CAMK1	1832
26.5277	26.6588	26.5682	26.6267		3	3	3	28.9	28.9	28.9	15.945	0	8.4467	1538100000	26	0.295906	Q14019	Q14019	Coactosin-like protein	COTL1	1833
27.0442	26.9465	27.2168	27.0517		8	8	7	27	27	24.8	38.434	0	49.969	2184700000	46	0.202956	Q14103	Q14103	Heterogeneous nuclear ribonucleoprotein D0	HNRNPD	1834
26.0308	26.0553	26.0107	25.6671		3	3	3	7.1	7.1	7.1	54.29	0	37.007	1049800000	41	0.505596	Q14108	Q14108	Lysosome membrane protein 2	SCARB2	1835
25.3525	25.6488	25.6098	25.775		7	7	7	15.3	15.3	15.3	83.629	0	53.016	742490000	44	0.0123932	Q14137	Q14137	Ribosome biogenesis protein BOP1	BOP1	1836
24.2442	24.1943	24.204	24.1946		3	3	3	3.6	3.6	3.6	122.56	0	16.274	258020000	14	0.14917	Q14139	Q14139	Ubiquitin conjugation factor E4 A	UBE4A	1837
23.6276	23.5284	NaN	23.6939		2	2	2	3.4	3.4	3.4	69.666	0	2.975	167300000	9	0.292134	Q14145	Q14145	Kelch-like ECH-associated protein 1	KEAP1	1838
23.518	23.7165	23.7689	23.2191	+	4	4	4	3.8	3.8	3.8	107.11	0	4.6971	185000000	11	1.38974	Q14149	Q14149	MORC family CW-type zinc finger protein 3	MORC3	1839
25.5835	25.2333	25.3735	25.6364		5	5	4	5.6	5.6	4.8	107.47	0	10.469	771810000	21	0.0227838	Q14151	Q14151	Scaffold attachment factor B2	SAFB2	1840
29.889	30.0975	29.9519	30.1032		35	35	35	24.5	24.5	24.5	166.57	0	323.31	15764000000	375	0.531882	Q14152	Q14152	Eukaryotic translation initiation factor 3 subunit A	EIF3A	1841
25.3148	24.7841	25.0036	25.0769		4	4	4	6.5	6.5	6.5	114.53	0	15.4	515920000	19	0.288439	Q14157	Q14157	Ubiquitin-associated protein 2-like	UBAP2L	1842
23.6542	23.6203	23.7935	23.9616		6	6	6	5	5	5	174.88	0	8.8859	214400000	9	0.584794	Q14160;Q9BTT6	Q14160	Protein scribble homolog	SCRIB	1843
26.1004	26.1919	26.4084	26.1345		7	7	5	11.7	11.7	9.5	84.542	0	104.02	1149300000	43	0.289968	Q14161	Q14161	ARF GTPase-activating protein GIT2	GIT2	1844
25.9167	26.1572	26.1777	26.27		2	2	2	9.9	9.9	9.9	32.233	0	32.128	1141300000	36	0.289368	Q14165	Q14165	Malectin	MLEC	1845
27.0604	26.9012	27.0684	27.4277		9	9	9	20.7	20.7	20.7	74.403	0	60.635	2190600000	95	0.548618	Q14166	Q14166	Tubulin--tyrosine ligase-like protein 12	TTLL12	1846
24.8231	24.663	24.51	24.8214		2	2	2	12.6	12.6	12.6	23.63	0	6.2008	415400000	19	0.738548	Q14197	Q14197	Peptidyl-tRNA hydrolase ICT1, mitochondrial	ICT1	1847
26.9408	27.1051	27.0825	27.1067		7	7	7	6.3	6.3	6.3	141.69	0	72.182	2019000000	68	0.253426	Q14203	Q14203	Dynactin subunit 1	DCTN1	1848
29.9535	30.0852	29.983	30.0351		59	59	59	14.9	14.9	14.9	532.4	0	323.31	15522000000	486	0.105824	Q14204	Q14204	Cytoplasmic dynein 1 heavy chain 1	DYNC1H1	1849
24.0837	23.6644	NaN	23.4317		2	2	2	8.3	8.3	8.3	25.396	0.00097975	2.3873	148200000	5	0.191545	Q14213	Q14213	Interleukin-27 subunit beta	EBI3	1850
NaN	NaN	22.5509	NaN		2	2	2	5.1	5.1	5.1	47.064	0	7.8668	72683000	5	0	Q14254	Q14254	Flotillin-2	FLOT2	1852
24.2677	24.6842	24.345	24.0793		2	2	2	4.3	4.3	4.3	70.973	0	11.458	298220000	23	0.376164	Q14258	Q14258	E3 ubiquitin/ISG15 ligase TRIM25	TRIM25	1854
26.4103	25.8686	26.6026	26.7975		8	8	8	9.2	9.2	9.2	115.87	0	30.739	1507900000	36	0.981278	Q14289	Q14289	Protein-tyrosine kinase 2-beta	PTK2B	1855
27.0597	27.049	27.1923	27.201		8	8	8	23.6	23.6	23.6	44.049	0	79.161	2157800000	68	0.191633	Q14344	Q14344	Guanine nucleotide-binding protein subunit alpha-13	GNA13	1857
23.1017	23.184	NaN	23.334		3	3	3	12.4	12.4	12.4	38.281	0	12.463	120330000	8	0.44895	Q14376	Q14376	UDP-glucose 4-epimerase	GALE	1859
26.2373	26.4078	26.3264	26.3562		6	6	6	14.2	14.2	14.2	59.379	0	117.48	1280100000	62	0.350582	Q14498;Q86U06	Q14498	RNA-binding protein 39	RBM39	1861
23.4424	23.5773	23.1737	NaN		2	2	2	8.1	8.1	8.1	39.393	0	15.196	159960000	15	0.287141	Q14558	Q14558	Phosphoribosyl pyrophosphate synthase-associated protein 1	PRPSAP1	1864
27.2063	27.0528	27.6026	27.7573		13	13	13	16.8	16.8	16.8	92.888	0	134.03	2856700000	84	0.15404	Q14566	Q14566	DNA replication licensing factor MCM6	MCM6	1865
25.2536	25.2151	25.143	25.0495		8	8	8	3.1	3.1	3.1	313.93	0	20.836	557940000	27	0.0270033	Q14643;Q14573;Q14571	Q14643	Inositol 1,4,5-trisphosphate receptor type 1	ITPR1	1866
24.726	24.9706	24.9948	25.0663		4	4	4	13.1	13.1	13.1	47.219	0	31.627	497010000	26	0.18001	Q14653	Q14653	Interferon regulatory factor 3	IRF3	1867
26.3882	26.4047	26.4147	26.4181		15	15	15	8.7	8.7	8.7	220.43	0	54.748	1276200000	65	0.201277	Q14669	Q14669	E3 ubiquitin-protein ligase TRIP12	TRIP12	1868
23.8941	NaN	23.8212	24.0953		4	4	4	5.8	5.8	5.8	126.47	0	11.014	212350000	6	0.298005	Q14671	Q14671	Pumilio homolog 1	PUM1	1869
25.2011	24.9984	24.8583	25.6397		6	6	6	4.9	4.9	4.9	143.23	0	18.107	570750000	21	0.292038	Q14683	Q14683	Structural maintenance of chromosomes protein 1A	SMC1A	1872
24.4732	24.6082	24.5237	24.6762		5	5	5	2.8	2.8	2.8	208.7	0	12.082	361510000	25	0.0159711	Q14690	Q14690	Protein RRP5 homolog	PDCD11	1873
25.0152	24.8913	24.6854	25.2767	+	5	5	5	9.4	9.4	9.4	87.133	0	25.078	491750000	43	1.49315	Q14694	Q14694	Ubiquitin carboxyl-terminal hydrolase 10	USP10	1875
25.2505	25.3775	25.4419	25.3949		2	2	2	6.8	6.8	6.8	26.076	0.0031299	2.1141	635600000	13	0.37314	Q14696	Q14696	LDLR chaperone MESD	MESDC2	1876
30.6777	30.8537	30.8397	30.7209		31	31	31	39.5	39.5	39.5	106.87	0	323.31	26706000000	446	0.978552	Q14697	Q14697	Neutral alpha-glucosidase AB	GANAB	1877
24.8595	25.3028	24.4654	24.2687		2	2	2	6.2	6.2	6.2	63.145	0	75.003	480520000	23	0.255145	Q14699	Q14699	Raftlin	RFTN1	1878
25.7274	25.9686	25.9556	25.5814		4	4	4	8.4	8.4	8.4	48.339	0	64.842	864300000	33	1.29272	Q14728	Q14728	Major facilitator superfamily domain-containing protein 10	MFSD10	1879
25.3521	25.2955	25.2544	25.0393		5	5	5	8.1	8.1	8.1	69.991	0	14.895	648180000	37	0.188411	Q14738	Q14738	Serine/threonine-protein phosphatase 2A 56 kDa regulatory subunit delta isoform	PPP2R5D	1880
26.0772	25.8929	25.8827	25.8466		4	4	4	7.8	7.8	7.8	70.702	0	124.3	882700000	25	0.547288	Q14739	Q14739	Lamin-B receptor	LBR	1881
27.7409	27.963	27.937	27.5665		11	11	11	18	18	18	99.326	0	55.366	3509200000	82	0.546777	Q14764	Q14764	Major vault protein	MVP	1882
26.5177	26.6875	26.4315	26.5128		5	5	5	10.2	10.2	10.2	55.937	0	16.574	1443300000	34	0.593093	Q14814;Q06413;Q02078	Q14814	Myocyte-specific enhancer factor 2D	MEF2D	1886
26.9015	27.0517	27.1479	27.0144		8	8	8	5.6	5.6	5.6	218	0	120.95	2062300000	58	0.405357	Q14839;Q8TDI0	Q14839	Chromodomain-helicase-DNA-binding protein 4	CHD4	1887
28.1289	28.5632	28.2837	28.4455	+	5	5	5	21.5	21.5	21.5	29.717	0	61.007	6487500000	53	1.3762	Q14847	Q14847	LIM and SH3 domain protein 1	LASP1	1888
30.2045	30.5221	30.5356	30.3057		18	18	18	25.8	25.8	25.8	97.169	0	323.31	22199000000	321	0.559965	Q14974	Q14974	Importin subunit beta-1	KPNB1	1890
25.3637	25.4383	26.5145	26.989		15	15	15	9.9	9.9	9.9	238.26	0	114.06	1283300000	42	0.0764422	Q14980	Q14980	Nuclear mitotic apparatus protein 1	NUMA1	1892
25.1645	25.1682	25.1958	25.3698		6	6	6	4.7	4.7	4.7	211.33	0	13.716	556360000	24	0.826917	Q14997	Q14997	Proteasome activator complex subunit 4	PSME4	1893
26.6733	26.7064	26.7998	26.7023		12	12	12	12.4	12.4	12.4	164.98	0	55.545	1636600000	71	0.364715	Q14C86	Q14C86	GTPase-activating protein and VPS9 domain-containing protein 1	GAPVD1	1894
27.4216	27.7268	27.5083	27.3342		3	3	3	11.1	11.1	11.1	25.003	0	8.165	2734200000	32	0.545428	Q15005	Q15005	Signal peptidase complex subunit 2	SPCS2	1896
NaN	NaN	NaN	NaN		3	3	3	11.4	11.4	11.4	34.833	0	17.006	590520000	4	0	Q15006	Q15006	ER membrane protein complex subunit 2	EMC2	1897
27.9705	28.0341	28.0493	27.8582		10	10	10	25.2	25.2	25.2	45.531	0	55.135	3907500000	115	0.712886	Q15008	Q15008	26S proteasome non-ATPase regulatory subunit 6	PSMD6	1898
27.6919	27.7711	27.7943	28.0107		7	7	7	26	26	26	41.487	0	59.102	3428600000	66	1.29102	Q15019	Q15019	Septin-2	2024-09-02	1900
26.7057	26.6137	26.552	26.5355		9	9	9	10.9	10.9	10.9	109.93	0	134.22	1577400000	75	0.00221868	Q15020	Q15020	Squamous cell carcinoma antigen recognized by T-cells 3	SART3	1901
NaN	NaN	24.7718	24.7349		6	6	6	4.7	4.7	4.7	157.18	0	7.3505	288070000	7	0.025056	Q15021	Q15021	Condensin complex subunit 1	NCAPD2	1902
25.7029	25.8285	25.7399	25.6801		8	7	7	9.4	8.3	8.3	109.43	0	17.937	828490000	27	0.253351	Q15029	Q15029	116 kDa U5 small nuclear ribonucleoprotein component	EFTUD2	1905
25.0428	25.0711	25.2889	25.1387		4	4	4	10	10	10	52.901	0	7.429	513500000	16	0.119896	Q15036	Q15036	Sorting nexin-17	SNX17	1907
24.9891	25.1848	25.1942	24.9599		3	3	3	4	4	4	110.52	0	15.289	524030000	26	0.302612	Q15042	Q15042	Rab3 GTPase-activating protein catalytic subunit	RAB3GAP1	1908
23.393	NaN	NaN	NaN		1	1	1	4.1	4.1	4.1	54.212	0	24.715	81799000	3	0	Q15043	Q15043	Zinc transporter ZIP14	SLC39A14	1909
25.3108	25.4539	26.1216	25.5902		6	6	6	8.4	8.4	8.4	68.047	0	61.583	784380000	27	0.427152	Q15046	Q15046	Lysine--tRNA ligase	KARS	1910
25.2829	25.7753	25.3963	25.5853		3	3	3	11	11	11	41.193	0	74.387	619420000	23	0.0205669	Q15050	Q15050	Ribosome biogenesis regulatory protein homolog	RRS1	1912
28.1167	28.1896	28.1078	28.3189		6	6	6	25.4	25.4	25.4	27.385	0	294.1	4372800000	93	0.918909	Q15056	Q15056	Eukaryotic translation initiation factor 4H	EIF4H	1913
24.5424	24.8576	24.4872	24.2291		3	3	3	5.9	5.9	5.9	74.89	0	5.6851	296320000	8	0.294627	Q15061	Q15061	WD repeat-containing protein 43	WDR43	1915
25.0953	25.3291	25.1522	25.214		2	2	2	4.7	4.7	4.7	74.423	0	96.072	595240000	21	0.11097	Q15067	Q15067	Peroxisomal acyl-coenzyme A oxidase 1	ACOX1	1916
25.0051	24.929	25.0704	24.6349		2	2	2	4.6	4.6	4.6	48.547	0	4.1921	458300000	19	0.0881591	Q15070	Q15070	Mitochondrial inner membrane protein OXA1L	OXA1L	1917
25.6299	25.431	25.7715	25.6926		5	5	5	3.2	3.2	3.2	162.46	0	8.7552	718070000	27	0.0270172	Q15075	Q15075	Early endosome antigen 1	EEA1	1918
25.263	25.1681	25.2804	25.5376	+	6	6	6	16.5	16.5	16.5	39.031	0	36.182	600890000	21	2.14945	Q15080	Q15080	Neutrophil cytosol factor 4	NCF4	1919
29.9997	29.7377	29.8818	29.9575		11	11	11	39.3	39.3	39.3	48.121	0	139.84	14357000000	148	0.541607	Q15084	Q15084	Protein disulfide-isomerase A6	PDIA6	1920
26.0587	25.9327	25.8703	25.8614		3	3	3	10.8	10.8	10.8	25.734	0	7.4434	901750000	35	0.142522	Q15102	Q15102	Platelet-activating factor acetylhydrolase IB subunit gamma	PAFAH1B3	1921
25.8242	25.7331	25.6524	25.8597		1	1	1	9.2	9.2	9.2	15.04	0	29.607	979190000	50	0.00755657	Q15121	Q15121	Astrocytic phosphoprotein PEA-15	PEA15	1922
25.479	25.6137	25.5722	25.5124		2	2	2	11.3	11.3	11.3	26.352	0	111.81	740860000	21	0.390795	Q15125	Q15125	3-beta-hydroxysteroid-Delta(8),Delta(7)-isomerase	EBP	1923
25.994	26.1664	26.0188	25.992		5	5	5	26.6	26.6	26.6	21.995	0	8.1932	995760000	27	0.176893	Q15126	Q15126	Phosphomevalonate kinase	PMVK	1924
30.7028	30.7235	30.4893	30.6648		95	95	95	23.4	23.4	23.4	531.78	0	323.31	24865000000	714	0.122249	Q15149;P58107	Q15149	Plectin	PLEC	1925
26.3382	26.4646	26.3194	26.5618		9	9	9	5.3	5.3	5.3	228.54	0	84.701	1422700000	58	0.0420595	Q15154	Q15154	Pericentriolar material 1 protein	PCM1	1926
29.7893	30.2489	30.2239	30.377		12	11	11	39.7	38	38	54.231	0	323.31	20635000000	394	0.43613	Q15233	Q15233	Non-POU domain-containing octamer-binding protein	NONO	1928
23.8255	23.5762	23.5683	23.5523		2	2	2	2.5	2.5	2.5	102.45	0	82.983	170290000	9	0.117028	Q15269	Q15269	Periodic tryptophan protein 2 homolog	PWP2	1930
27.1456	27.3549	27.4061	27.3754		4	4	4	15.8	15.8	15.8	30.845	0	14.761	2630300000	22	0.176348	Q15274	Q15274	Nicotinate-nucleotide pyrophosphorylase [carboxylating]	QPRT	1931
24.8253	25.2498	26.0186	25.0797	+	1	1	1	7	7	7	23.025	0	17.415	646640000	19	1.32282	Q15286	Q15286	Ras-related protein Rab-35	RAB35	1932
27.2549	27.2096	26.8599	26.8289		2	2	2	6.9	6.9	6.9	38.89	0	7.5639	2068800000	26	0.00995556	Q15293	Q15293	Reticulocalbin-1	RCN1	1934
30.3723	30.4904	30.5598	30.5973		8	8	6	32.9	32.9	24.2	37.497	0	287.71	22653000000	191	0.558311	Q15365	Q15365	Poly(rC)-binding protein 1	PCBP1	1937
26.2168	25.9111	26.4162	26.0622		7	5	5	27.1	18.6	18.6	38.58	0	16.48	1073100000	27	0.111914	Q15366;P57721	Q15366	Poly(rC)-binding protein 2	PCBP2	1938
27.0035	27.0199	26.9218	27.0834		4	4	4	33.9	33.9	33.9	13.133	0	40.357	1963400000	27	0.158167	Q15370	Q15370	Transcription elongation factor B polypeptide 2	TCEB2	1940
23.1538	NaN	NaN	NaN		2	2	2	9.2	9.2	9.2	20.497	0.0039334	1.8886	107620000	3	0	Q15382	Q15382	GTP-binding protein Rheb	RHEB	1941
27.226	27.3559	27.2924	27.2893		15	15	15	15.9	15.9	15.9	135.58	0	120.09	2341600000	84	0.0700602	Q15393	Q15393	Splicing factor 3B subunit 3	SF3B3	1943
NaN	23.2915	23.1839	NaN		2	2	2	3.4	3.4	3.4	73.584	0	3.4296	86248000	8	0.35635	Q15397	Q15397	Pumilio domain-containing protein KIAA0020	KIAA0020	1944
25.8199	25.6836	25.6365	25.7343		3	3	3	8.3	8.3	8.3	44.385	0	6.8458	719780000	8	0.196208	Q15427	Q15427	Splicing factor 3B subunit 4	SF3B4	1946
25.1058	25.2487	25.2884	25.5914		5	5	5	15.6	15.6	15.6	41.564	0	73.912	621680000	34	0.412255	Q15435	Q15435	Protein phosphatase 1 regulatory subunit 7	PPP1R7	1947
28.0055	27.859	27.7475	27.9232		9	9	7	16.3	16.3	13.2	86.478	0	262.87	3630600000	94	0.535398	Q15437	Q15437	Protein transport protein Sec23B	SEC23B	1949
25.6276	25.4249	25.4037	25.3183		2	2	2	6.3	6.3	6.3	46.412	0	3.2066	671600000	9	0.196194	Q15438;Q99418;O43739	Q15438;Q99418;O43739	Cytohesin-1;Cytohesin-2;Cytohesin-3	CYTH1;CYTH2;CYTH3	1950
26.0961	26.0304	26.4982	26.4521		4	4	4	4	4	4	88.885	0	5.647	1198400000	22	0.0914373	Q15459	Q15459	Splicing factor 3A subunit 1	SF3A1	1951
23.6889	23.5023	23.4405	23.8889		4	4	4	5.3	5.3	5.3	137.75	0	10.794	196890000	15	0.475588	Q15477	Q15477	Helicase SKI2W	SKIV2L	1952
NaN	NaN	NaN	NaN		3	3	3	4.8	4.8	4.8	74.68	0	4.2866	290460000	5	0	Q15582	Q15582	Transforming growth factor-beta-induced protein ig-h3	TGFBI	1955
22.8834	22.6964	22.9514	22.7794		4	4	4	17.3	17.3	17.3	34.247	0	7.5223	116590000	9	0.491084	Q15628	Q15628	Tumor necrosis factor receptor type 1-associated DEATH domain protein	TRADD	1956
26.3189	25.6152	25.8228	26.2317		5	5	5	28.1	28.1	28.1	26.183	0	151.88	980620000	45	0.345177	Q15631	Q15631	Translin	TSN	1957
26.9649	27.6017	27.517	27.2367		3	3	3	6.3	6.3	6.3	68.329	0	61.597	2326000000	27	0.616319	Q15637	Q15637	Splicing factor 1	SF1	1958
23.6405	23.6765	NaN	NaN		2	2	2	3.5	3.5	3.5	68.351	0.00067272	2.6369	133320000	5	0.107798	Q15642	Q15642	Cdc42-interacting protein 4	TRIP10	1959
22.9835	22.9291	23.1355	23.4157		4	4	4	2.1	2.1	2.1	227.58	0	4.1496	140760000	8	0.112215	Q15643	Q15643	Thyroid receptor-interacting protein 11	TRIP11	1960
24.7245	24.7763	24.4618	24.8439		4	4	4	8.1	8.1	8.1	48.55	0	7.8151	372980000	21	0.254556	Q15645	Q15645	Pachytene checkpoint protein 2 homolog	TRIP13	1961
25.2687	25.426	25.3897	23.981		9	9	9	22	22	22	59.225	0	27.698	670460000	29	0.346274	Q15646	Q15646	2-5-oligoadenylate synthase-like protein	OASL	1962
26.8938	27.0601	26.8427	26.4599		7	7	7	24.6	24.6	24.6	50.287	0	36.433	1693300000	34	0.347511	Q15654	Q15654	Thyroid receptor-interacting protein 6	TRIP6	1964
26.1551	26.1654	26.0171	26.452	+	3	3	3	16	16	16	29.999	0	150.95	1079000000	38	1.63115	Q15691	Q15691	Microtubule-associated protein RP/EB family member 1	MAPRE1	1965
27.0153	27.1098	26.8653	27.0271		5	5	5	17.5	17.5	17.5	36.091	0	36.862	1979200000	40	0.0565329	Q15717;Q12926;P26378	Q15717	ELAV-like protein 1	ELAVL1	1966
25.3745	25.2329	25.0421	25.3197		4	4	4	18.2	18.2	18.2	41.9	0	55.161	568680000	31	0.577996	Q15738	Q15738	Sterol-4-alpha-carboxylate 3-dehydrogenase, decarboxylating	NSDHL	1967
25.656	25.794	25.8541	25.8854		6	6	6	12.6	12.6	12.6	56.593	0	10.076	858150000	25	0.917154	Q15742;Q13506	Q15742	NGFI-A-binding protein 2	NAB2	1968
25.2664	25.3566	24.7396	24.8975		4	4	4	8.5	8.5	8.5	56.598	0	13.74	540630000	32	0.811606	Q15758	Q15758	Neutral amino acid transporter B(0)	SLC1A5	1969
23.7789	23.7291	23.507	24.0929		2	2	2	10	10	10	34.559	0	20.221	230950000	20	0.216429	Q15785	Q15785	Mitochondrial import receptor subunit TOM34	TOMM34	1971
24.7293	24.4928	24.5516	24.6375		2	2	2	6.3	6.3	6.3	59.345	0	23.607	390940000	17	0.126103	Q15813	Q15813	Tubulin-specific chaperone E	TBCE	1972
25.4212	25.2541	25.3543	25.4831		5	5	5	15	15	15	39.248	0	15.868	650020000	29	0.186957	Q15814	Q15814	Tubulin-specific chaperone C	TBCC	1973
26.1685	25.9213	25.9002	26.1514		5	5	5	11.6	11.6	11.6	66.452	0	134	1002200000	46	0.401934	Q15833	Q15833	Syntaxin-binding protein 2	STXBP2	1975
25.0726	25.1702	25.1512	25.0599		4	4	4	8.1	8.1	8.1	52.025	0	10.905	541800000	26	0.0132927	Q15904	Q15904	V-type proton ATPase subunit S1	ATP6AP1	1977
28.0775	27.8255	28.0848	28.1189		7	7	7	19.6	19.6	19.6	61.277	0	80.779	4060000000	53	0.10037	Q15942	Q15942	Zyxin	ZYX	1978
23.4474	23.3996	23.4669	NaN		3	3	3	6.5	6.5	6.5	68.495	0	11.334	147940000	10	0.182098	Q16134	Q16134	Electron transfer flavoprotein-ubiquinone oxidoreductase, mitochondrial	ETFDH	1979
23.4328	NaN	23.4234	23.4871		2	2	2	6.2	6.2	6.2	50.679	0	4.5991	157960000	8	0.417452	Q16181	Q16181	Septin-7	2024-09-07	1980
26.8059	26.6887	26.4779	27.0234		3	3	3	9.8	9.8	9.8	42.153	0	172.34	1709900000	26	0.92089	Q16186	Q16186	Proteasomal ubiquitin receptor ADRM1	ADRM1	1981
NaN	NaN	NaN	NaN		5	4	4	9.8	8	8	55.39	0	10.271	130300000	3	0	Q16352	Q16352	Alpha-internexin	INA	1982
25.865	25.5668	25.4888	25.7989		5	5	5	11.9	11.9	11.9	56.195	0	24.129	783220000	35	0.74339	Q16401	Q16401	26S proteasome non-ATPase regulatory subunit 5	PSMD5	1983
25.9426	25.7421	25.7436	25.9767		8	8	8	12.2	12.2	12.2	103.93	0	71.851	856800000	65	0.695162	Q16512	Q16512	Serine/threonine-protein kinase N1	PKN1	1984
27.3975	27.4957	27.6544	27.49		13	13	13	13.4	13.4	13.4	126.97	0	72.105	2742400000	94	0.321222	Q16531	Q16531	DNA damage-binding protein 1	DDB1	1985
23.0757	NaN	NaN	NaN		2	2	2	5.8	5.8	5.8	54.699	0	12.287	122000000	12	0	Q16537	Q16537	Serine/threonine-protein phosphatase 2A 56 kDa regulatory subunit epsilon isoform	PPP2R5E	1986
25.8389	25.9714	25.7664	25.8319		5	5	5	14.7	14.7	14.7	41.293	0	9.7396	904770000	23	0.00321122	Q16539	Q16539	Mitogen-activated protein kinase 14	MAPK14	1987
25.1575	25.456	25.0877	25.3341		4	4	4	28.1	28.1	28.1	17.781	0	40.575	569350000	13	0.0716491	Q16540	Q16540	39S ribosomal protein L23, mitochondrial	MRPL23	1988
29.5755	29.622	29.5012	30.1208		15	15	15	40.2	40.2	40.2	62.293	0	310.69	13256000000	201	1.23766	Q16555;Q14195;Q14194	Q16555	Dihydropyrimidinase-related protein 2	DPYSL2	1990
25.4753	25.4015	26.3283	25.9237		5	5	5	13.9	13.9	13.9	60.673	0	17.146	722400000	30	0.0936349	Q16610	Q16610	Extracellular matrix protein 1	ECM1	1993
NaN	24.6833	24.7654	25.0967		3	3	3	26.1	26.1	26.1	23.408	0	10.878	410320000	15	0.275401	Q16611	Q16611	Bcl-2 homologous antagonist/killer	BAK1	1994
27.7887	28.2871	28.2686	28.1391		5	5	4	17.2	17.2	17.2	27.366	0	30.34	4361300000	68	0.781783	Q16629	Q16629	Serine/arginine-rich splicing factor 7	SRSF7	1996
26.2347	26.3029	25.4267	26.4678	+	3	3	3	5.6	5.6	5.6	59.209	0	50.385	1052600000	29	1.56469	Q16630	Q16630	Cleavage and polyadenylation specificity factor subunit 6	CPSF6	1997
26.5875	26.1021	27.102	27.3727		7	7	7	15.1	15.1	15.1	71.428	0	42.931	1390800000	19	0.110252	Q16643	Q16643	Drebrin	DBN1	1999
NaN	NaN	23.4713	NaN		1	1	1	4.5	4.5	4.5	42.987	0	4.0823	103500000	7	0	Q16644	Q16644	MAP kinase-activated protein kinase 3	MAPKAPK3	2000
30.6776	30.8308	31.0146	30.89		15	15	15	33.5	33.5	33.5	54.529	0	267.16	27584000000	173	0.179073	Q16658	Q16658	Fascin	FSCN1	2001
24.2801	24.2562	24.8298	24.3085		4	4	4	6.2	6.2	6.2	88.255	0	15.782	337450000	21	0.409135	Q16666;Q6K0P9	Q16666	Gamma-interferon-inducible protein 16	IFI16	2002
24.0709	24.1621	24.2376	24.6111		4	4	4	3.9	3.9	3.9	131.14	0	49.374	310080000	22	0.112391	Q16706	Q16706	Alpha-mannosidase 2	MAN2A1	2005
24.6978	25.233	23.9822	23.9152		4	4	4	10.3	10.3	10.3	52.351	0	13.367	451600000	21	0.169052	Q16719	Q16719	Kynureninase	KYNU	2006
25.8141	25.761	25.5666	25.6889		4	4	4	15.2	15.2	15.2	30.18	0	4.5248	930930000	9	0.296178	Q16740	Q16740	ATP-dependent Clp protease proteolytic subunit, mitochondrial	CLPP	2007
24.8896	25.0634	24.9462	25.2087		3	3	3	12.8	12.8	12.8	33.429	0	27.08	476460000	20	0.653164	Q16762	Q16762	Thiosulfate sulfurtransferase	TST	2008
NaN	NaN	25.6155	24.7518		2	2	2	10.4	10.4	10.4	23.845	0	3.4465	500120000	5	0.744519	Q16763	Q16763	Ubiquitin-conjugating enzyme E2 S	UBE2S	2009
26.0456	26.2084	25.999	26.0675		5	5	5	14.6	14.6	14.6	42.509	0	55.914	1037600000	36	0.0939747	Q16795	Q16795	NADH dehydrogenase [ubiquinone] 1 alpha subcomplex subunit 9, mitochondrial	NDUFA9	2011
26.5995	26.5224	26.361	26.4547		11	11	11	20.9	20.9	20.9	70.698	0	69.024	1365900000	44	0.000693544	Q16822;P35558	Q16822	Phosphoenolpyruvate carboxykinase [GTP], mitochondrial	PCK2	2012
27.8836	27.9431	27.9533	27.6594		8	8	8	24.2	24.2	24.2	33.934	0	32.913	3765200000	67	0.222674	Q16831	Q16831	Uridine phosphorylase 1	UPP1	2013
25.655	25.7006	25.6487	25.2005		2	2	2	6.4	6.4	6.4	34.293	0	5.1971	795180000	25	0.0396739	Q16836	Q16836	Hydroxyacyl-coenzyme A dehydrogenase, mitochondrial	HADH	2014
26.9718	27.2756	26.6072	25.8341		8	8	8	16.9	16.9	16.9	70.905	0	172.09	1815100000	46	0.480222	Q16881	Q16881	Thioredoxin reductase 1, cytoplasmic	TXNRD1	2019
27.6018	27.7771	27.8584	27.8995		10	10	10	13.5	13.5	13.5	83.677	0	97.234	3397800000	70	0.686977	Q16891	Q16891	MICOS complex subunit MIC60	IMMT	2020
25.5039	25.983	25.7755	26.1096		6	6	6	11.1	11.1	11.1	85.104	0	144.84	853580000	30	0.0179161	Q1KMD3	Q1KMD3	Heterogeneous nuclear ribonucleoprotein U-like protein 2	HNRNPUL2	2021
24.2421	24.34	24.3001	24.2682		4	4	4	4.8	4.8	4.8	135.62	0	35.051	287570000	31	0.0046624	Q27J81	Q27J81	Inverted formin-2	INF2	2022
25.0172	25.2355	25.2934	24.9428		5	5	4	5.3	5.3	4.4	150.83	0	74.45	515710000	19	0.46219	Q29RF7	Q29RF7	Sister chromatid cohesion protein PDS5 homolog A	PDS5A	2024
NaN	NaN	NaN	NaN		3	2	2	2.4	1.9	1.9	156.98	0	5.1553	107800000	2	0	Q2M1Z3	Q2M1Z3	Rho GTPase-activating protein 31	ARHGAP31	2025
NaN	NaN	NaN	NaN		3	3	3	5.1	5.1	5.1	103.88	0	7.883	446240000	2	0	Q2M2I8	Q2M2I8	AP2-associated protein kinase 1	AAK1	2026
25.2382	25.1448	25.2525	NaN		4	4	4	3.9	3.9	3.9	136.4	0	7.5236	498000000	17	0.0365898	Q2M389	Q2M389	WASH complex subunit 7	KIAA1033	2027
24.6092	24.7998	24.638	25.0317		3	3	3	4.6	4.6	4.6	91.809	0	16.625	424730000	15	0.18288	Q2NL82	Q2NL82	Pre-rRNA-processing protein TSR1 homolog	TSR1	2028
NaN	NaN	NaN	23.7722		3	3	3	4.6	4.6	4.6	86.435	0	14.654	166560000	10	0	Q2TAL8	Q2TAL8	Glutamine-rich protein 1	QRICH1	2030
24.5379	24.5431	24.3383	24.7937		3	3	3	8	8	8	57.543	0	6.7627	334440000	12	0.0265752	Q2TAY7	Q2TAY7	WD40 repeat-containing protein SMU1;WD40 repeat-containing protein SMU1, N-terminally processed	SMU1	2031
23.8652	23.3865	23.301	23.5051		5	5	5	8.2	8.2	8.2	93.948	0	14.402	177490000	15	0.0706167	Q2VPB7	Q2VPB7	AP-5 complex subunit beta-1	AP5B1	2032
NaN	NaN	NaN	24.0843		4	4	4	11.5	11.5	11.5	56.107	0	5.6586	212180000	6	0	Q2VPK5	Q2VPK5	Cytoplasmic tRNA 2-thiolation protein 2	CTU2	2033
25.3346	24.8497	25.6013	25.6574		3	3	3	6.8	6.8	6.8	89.252	0	24.567	730900000	35	0.373556	Q32MZ4	Q32MZ4	Leucine-rich repeat flightless-interacting protein 1	LRRFIP1	2034
30.4856	30.4369	30.3842	30.763		9	9	9	16.4	16.4	16.4	83.393	0	41.38	21306000000	58	0.0055186	Q32P28	Q32P28	Prolyl 3-hydroxylase 1	LEPRE1	2035
23.0457	23.1143	23.1213	23.179		4	4	4	6.2	6.2	6.2	95.196	0	5.4846	140290000	5	0.108622	Q32P44	Q32P44	Echinoderm microtubule-associated protein-like 3	EML3	2037
25.3732	25.5174	25.7507	25.3366		2	2	2	3.3	3.3	3.3	92.819	0	3.8615	695130000	11	0.36784	Q3KQU3	Q3KQU3	MAP7 domain-containing protein 1	MAP7D1	2038
24.6761	24.5005	24.435	24.7697		5	5	5	13.6	13.6	13.6	57.03	0	10.059	383290000	19	0.0177676	Q3KQV9	Q3KQV9	UDP-N-acetylhexosamine pyrophosphorylase-like protein 1	UAP1L1	2039
23.1855	23.0322	23.1902	23.672	+	4	4	4	8.2	8.2	8.2	58.946	0	6.8987	156140000	13	2.04598	Q3LXA3	Q3LXA3	Bifunctional ATP-dependent dihydroxyacetone kinase/FAD-AMP lyase (cyclizing);ATP-dependent dihydroxyacetone kinase;FAD-AMP lyase (cyclizing)	DAK	2041
22.7074	22.0863	22.2461	22.2199		2	2	2	5.5	5.5	5.5	37.001	0	4.1928	77831000	6	0.685634	Q3SXM5	Q3SXM5	Inactive hydroxysteroid dehydrogenase-like protein 1	HSDL1	2044
25.7298	25.4576	NaN	24.8614		4	4	4	5.1	5.1	5.1	101.74	0	6.6261	370130000	9	0.840964	Q3SY69;O75891	Q3SY69	Mitochondrial 10-formyltetrahydrofolate dehydrogenase	ALDH1L2	2046
24.1155	24.3445	24.3506	24.1234		3	3	3	2.1	2.1	2.1	216.04	0	14.128	269480000	19	0.285515	Q3V6T2	Q3V6T2	Girdin	CCDC88A	2047
24.8429	24.8182	24.749	25.2324		4	4	4	7.8	7.8	7.8	79.548	0	10.784	449030000	28	1.17394	Q3YEC7	Q3YEC7	Rab-like protein 6	RABL6	2048
25.0559	24.2057	23.4044	25.8402	+	3	3	3	10.8	10.8	10.8	39.646	0	14.778	433350000	13	1.84971	Q3ZCQ8	Q3ZCQ8	Mitochondrial import inner membrane translocase subunit TIM50	TIMM50	2049
24.9947	24.6514	24.7781	24.5737		4	4	4	3.1	3.1	3.1	202.8	0	49.647	433810000	32	0.161674	Q460N5	Q460N5	Poly [ADP-ribose] polymerase 14	PARP14	2050
25.621	25.6911	25.8071	25.6912		4	4	3	12.5	12.5	10.4	39.154	0	72.525	768270000	24	0.0008245	Q4G0F5	Q4G0F5	Vacuolar protein sorting-associated protein 26B	VPS26B	2054
26.3746	26.299	25.9979	26.1684		6	6	6	18.3	18.3	18.3	49.432	0	39.628	1110100000	33	0.0214748	Q4G0N4	Q4G0N4	NAD kinase 2, mitochondrial	NADK2	2055
25.3236	25.4877	25.5334	25.569		7	7	7	10	10	10	96.004	0	18.935	657670000	23	0.35385	Q4V328	Q4V328	GRIP1-associated protein 1	GRIPAP1	2060
23.3663	23.4433	NaN	23.4432		2	2	2	4.4	4.4	4.4	67.888	0	5.8719	158380000	8	0.0247768	Q4ZIN3	Q4ZIN3	Membralin	TMEM259	2062
24.4618	24.5024	24.7447	24.5032		2	2	2	5.8	5.8	5.8	45.547	0	39.883	307190000	20	0.194825	Q52LJ0;Q8NCA5	Q52LJ0;Q8NCA5	Protein FAM98B;Protein FAM98A	FAM98B;FAM98A	2063
NaN	NaN	23.7374	NaN		2	2	2	6.8	6.8	6.8	51.735	0	7.0901	190370000	5	0	Q53EL6	Q53EL6	Programmed cell death protein 4	PDCD4	2064
24.2855	24.2797	24.1757	24.2187		3	3	3	3.5	3.5	3.5	73.301	0	31.938	306040000	16	0.0229905	Q53ET0	Q53ET0	CREB-regulated transcription coactivator 2	CRTC2	2066
23.857	24.2774	24.952	NaN		4	4	4	11.3	11.3	11.3	51.322	0	12.143	199910000	9	0.196017	Q53G44	Q53G44	Interferon-induced protein 44-like	IFI44L	2070
26.1438	26.3403	26.488	25.8551		16	16	16	24.9	24.9	24.9	110	0	73.434	1162200000	38	0.13813	Q53GL7	Q53GL7	Poly [ADP-ribose] polymerase 10	PARP10	2071
23.556	23.648	23.6031	23.6671		2	2	2	8.7	8.7	8.7	34.324	0	5.3659	200340000	8	0.222127	Q53GQ0	Q53GQ0	Very-long-chain 3-oxoacyl-CoA reductase	HSD17B12	2072
24.9577	24.8833	24.9221	25.0837		2	2	2	11.5	11.5	11.5	32.805	0	23.882	498100000	30	0.0680929	Q53H82	Q53H82	Beta-lactamase-like protein 2	LACTB2	2075
25.515	25.4892	25.9096	25.2449		5	5	5	27.7	27.7	27.7	28.663	0	47.836	793090000	38	0.187471	Q53H96	Q53H96	Pyrroline-5-carboxylate reductase 3	PYCRL	2076
23.7269	23.698	23.7342	23.6966		2	2	2	4.8	4.8	4.8	42.78	0	8.7012	197010000	9	0.227498	Q53T59	Q53T59	HCLS1-binding protein 3	HS1BP3	2079
24.5561	24.8503	24.6242	24.4134		4	4	4	2.5	2.5	2.5	211.69	0	5.6604	386070000	11	0.867385	Q562E7	Q562E7	WD repeat-containing protein 81	WDR81	2080
NaN	NaN	NaN	NaN		6	2	2	12.5	6.1	6.1	58.264	0	15.171	294400000	10	0	Q58FF6	Q58FF6	Putative heat shock protein HSP 90-beta 4	HSP90AB4P	2083
26.2231	25.8329	26.4758	26.2127		1	1	1	6.5	6.5	6.5	32.513	0	9.3312	1159500000	28	0.675186	Q5BJD5	Q5BJD5	Transmembrane protein 41B	TMEM41B	2085
23.4478	23.2201	23.4363	23.6558		3	3	3	6.5	6.5	6.5	65.653	0	12.923	163570000	14	0.000547831	Q5BKZ1	Q5BKZ1	DBIRD complex subunit ZNF326	ZNF326	2088
25.0602	25.6313	25.8259	24.4305		7	7	7	26.7	26.7	26.7	49.447	0	33.774	756050000	18	0.549936	Q5EBM0	Q5EBM0	UMP-CMP kinase 2, mitochondrial	CMPK2	2089
NaN	NaN	NaN	NaN		2	2	2	3.5	3.5	3.5	118.56	0	4.2493	139270000	3	0	Q5GLZ8	Q5GLZ8	Probable E3 ubiquitin-protein ligase HERC4	HERC4	2090
23.557	23.6141	23.6217	23.471		2	2	2	6.1	6.1	6.1	35.093	0.0036397	1.9032	185080000	3	0.271307	Q5HYI7	Q5HYI7	Metaxin-3	MTX3	2093
24.2056	23.9212	NaN	24.1376		3	3	3	7.1	7.1	7.1	58.688	0	6.9217	205430000	16	0.832895	Q5JPH6	Q5JPH6	Probable glutamate--tRNA ligase, mitochondrial	EARS2	2096
NaN	NaN	NaN	NaN		2	2	2	1.3	1.3	1.3	150.19	0.0098898	1.4502	491290000	4	0	Q5JR59	Q5JR59	Microtubule-associated tumor suppressor candidate 2	MTUS2	2097
23.613	23.5664	23.6369	23.7063		2	2	2	1.3	1.3	1.3	213.7	0	6.0058	193540000	15	0.502856	Q5JRA6	Q5JRA6	Melanoma inhibitory activity protein 3	MIA3	2098
26.7652	26.7389	26.6528	26.9542		4	4	4	4.8	4.8	4.8	117.41	0	13.892	1692900000	16	0.373793	Q5JRX3	Q5JRX3	Presequence protease, mitochondrial	PITRM1	2099
24.4491	24.1124	24.2201	24.6199		3	3	3	7	7	7	79.4	0	12.28	315760000	22	0.885092	Q5JSP0	Q5JSP0	FYVE, RhoGEF and PH domain-containing protein 3	FGD3	2102
23.4203	NaN	23.5586	23.707		2	2	2	3.6	3.6	3.6	61.82	0	6.197	159670000	12	0.0672604	Q5JTD0	Q5JTD0	Tight junction-associated protein 1	TJAP1	2103
25.3936	25.7695	25.5392	25.5434		4	4	4	2.9	2.9	2.9	143.7	0	10.686	708060000	27	0.0729585	Q5JTH9	Q5JTH9	RRP12-like protein	RRP12	2104
27.1004	26.9422	26.9804	27.2591		5	5	5	11	11	11	66.248	0	26.882	2097500000	39	0.228553	Q5JTV8	Q5JTV8	Torsin-1A-interacting protein 1	TOR1AIP1	2105
26.9846	26.9619	26.9321	27.1571		15	15	15	20.5	20.5	20.5	107.34	0	60.276	2060400000	82	1.02154	Q5JTZ9	Q5JTZ9	Alanine--tRNA ligase, mitochondrial	AARS2	2106
23.9538	23.931	23.7655	24.0404		3	3	3	15	15	15	35.714	0	27.617	236480000	15	0.13781	Q5JU69	Q5JU69	Torsin-2A	TOR2A	2107
24.2794	24.1227	24.5162	24.8226		5	5	5	10	10	10	73.55	0	16.573	392970000	19	0.123465	Q5K4L6	Q5K4L6	Long-chain fatty acid transport protein 3	SLC27A3	2110
25.0693	24.583	24.7635	24.3999		4	4	4	3.6	3.6	3.6	184.28	0	64.033	417410000	16	0.0735595	Q5K651	Q5K651	Sterile alpha motif domain-containing protein 9	SAMD9	2111
23.3669	23.8237	23.6898	23.5883		2	2	2	2.2	2.2	2.2	92.512	0.00069132	2.8454	172050000	13	0.452152	Q5R372	Q5R372	Rab GTPase-activating protein 1-like	RABGAP1L	2114
NaN	NaN	23.4502	NaN		3	3	3	5.8	5.8	5.8	52.787	0	7.6078	141520000	13	0	Q5R3I4	Q5R3I4	Tetratricopeptide repeat protein 38	TTC38	2115
25.6649	26.0357	25.9671	25.7009		4	4	4	18.4	18.4	18.4	28.235	0	11.091	848100000	28	0.44534	Q5RKV6	Q5RKV6	Exosome complex component MTR3	EXOSC6	2117
23.6316	23.7196	23.9001	23.541		5	5	5	3.3	3.3	3.3	196.04	0	6.4203	200320000	12	0.092193	Q5SRE5	Q5SRE5	Nucleoporin NUP188 homolog	NUP188	2119
24.8394	24.7284	24.9101	24.9431		4	4	4	8.7	8.7	8.7	61.206	0	8.2648	409030000	13	0.733497	Q5SSJ5	Q5SSJ5	Heterochromatin protein 1-binding protein 3	HP1BP3	2120
26.3032	26.4553	26.3848	26.2098		7	7	7	4.2	4.2	4.2	175.29	0	181.57	1258300000	49	0.0493257	Q5SW79;Q96L14	Q5SW79	Centrosomal protein of 170 kDa	CEP170	2121
23.6289	23.6656	23.4823	23.4238		2	2	2	3.6	3.6	3.6	79.322	0	3.8341	182210000	13	0.221698	Q5SY16	Q5SY16	Polynucleotide 5-hydroxyl-kinase NOL9	NOL9	2122
23.0903	22.8321	23.0748	23.1992		2	2	2	13.7	13.7	13.7	30.405	0	10.558	121260000	9	0.280383	Q5T013	Q5T013	Putative hydroxypyruvate isomerase	HYI	2123
NaN	NaN	24.1893	NaN		2	2	2	2.1	2.1	2.1	94.223	0.0031153	2.0766	129590000	7	0	Q5T0F9	Q5T0F9	Coiled-coil and C2 domain-containing protein 1B	CC2D1B	2124
25.4297	25.4019	25.2909	25.5306		2	2	2	18.5	18.5	18.5	15.512	0	60.225	631760000	36	0.383768	Q9Y6H1;Q5T1J5	Q9Y6H1;Q5T1J5	Coiled-coil-helix-coiled-coil-helix domain-containing protein 2;Putative coiled-coil-helix-coiled-coil-helix domain-containing protein CHCHD2P9, mitochondrial	CHCHD2;CHCHD2P9	2125
24.7399	24.6964	24.8476	24.9001		2	2	2	2.1	2.1	2.1	133.63	0	50.056	409750000	8	0.693455	Q5T1M5	Q5T1M5	FK506-binding protein 15	FKBP15	2126
22.5436	23.1972	23.2391	22.7934		2	2	2	2	2	2	94.957	0.001928	2.2858	103480000	5	0.613099	Q5T3F8	Q5T3F8	CSC1-like protein 2	TMEM63B	2129
24.7605	25.0731	24.8256	24.8012		5	5	5	17.4	17.4	17.4	38.155	0	38.968	465890000	19	0.0167589	Q5T440	Q5T440	Putative transferase CAF17, mitochondrial	IBA57	2131
25.3774	25.344	25.4902	24.9561		6	6	6	9.4	9.4	9.4	97.112	0	21.838	593650000	20	0.94937	Q5T447	Q5T447	E3 ubiquitin-protein ligase HECTD3	HECTD3	2132
27.7346	27.7632	27.7727	27.5917		24	24	24	5	5	5	573.83	0	147.85	3302700000	159	0.412706	Q5T4S7	Q5T4S7	E3 ubiquitin-protein ligase UBR4	UBR4	2133
25.3887	25.6822	25.4223	25.4458		5	5	5	27.2	27.2	27.2	33.3	0	29.469	669380000	33	1.08542	Q5T653	Q5T653	39S ribosomal protein L2, mitochondrial	MRPL2	2134
22.841	22.9536	23.1741	23.2624	+	2	2	2	5.3	5.3	5.3	39.028	0	6.479	117790000	14	1.64433	Q5T6V5	Q5T6V5	UPF0553 protein C9orf64	C9orf64	2136
23.7469	23.8468	24.15	23.7169		3	3	3	5.8	5.8	5.8	60.091	0	8.8638	217700000	19	0.0699897	Q5T8D3;Q8NC06	Q5T8D3	Acyl-CoA-binding domain-containing protein 5	ACBD5	2138
25.606	NaN	NaN	NaN		2	2	2	6	6	6	44.522	0	15.313	320860000	5	0	Q5TDH0	Q5TDH0	Protein DDI1 homolog 2	DDI2	2141
23.8011	24.2124	23.7307	23.8489		5	5	5	11.7	11.7	11.7	72.048	0	43.092	280780000	13	0.112841	Q5TEJ8	Q5TEJ8	Protein THEMIS2	THEMIS2	2142
NaN	NaN	NaN	NaN		2	2	2	4.6	4.6	4.6	49.676	0.004463	1.746	53893000	3	0	Q5VWJ9	Q5VWJ9	Sorting nexin-30	SNX30	2148
24.6438	24.3442	24.3378	24.3701		2	2	2	12.2	12.2	12.2	26.316	0	24.319	261050000	17	0.701701	Q5VWZ2	Q5VWZ2	Lysophospholipase-like protein 1	LYPLAL1	2150
25.5815	25.1219	25.2257	25.3758		5	5	5	3.6	3.6	3.6	204.29	0	14.083	646380000	34	0.321157	Q5VYK3	Q5VYK3	Proteasome-associated protein ECM29 homolog	ECM29	2151
26.5932	26.5089	26.6013	26.1471		3	3	3	13.5	13.5	13.5	57.235	0	175.35	1396100000	51	0.361613	Q5ZPR3	Q5ZPR3	CD276 antigen	CD276	2156
28.3195	28.209	28.491	27.6414		38	38	38	9.2	9.2	9.2	591.4	0	290.21	4666600000	187	0.220839	Q63HN8	Q63HN8	E3 ubiquitin-protein ligase RNF213	RNF213	2157
NaN	NaN	NaN	26.1697		3	3	3	5.8	5.8	5.8	91.173	0	36.077	1166300000	10	0	Q63ZY3	Q63ZY3	KN motif and ankyrin repeat domain-containing protein 2	KANK2	2158
22.0862	21.7964	22.0118	22.6428	+	2	2	2	2.7	2.7	2.7	144.91	0	17.559	62498000	5	1.62613	Q9Y4E1;Q641Q2;Q5SRD0	Q9Y4E1;Q641Q2;Q5SRD0	WASH complex subunit FAM21C;WASH complex subunit FAM21A;Putative WASH complex subunit FAM21	FAM21C;FAM21A;FAM21D	2159
24.3783	24.4142	24.3469	24.2504		4	4	4	4.9	4.9	4.9	93.908	0	6.746	305230000	26	0.181378	Q658Y4	Q658Y4	Protein FAM91A1	FAM91A1	2160
25.1766	25.1407	25.014	25.23		6	6	6	6.4	6.4	6.4	140.52	0	39.963	549840000	30	0.155487	Q66K14;Q6ZT07	Q66K14	TBC1 domain family member 9B	TBC1D9B	2162
28.2516	28.1342	27.8367	27.9021		15	15	15	17.3	17.3	17.3	112.21	0	134.28	4100700000	122	0.355622	Q66K74	Q66K74	Microtubule-associated protein 1S;MAP1S heavy chain;MAP1S light chain	MAP1S	2163
NaN	NaN	NaN	NaN		2	2	2	3.2	3.2	3.2	73.293	0	8.3407	104890000	3	0	Q68CP4	Q68CP4	Heparan-alpha-glucosaminide N-acetyltransferase	HGSNAT	2164
27.3361	27.2012	26.9766	27.0499		12	12	12	11.6	11.6	11.6	155.26	0	133	2372300000	106	0.0573537	Q68CZ2;Q63HR2;Q9HBL0	Q68CZ2	Tensin-3	TNS3	2165
25.1146	25.1419	25.2908	25.2288		5	5	5	5.4	5.4	5.4	118.07	0	6.3716	528340000	19	0.155984	Q68E01	Q68E01	Integrator complex subunit 3	INTS3	2167
25.5854	25.5861	25.5923	25.5952		2	2	2	2.7	2.7	2.7	95.436	0	5.8125	745380000	18	0.0530697	Q68EM7	Q68EM7	Rho GTPase-activating protein 17	ARHGAP17	2168
23.729	23.6435	23.536	23.2153		1	1	1	2.2	2.2	2.2	60.541	0	3.0596	184590000	10	0.721161	Q6DD88	Q6DD88	Atlastin-3	ATL3	2171
24.5287	24.7698	24.8819	24.8456		3	3	3	9.9	9.9	9.9	48.392	0	20.98	419340000	14	0.407757	Q6DKJ4	Q6DKJ4	Nucleoredoxin	NXN	2173
25.0226	24.966	25.0082	24.8805		1	1	1	10	10	10	15.805	0	5.7413	475190000	12	0.0704966	Q6GMV3	Q6GMV3	Putative peptidyl-tRNA hydrolase PTRHD1	PTRHD1	2175
27.9199	28.071	28.1758	28.2149		5	5	5	21.8	21.8	21.8	39.548	0	147.26	4229700000	66	0.495601	Q6IBS0	Q6IBS0	Twinfilin-2	TWF2	2176
NaN	NaN	NaN	NaN		3	3	3	7.2	7.2	7.2	67.351	0	4.5944	587070000	2	0	Q6L8Q7	Q6L8Q7	2,5-phosphodiesterase 12	PDE12	2181
25.8118	25.6383	25.9045	25.7627		4	4	4	10.7	10.7	10.7	53.354	0	61.313	822060000	28	0.142405	Q6NUK1	Q6NUK1	Calcium-binding mitochondrial carrier protein SCaMC-1	SLC25A24	2183
NaN	NaN	NaN	25.2459		3	3	3	5.8	5.8	5.8	54.141	0	5.0939	373380000	14	0	Q6NXE6	Q6NXE6	Armadillo repeat-containing protein 6	ARMC6	2187
24.0275	23.9788	24.1544	23.6621		4	4	4	12.9	12.9	12.9	46.461	0	41.486	243100000	19	0.104158	Q6NYC1	Q6NYC1	Bifunctional arginine demethylase and lysyl-hydroxylase JMJD6	JMJD6	2188
26.8894	26.8684	26.3513	26.6843	+	5	5	5	12.1	12.1	12.1	67.942	0	62.845	1504600000	39	2.41603	Q6NYC8	Q6NYC8	Phostensin	PPP1R18	2189
25.7302	25.7094	25.8177	25.7562		6	6	6	9.4	9.4	9.4	60.576	0	9.3727	829660000	33	0.0969483	Q6P1J9	Q6P1J9	Parafibromin	CDC73	2190
25.6391	25.4647	25.526	25.3652		10	10	10	21.5	21.5	21.5	72.063	0	25.8	696610000	44	0.543573	Q6P1M0	Q6P1M0	Long-chain fatty acid transport protein 4	SLC27A4	2192
24.6352	24.3437	24.47	24.7015		3	3	3	21.3	21.3	21.3	23.889	0	35.735	351070000	24	0.590655	Q6P1X6	Q6P1X6	UPF0598 protein C8orf82	C8orf82	2194
27.1669	27.3307	27.4283	27.5251		10	10	10	9.7	9.7	9.7	151.66	0	154.37	2584500000	73	0.126693	Q6P2E9	Q6P2E9	Enhancer of mRNA-decapping protein 4	EDC4	2195
27.5705	27.71	27.6512	27.4317		25	25	25	12.3	12.3	12.3	273.6	0	111.89	2951600000	150	0.2607	Q6P2Q9	Q6P2Q9	Pre-mRNA-processing-splicing factor 8	PRPF8	2196
23.8524	24.2324	24.2421	24.5049		3	3	3	26.1	26.1	26.1	20.555	0	37.617	337530000	11	0.379089	Q6P589	Q6P589	Tumor necrosis factor alpha-induced protein 8-like protein 2	TNFAIP8L2	2201
24.6228	24.5183	24.3859	24.383		3	3	3	4.1	4.1	4.1	86.706	0	6.3963	294030000	9	0.205621	Q6P996;Q6P474	Q6P996	Pyridoxal-dependent decarboxylase domain-containing protein 1	PDXDC1	2203
24.6692	24.7545	24.7801	24.6146		3	3	3	2.5	2.5	2.5	133.5	0	6.0172	394460000	19	0.384723	Q6PD62	Q6PD62	RNA polymerase-associated protein CTR9 homolog	CTR9	2205
24.1128	NaN	NaN	24.0672		3	3	3	6.2	6.2	6.2	73.562	0	7.1776	296340000	4	0.0462668	Q6PI48	Q6PI48	Aspartate--tRNA ligase, mitochondrial	DARS2	2206
23.2075	NaN	23.0713	23.1584		2	2	2	4.3	4.3	4.3	57.353	0.0036519	1.9329	129900000	8	0.204699	Q6PJ69	Q6PJ69	Tripartite motif-containing protein 65	TRIM65	2208
NaN	NaN	NaN	NaN		3	3	3	5	5	5	88.118	0	3.4552	160140000	2	0	Q6PJG6	Q6PJG6	BRCA1-associated ATM activator 1	BRAT1	2209
25.7877	25.9083	25.5017	26.123	+	8	8	8	11	11	11	123.51	0	146.73	971240000	44	2.7097	Q6PKG0;Q659C4	Q6PKG0	La-related protein 1	LARP1	2211
23.9694	NaN	NaN	23.8897		3	3	3	18.8	18.8	18.8	21.255	0	6.653	139510000	8	0.0392195	Q6QNY0	Q6QNY0	Biogenesis of lysosome-related organelles complex 1 subunit 3	BLOC1S3	2213
23.4172	23.4219	23.2593	23.4291		1	1	1	10.7	10.7	10.7	17.419	0	3.7565	156440000	7	0.764008	Q6RW13	Q6RW13	Type-1 angiotensin II receptor-associated protein	AGTRAP	2215
NaN	25.33	NaN	25.413		4	4	4	4.1	4.1	4.1	105.79	0	11.803	473880000	14	1.20587	Q6UB35	Q6UB35	Monofunctional C1-tetrahydrofolate synthase, mitochondrial	MTHFD1L	2217
NaN	NaN	25.3471	NaN		2	2	2	5.1	5.1	5.1	66.526	0	27.785	264290000	12	0	Q6UN15	Q6UN15	Pre-mRNA 3-end-processing factor FIP1	FIP1L1	2218
NaN	NaN	NaN	NaN		1	1	1	9	9	9	21.198	0.00067958	2.7279	157460000	7	0	Q6UW68	Q6UW68	Transmembrane protein 205	TMEM205	2219
25.0519	NaN	NaN	NaN		2	2	2	9.8	9.8	9.8	27.775	0	5.2478	413850000	15	0	Q6UX53	Q6UX53	Methyltransferase-like protein 7B	METTL7B	2220
24.8117	NaN	NaN	NaN		2	2	2	0.3	0.3	0.3	542.68	0.0034193	2.0635	527430000	2	0	Q6V0I7	Q6V0I7	Protocadherin Fat 4	FAT4	2221
28.4173	28.481	28.65	28.4044		14	14	14	35.9	35.9	35.9	57.578	0	323.31	6049100000	162	0.44563	Q6XQN6	Q6XQN6	Nicotinate phosphoribosyltransferase	NAPRT	2223
24.7405	24.5118	24.6728	24.8197		4	4	4	4.8	4.8	4.8	150.07	0	77.713	443380000	28	0.293158	Q6Y7W6	Q6Y7W6	PERQ amino acid-rich with GYF domain-containing protein 2	GIGYF2	2224
26.046	26.3625	26.2427	26.1942		7	7	7	6.3	6.3	6.3	161.69	0	36.17	910860000	38	0.00970344	Q6YHK3	Q6YHK3	CD109 antigen	CD109	2225
24.3337	24.2534	24.8921	24.6521		3	3	3	4.2	4.2	4.2	112.22	0	25.888	389520000	22	0.20647	Q6ZMZ3	Q6ZMZ3	Nesprin-3	SYNE3	2229
26.6679	26.7953	26.6061	26.4877		12	12	12	4.3	4.3	4.3	353.61	0	37.099	1703700000	38	0.0215964	Q6ZS81	Q6ZS81	WD repeat- and FYVE domain-containing protein 4	WDFY4	2232
24.51	24.6271	24.5308	24.4505		6	6	6	8.2	8.2	8.2	98.395	0	23.061	342800000	31	0.0689468	Q6ZUM4	Q6ZUM4	Rho GTPase-activating protein 27	ARHGAP27	2236
NaN	NaN	NaN	NaN		6	6	6	4.2	4.2	4.2	198.56	0	11.178	228640000	7	0	Q702N8	Q702N8	Xin actin-binding repeat-containing protein 1	XIRP1	2240
NaN	NaN	NaN	NaN		3	3	3	1	1	1	422.39	0	5.0622	248870000	2	0	Q709C8	Q709C8	Vacuolar protein sorting-associated protein 13C	VPS13C	2241
24.8247	25.0714	25.0266	25.3429		4	4	4	5.4	5.4	5.4	87.263	0	11.312	447440000	13	0.282985	Q709F0	Q709F0	Acyl-CoA dehydrogenase family member 11	ACAD11	2242
24.6278	25.1015	25.478	24.9137		7	7	7	4.3	4.3	4.3	199.07	0	17.591	533730000	20	0.488487	Q7KZ85	Q7KZ85	Transcription elongation factor SPT6	SUPT6H	2247
29.4072	29.3692	29.3013	29.3566		21	21	21	28.5	28.5	28.5	102	0	323.31	9633900000	245	0.0509113	Q7KZF4	Q7KZF4	Staphylococcal nuclease domain-containing protein 1	SND1	2248
24.9552	25.0752	25.4902	25.0656		4	4	4	7.7	7.7	7.7	87.91	0	28.153	546720000	19	0.488405	Q7KZI7	Q7KZI7	Serine/threonine-protein kinase MARK2	MARK2	2249
27.2467	27.3589	27.2981	27.4952		10	10	10	10.7	10.7	10.7	117.36	0	83.821	2425100000	89	0.319317	Q7L014	Q7L014	Probable ATP-dependent RNA helicase DDX46	DDX46	2250
25.6213	25.7295	25.1305	25.3181		8	8	8	8.3	8.3	8.3	133.94	0	23.356	715410000	21	0.202384	Q7L2E3	Q7L2E3	Putative ATP-dependent RNA helicase DHX30	DHX30	2252
24.5992	24.305	24.1005	24.5008		3	3	3	11.5	11.5	11.5	42.502	0	323.31	389960000	14	0.31337	Q7L2H7	Q7L2H7	Eukaryotic translation initiation factor 3 subunit M	EIF3M	2253
24.2168	24.3104	24.2003	23.9425		2	2	2	7.3	7.3	7.3	36.566	0	3.598	267730000	13	0.258128	Q7L523;Q5VZM2	Q7L523;Q5VZM2	Ras-related GTP-binding protein A;Ras-related GTP-binding protein B	RRAGA;RRAGB	2254
28.1305	28.1471	27.9365	27.9108		14	14	14	13.8	13.8	13.8	145.18	0	87.868	4157600000	122	0.668684	Q7L576;Q96F07	Q7L576	Cytoplasmic FMR1-interacting protein 1	CYFIP1	2255
24.7355	24.4303	24.4278	24.8923		4	4	4	11.5	11.5	11.5	53.288	0	15.558	364760000	15	0.845389	Q7L591	Q7L591	Docking protein 3	DOK3	2256
24.6729	24.8466	24.989	24.703		3	3	3	7.5	7.5	7.5	60.207	0	9.9773	423150000	19	0.846609	Q7L5N7	Q7L5N7	Lysophosphatidylcholine acyltransferase 2	LPCAT2	2257
NaN	NaN	NaN	23.5539		3	3	3	6.1	6.1	6.1	45.287	0.00069061	2.8415	184360000	5	0	Q7L5Y9	Q7L5Y9	Macrophage erythroblast attacher	MAEA	2258
23.4933	23.3041	23.3151	23.8615		3	3	3	12	12	12	40.736	0	5.9047	178910000	16	1.04115	Q7LG56;P31350	Q7LG56	Ribonucleoside-diphosphate reductase subunit M2 B	RRM2B	2261
26.0631	25.9456	26.2427	25.9411		5	5	5	5.9	5.9	5.9	100.23	0	20.023	1014100000	45	0.714789	Q7Z2K6	Q7Z2K6	Endoplasmic reticulum metallopeptidase 1	ERMP1	2264
27.6998	28.0224	28.0993	27.7274		11	11	10	15.1	15.1	14.2	101.43	0	139.55	3477300000	76	0.24345	Q7Z2W4	Q7Z2W4	Zinc finger CCCH-type antiviral protein 1	ZC3HAV1	2265
23.6689	23.6391	23.7748	23.6457		2	2	2	2	2	2	125.43	0	18.076	211100000	10	0.372858	Q7Z2Z2	Q7Z2Z2	Elongation factor Tu GTP-binding domain-containing protein 1	EFTUD1	2267
23.3325	23.175	23.0751	23.1013		2	2	2	2.3	2.3	2.3	128.88	0	4.967	138620000	13	0.398295	Q7Z392	Q7Z392	Trafficking protein particle complex subunit 11	TRAPPC11	2268
NaN	22.8606	NaN	NaN		3	3	3	4.5	4.5	4.5	94.446	0	8.9272	99700000	4	0	Q7Z3C6	Q7Z3C6	Autophagy-related protein 9A	ATG9A	2271
NaN	NaN	24.5127	24.3625		4	4	4	9.8	9.8	9.8	76.193	0	7.3041	246930000	7	0.253195	Q7Z4F1	Q7Z4F1	Low-density lipoprotein receptor-related protein 10	LRP10	2277
24.9557	24.9279	25.2372	25.0876		3	3	3	16.7	16.7	16.7	23.39	0	50.036	493220000	30	0.680822	Q7Z4H3	Q7Z4H3	HD domain-containing protein 2	HDDC2	2278
24.6187	24.6877	24.6173	24.5772		2	2	2	3.1	3.1	3.1	74.582	0	4.6127	365550000	14	0.123216	Q7Z4Q2	Q7Z4Q2	HEAT repeat-containing protein 3	HEATR3	2279
25.1156	24.9526	25.3732	25.132		1	1	1	1.8	1.8	1.8	74.316	0.0019355	2.3121	541600000	10	0.0540052	Q7Z4V5	Q7Z4V5	Hepatoma-derived growth factor-related protein 2	HDGFRP2	2280
27.0093	26.9596	26.887	26.9819		7	7	7	34.4	34.4	34.4	25.913	0	28.945	1896200000	64	0.111757	Q7Z4W1	Q7Z4W1	L-xylulose reductase	DCXR	2281
24.6463	NaN	NaN	NaN		3	2	2	6.1	4.4	4.4	61.024	0	4.9157	223630000	5	0	Q7Z5L9	Q7Z5L9	Interferon regulatory factor 2-binding protein 2	IRF2BP2	2283
25.3553	25.1062	26.3214	25.8123		7	7	7	14.7	14.7	14.7	73.182	0	38.458	1057400000	33	0.0834502	Q7Z5R6	Q7Z5R6	Amyloid beta A4 precursor protein-binding family B member 1-interacting protein	APBB1IP	2284
27.4407	27.4934	27.6659	NaN		2	2	2	3.2	3.2	3.2	68.981	0.0031546	2.1642	2440100000	11	0.84097	Q7Z695	Q7Z695	Uncharacterized aarF domain-containing protein kinase 2	ADCK2	2285
25.0091	25.2015	25.2629	25.0009		6	6	5	6.1	6.1	5.4	118.58	0	26.379	536750000	26	0.243253	Q7Z6I6;A7KAX9	Q7Z6I6	Rho GTPase-activating protein 30	ARHGAP30	2286
28.1549	28.3081	28.2625	28.2893		33	33	32	9.3	9.3	9.1	481.89	0	323.31	4998700000	207	0.00352422	Q7Z6Z7	Q7Z6Z7	E3 ubiquitin-protein ligase HUWE1	HUWE1	2287
NaN	23.2199	23.4232	23.2653		2	2	2	15.6	15.6	15.6	29.946	0	8.7197	116960000	8	0.034622	Q7Z7K6	Q7Z7K6	Centromere protein V	CENPV	2293
22.2131	22.5035	NaN	NaN		1	1	1	2.5	2.5	2.5	86.849	0.0036708	1.9763	53937000	7	0.265513	Q86TB9	Q86TB9	Protein PAT1 homolog 1	PATL1	2296
25.9206	25.8334	25.6991	25.962		7	7	7	20.4	20.4	20.4	46.277	0	17.04	842020000	37	0.0365718	Q86TX2;P49753	Q86TX2;P49753	Acyl-coenzyme A thioesterase 1;Acyl-coenzyme A thioesterase 2, mitochondrial	ACOT1;ACOT2	2300
23.9326	NaN	NaN	NaN		3	3	3	6.4	6.4	6.4	69.437	0	9.8383	172050000	9	0	Q86U38	Q86U38	Nucleolar protein 9	NOP9	2301
26.6713	26.4981	26.6444	26.7891		3	3	3	18	18	18	32.749	0	191.1	1498200000	28	0.508184	Q86U42	Q86U42	Polyadenylate-binding protein 2	PABPN1	2302
NaN	NaN	22.3987	22.3345		2	2	2	0.9	0.9	0.9	192.95	0.0031526	2.161	62177000	5	0.0945948	Q86U86	Q86U86	Protein polybromo-1	PBRM1	2304
22.9078	22.7905	22.5466	22.5909		2	2	2	9	9	9	29.328	0	4.5824	91550000	11	0.150127	Q86U90	Q86U90	YrdC domain-containing protein, mitochondrial	YRDC	2305
28.1917	28.0624	27.9546	28.1039		2	2	2	4.2	4.2	4.2	78.429	0	12.879	3833100000	5	0.590251	Q86UA1	Q86UA1	Pre-mRNA-processing factor 39	PRPF39	2306
27.3212	27.5946	27.5874	27.6378		4	4	4	11.2	11.2	11.2	63.836	0	323.31	2836500000	76	0.391958	Q86UE4	Q86UE4	Protein LYRIC	MTDH	2307
NaN	NaN	NaN	NaN		2	2	2	3.4	3.4	3.4	87.66	0.0022436	2.2692	125670000	2	0	Q86UE8	Q86UE8	Serine/threonine-protein kinase tousled-like 2	TLK2	2308
24.4216	24.4072	24.3788	24.2035		5	5	5	5.8	5.8	5.8	98.636	0	7.799	327180000	8	0.000331825	Q86UK7	Q86UK7	Zinc finger protein 598	ZNF598	2309
NaN	24.7746	NaN	NaN		2	2	2	1.3	1.3	1.3	156.27	0.0044118	1.673	396650000	3	0	Q86UP2	Q86UP2	Kinectin	KTN1	2310
23.1526	22.9035	22.9768	23.0571		2	2	2	1.9	1.9	1.9	107.61	0	5.1846	112050000	16	0.564092	Q86UT6	Q86UT6	NLR family member X1	NLRX1	2311
30.9198	31.1978	31.0512	31.0968		23	23	23	42	42	42	75.952	0	323.31	32863000000	441	0.531533	Q86UX7	Q86UX7	Fermitin family homolog 3	FERMT3	2313
27.6651	28.0275	28.2439	28.0384		2	2	2	10.1	10.1	10.1	26.888	0	83.893	3952800000	50	0.366333	Q86V81	Q86V81	THO complex subunit 4	ALYREF	2315
NaN	NaN	NaN	NaN		4	4	4	9.8	9.8	9.8	43.816	0	24.861	143800000	7	0	Q86VN1	Q86VN1	Vacuolar protein-sorting-associated protein 36	VPS36	2318
26.8838	27.1042	27.1664	26.9776		10	10	10	10.2	10.2	10.2	136.37	0	55.127	1911800000	49	0.64358	Q86VP6	Q86VP6	Cullin-associated NEDD8-dissociated protein 1	CAND1	2319
23.668	23.6872	23.4535	23.7796		5	5	5	8.9	8.9	8.9	83.125	0	15.96	193810000	15	0.512239	Q86VS8	Q86VS8	Protein Hook homolog 3	HOOK3	2321
23.8168	NaN	23.7466	24.158		2	2	2	8.2	8.2	8.2	45.143	0	9.1519	231710000	12	0.196027	Q86VY4	Q86VY4	Testis-specific Y-encoded-like protein 5	TSPYL5	2322
25.5287	25.0125	25.0194	25.237		4	4	4	16.4	16.4	16.4	37.535	0	28.879	568430000	25	1.11642	Q86W42	Q86W42	THO complex subunit 6 homolog	THOC6	2323
23.6344	23.5953	23.4539	23.5114		2	2	2	2.8	2.8	2.8	63.62	0.0033961	2.0391	173980000	11	0.415638	Q86W50	Q86W50	Methyltransferase-like protein 16	METTL16	2324
25.9598	25.9227	25.7559	25.7652		6	6	6	6.7	6.7	6.7	114.02	0	67.098	922900000	57	0.536772	Q86W92;Q8ND30	Q86W92	Liprin-beta-1	PPFIBP1	2325
24.0114	24.3781	24.3195	24.2187		5	5	5	6	6	6	101	0	10.234	295860000	21	0.259432	Q86WJ1	Q86WJ1	Chromodomain-helicase-DNA-binding protein 1-like	CHD1L	2326
23.2111	23.0489	NaN	23.3944		2	2	2	7.9	7.9	7.9	42.192	0	9.988	123220000	13	0.198533	Q86WV6	Q86WV6	Stimulator of interferon genes protein	TMEM173	2329
26.3286	26.2889	26.4625	26.1744		6	6	6	19.9	19.9	19.9	35.896	0	21.471	1149700000	23	0.369988	Q86X76	Q86X76	Nitrilase homolog 1	NIT1	2331
23.788	24.1739	24.2351	23.891	+	3	3	3	17.1	17.1	17.1	22.745	0	5.2918	250320000	23	1.45409	Q86X83	Q86X83	COMM domain-containing protein 2	COMMD2	2332
25.485	25.4623	25.2654	25.5179		4	4	4	6.2	6.2	6.2	102.97	0	11.75	685940000	25	0.346649	Q86XP3	Q86XP3	ATP-dependent RNA helicase DDX42	DDX42	2333
23.7635	23.3681	23.8489	23.409		3	3	3	3.4	3.4	3.4	93.52	0	3.8797	186370000	16	0.175977	Q86Y56	Q86Y56	Dynein assembly factor 5, axonemal	DNAAF5	2334
26.3452	25.946	NaN	25.8729		4	4	4	18.5	18.5	18.5	31.642	0	27.464	863340000	13	0.0801162	Q86Y82	Q86Y82	Syntaxin-12	STX12	2335
24.5046	24.7632	24.4473	24.4949		5	5	5	9.8	9.8	9.8	68.062	0	5.5922	331990000	7	0.288569	Q86YP4	Q86YP4	Transcriptional repressor p66-alpha	GATAD2A	2336
NaN	NaN	NaN	22.6656		2	2	2	2.2	2.2	2.2	110.45	0.0019324	2.2976	61642000	2	0	Q86YS7	Q86YS7	C2 domain-containing protein 5	C2CD5	2337
25.3993	25.1554	25.097	25.6992		9	9	9	11.4	11.4	11.4	111.9	0	24.708	625360000	25	0.177642	Q86YV0	Q86YV0	RAS protein activator like-3	RASAL3	2338
24.4487	24.4069	24.4303	24.362		2	2	2	9.6	9.6	9.6	20.783	0	6.1625	320110000	18	0.339528	Q8IUR0	Q8IUR0	Trafficking protein particle complex subunit 5	TRAPPC5	2341
23.6665	23.4923	23.5089	23.5216		2	2	2	2.7	2.7	2.7	75.509	0	4.626	175080000	14	0.0846475	Q8IUR7	Q8IUR7	Armadillo repeat-containing protein 8	ARMC8	2342
23.5146	23.1636	NaN	24.3588		3	3	3	9.7	9.7	9.7	42.324	0	5.0583	146890000	11	0.109661	Q8IUS5	Q8IUS5	Epoxide hydrolase 4	EPHX4	2343
25.4862	25.6237	25.4734	25.4805		5	5	5	13.3	13.3	13.3	54.705	0	5.4842	640820000	23	0.00466883	Q8IV08	Q8IV08	Phospholipase D3	PLD3	2344
NaN	22.9672	23.0867	22.7876		2	2	2	5.5	5.5	5.5	36.576	0	3.4088	113790000	7	0.185109	Q8IW45	Q8IW45	ATP-dependent (S)-NAD(P)H-hydrate dehydratase	CARKD	2352
NaN	NaN	NaN	NaN		2	2	2	7.1	7.1	7.1	46.323	0	3.8018	238500000	3	0	Q8IWB7	Q8IWB7	WD repeat and FYVE domain-containing protein 1	WDFY1	2354
23.5476	23.5398	23.4005	23.7704		4	3	3	5.9	4.4	4.4	94.198	0	5.9192	195730000	25	0.142471	Q8IWT6	Q8IWT6	Volume-regulated anion channel subunit LRRC8A	LRRC8A	2358
24.6092	24.4398	24.8025	24.831		3	3	3	3.9	3.9	3.9	103.7	0	5.6888	377710000	22	0.0578393	Q8IWX8	Q8IWX8	Calcium homeostasis endoplasmic reticulum protein	CHERP	2361
23.9444	23.9346	24.0132	24.1211		5	5	4	3.1	3.1	2.4	269.45	0	10.42	261900000	14	0.245715	Q8IWZ3	Q8IWZ3	Ankyrin repeat and KH domain-containing protein 1	ANKHD1	2362
25.8483	25.6831	NaN	25.5017		3	3	3	2.3	2.3	2.3	132.82	0	11.051	559610000	13	0.230413	Q8IX12	Q8IX12	Cell division cycle and apoptosis regulator protein 1	CCAR1	2364
24.1518	NaN	NaN	NaN		2	2	2	3.4	3.4	3.4	66.234	0.0096208	1.4544	305230000	2	0	Q8IXL6;Q96MK3	Q8IXL6;Q96MK3	Extracellular serine/threonine protein kinase FAM20C;Protein FAM20A	FAM20C;FAM20A	2370
23.7116	NaN	24.049	NaN		2	2	2	2.8	2.8	2.8	96.342	0	2.9615	194300000	7	0.273463	Q8IXQ6	Q8IXQ6	Poly [ADP-ribose] polymerase 9	PARP9	2371
23.5733	23.6549	24.1094	23.7883		4	4	4	4.1	4.1	4.1	118.1	0	9.5277	219070000	20	0.215088	Q8IXT5	Q8IXT5	RNA-binding protein 12B	RBM12B	2372
25.2154	25.4123	25.4673	25.4797		7	7	7	17.5	17.5	17.5	63.876	0	22.214	654010000	17	0.551633	Q8IY67	Q8IY67	Ribonucleoprotein PTB-binding 1	RAVER1	2377
NaN	NaN	NaN	NaN		2	2	2	1.9	1.9	1.9	96.557	0.00097911	2.3835	203560000	12	0	Q8IY81	Q8IY81	pre-rRNA processing protein FTSJ3	FTSJ3	2378
23.3982	23.3512	23.3784	23.4492		3	2	2	7.1	5.4	5.4	50.386	0	4.614	137920000	5	0.0410412	Q8IYB5	Q8IYB5	Stromal membrane-associated protein 1	SMAP1	2381
23.2249	23.2237	23.1389	23.0264		2	2	2	3.3	3.3	3.3	87.99	0	4.7458	143780000	9	0.0823094	Q8IYB8	Q8IYB8	ATP-dependent RNA helicase SUPV3L1, mitochondrial	SUPV3L1	2382
23.8595	23.704	23.8142	23.8537		4	4	4	8	8	8	69.156	0	3.3762	210210000	5	0.160791	Q8IYS2	Q8IYS2	Uncharacterized protein KIAA2013	KIAA2013	2385
24.6917	24.7056	24.451	24.8024	+	7	7	7	13.8	13.8	13.8	68.725	0	15.001	390110000	22	1.41375	Q8IZ69	Q8IZ69	tRNA (uracil-5-)-methyltransferase homolog A	TRMT2A	2387
26.5534	26.6982	26.9055	26.5799		10	10	10	21.2	21.2	21.2	85.126	0	151.56	1527500000	63	0.190627	Q8IZ83	Q8IZ83	Aldehyde dehydrogenase family 16 member A1	ALDH16A1	2388
NaN	23.2594	23.3296	23.1228		3	3	3	2	2	2	194.1	0	5.176	132220000	2	0.338189	Q8IZH2	Q8IZH2	5-3 exoribonuclease 1	XRN1	2389
25.3978	25.4202	25.4834	24.8715		8	8	8	10.4	10.4	10.4	119.7	0	46.202	633440000	50	0.157297	Q8IZL8	Q8IZL8	Proline-, glutamic acid- and leucine-rich protein 1	PELP1	2390
NaN	23.4855	NaN	NaN		2	2	2	5	5	5	38.087	0.00068752	2.8177	127650000	5	0	Q8IZV5	Q8IZV5	Retinol dehydrogenase 10	RDH10	2392
24.3224	24.4547	24.6001	24.9332		2	2	2	3.6	3.6	3.6	72.832	0	14.047	318900000	6	0.381489	Q8N0X7	Q8N0X7	Spartin	SPG20	2393
24.4085	24.2136	23.9533	24.2644		6	6	6	5	5	5	149.04	0	12.451	278210000	12	0.689496	Q8N122	Q8N122	Regulatory-associated protein of mTOR	RPTOR	2394
28.084	28.2145	28.2185	28.2692		14	14	14	21.3	21.3	21.3	102.9	0	187.99	4425200000	106	0.667285	Q8N163	Q8N163	Cell cycle and apoptosis regulator protein 2	CCAR2	2396
25.7261	26.0113	26.3947	26.1347		5	5	5	5.5	5.5	5.5	93.487	0	64.18	923500000	33	0.0389767	Q8N1F7	Q8N1F7	Nuclear pore complex protein Nup93	NUP93	2398
24.679	24.9068	25.0974	24.65		5	5	5	5	5	5	95.32	0	8.0112	474940000	27	0.36816	Q8N1G2	Q8N1G2	Cap-specific mRNA (nucleoside-2-O-)-methyltransferase 1	CMTR1	2400
27.984	27.8679	27.6822	27.9754		11	11	11	25.4	25.4	25.4	63.472	0	182.73	3517200000	95	0.119545	Q8N1G4	Q8N1G4	Leucine-rich repeat-containing protein 47	LRRC47	2401
24.4169	24.4973	24.2605	24.6921	+	7	7	7	3.8	3.8	3.8	244.29	0	13.338	377470000	15	1.63348	Q8N201	Q8N201	Integrator complex subunit 1	INTS1	2403
23.2468	23.2263	23.2664	23.3055		3	3	3	5.8	5.8	5.8	57.522	0	4.4082	153210000	8	0.241729	Q8N2G8	Q8N2G8	GH3 domain-containing protein	GHDC	2404
26.0691	25.9785	26.0955	25.8791		4	4	4	12.3	12.3	12.3	45.096	0	35.193	962310000	35	0.0203992	Q8N2K0	Q8N2K0	Monoacylglycerol lipase ABHD12	ABHD12	2405
25.4554	25.4028	25.5107	25.6508		4	4	4	4.8	4.8	4.8	74.976	0	6.9489	673890000	16	0.122434	Q8N392	Q8N392	Rho GTPase-activating protein 18	ARHGAP18	2407
NaN	NaN	NaN	23.2926		3	3	3	3.1	3.1	3.1	161.85	0	13.097	112730000	7	0	Q8N3D4;Q8NDI1	Q8N3D4	EH domain-binding protein 1-like protein 1	EHBP1L1	2409
NaN	NaN	NaN	NaN		1	1	1	15.7	15.7	15.7	6.0352	0.003681	1.9994	660400000	8	0	Q8N4H5	Q8N4H5	Mitochondrial import receptor subunit TOM5 homolog	TOMM5	2411
NaN	NaN	24.1605	NaN		2	2	2	17	17	17	20.012	0	4.6707	155690000	6	0	Q8N5M4	Q8N5M4	Tetratricopeptide repeat protein 9C	TTC9C	2417
NaN	NaN	NaN	NaN		3	3	3	5.6	5.6	5.6	82.495	0	10.624	77645000	3	0	Q8N5V2	Q8N5V2	Ephexin-1	NGEF	2419
NaN	NaN	NaN	NaN		2	2	2	2.6	2.6	2.6	94.718	0.00066357	2.5432	66735000	3	0	Q8N653	Q8N653	Leucine-zipper-like transcriptional regulator 1	LZTR1	2420
25.2535	25.7003	25.6824	25.2325		3	3	3	7.4	7.4	7.4	52.049	0	5.8843	633260000	12	1.21276	Q8N684	Q8N684	Cleavage and polyadenylation specificity factor subunit 7	CPSF7	2421
25.0249	25.3128	25.215	25.1717		3	3	3	6	6	6	56.72	0	39.712	543010000	15	0.0469576	Q8N6H7	Q8N6H7	ADP-ribosylation factor GTPase-activating protein 2	ARFGAP2	2422
NaN	21.6363	21.5267	21.8231		2	2	2	3.6	3.6	3.6	78.767	0	3.3446	49233000	12	0.82056	Q8N6R0	Q8N6R0	Methyltransferase-like protein 13	METTL13	2424
25.5797	25.8617	25.8317	25.7101		6	6	6	9.2	9.2	9.2	111.76	0	32.777	809170000	40	0.774941	Q8N766	Q8N766	ER membrane protein complex subunit 1	EMC1	2426
25.31	25.2584	25.2191	24.9585		4	4	4	14.9	14.9	14.9	23.431	0	5.2305	541470000	22	0.304515	Q8N983	Q8N983	39S ribosomal protein L43, mitochondrial	MRPL43	2431
NaN	NaN	NaN	NaN		2	2	2	4	4	4	45.509	0.0031427	2.1354	65870000	2	0	Q8N9N2	Q8N9N2	Activating signal cointegrator 1 complex subunit 1	ASCC1	2433
24.0243	24.3297	24.575	24.7425		3	3	3	9	9	9	37.476	0	8.0503	349340000	23	0.162011	Q8NAV1	Q8NAV1	Pre-mRNA-splicing factor 38A	PRPF38A	2436
28.104	28.075	28.1966	28.0201		9	9	9	15.1	15.1	15.1	71.635	0	82.934	4115900000	94	0.029511	Q8NBJ5	Q8NBJ5	Procollagen galactosyltransferase 1	COLGALT1	2441
26.4093	26.5195	26.6901	26.9644		6	6	6	22.9	22.9	22.9	33.843	0	111.5	1677800000	65	0.284931	Q8NBJ7	Q8NBJ7	Sulfatase-modifying factor 2	SUMF2	2442
26.4782	26.3661	26.4183	26.1836		6	6	6	13.9	13.9	13.9	47.628	0	17.364	1242400000	54	0.29272	Q8NBS9	Q8NBS9	Thioredoxin domain-containing protein 5	TXNDC5	2447
NaN	NaN	NaN	24.8946		2	2	2	3.5	3.5	3.5	47.151	0.003394	2.0354	295210000	8	0	Q8NBX0	Q8NBX0	Saccharopine dehydrogenase-like oxidoreductase	SCCPDH	2449
26.1661	26.0813	26.4487	26.7183		4	4	4	15	15	15	44.965	0	21.148	1214900000	26	0.686497	Q8NC51	Q8NC51	Plasminogen activator inhibitor 1 RNA-binding protein	SERBP1	2452
26.6885	26.7094	26.7842	26.7003		9	9	9	19.1	19.1	19.1	56.974	0	56.447	1599500000	78	0.00297029	Q8NC56	Q8NC56	LEM domain-containing protein 2	LEMD2	2453
24.6286	24.7275	24.798	24.4257		6	6	6	11.1	11.1	11.1	72.203	0	18.753	379360000	16	0.122815	Q8NCE2	Q8NCE2	Myotubularin-related protein 14	MTMR14	2455
23.3234	NaN	NaN	NaN		3	3	3	1.8	1.8	1.8	181.25	0.00067047	2.6062	131880000	7	0	Q8NDA8	Q8NDA8	Maestro heat-like repeat-containing protein family member 1	MROH1	2459
26.5608	26.7412	26.4116	26.5986		4	4	4	5.9	5.9	5.9	95.925	0	31.96	1520300000	45	0.579042	Q8NE71	Q8NE71	ATP-binding cassette sub-family F member 1	ABCF1	2462
23.579	23.4	23.7291	23.7682		1	1	1	3.4	3.4	3.4	39.866	0.0044405	1.7041	192170000	15	0.403264	Q8NE86	Q8NE86	Calcium uniporter protein, mitochondrial	MCU	2463
25.4567	25.3906	25.3125	25.5803		3	3	3	9.8	9.8	9.8	41.625	0	323.31	663460000	24	0.358459	Q8NEW0	Q8NEW0	Zinc transporter 7	SLC30A7	2464
NaN	NaN	23.092	NaN		2	2	2	6	6	6	44.508	0	3.8833	94631000	5	0	Q8NEZ5	Q8NEZ5	F-box only protein 22	FBXO22	2465
24.036	24.1713	24.0071	23.8405		3	3	3	4.7	4.7	4.7	59.151	0	4.6562	241580000	11	0.168224	Q8NF37	Q8NF37	Lysophosphatidylcholine acyltransferase 1	LPCAT1	2466
27.3659	27.579	27.6625	27.4292		17	17	17	9.2	9.2	9.2	238.53	0	50.829	2780600000	104	1.22609	Q8NF50;Q96N67	Q8NF50	Dedicator of cytokinesis protein 8	DOCK8	2467
25.9316	26.1541	25.9564	26.0593		5	5	5	9.2	9.2	9.2	65.265	0	48.737	1022200000	45	0.452104	Q8NFF5	Q8NFF5	FAD synthase;Molybdenum cofactor biosynthesis protein-like region;FAD synthase region	FLAD1	2468
23.2078	23.6752	24.7493	24.8303		4	4	4	13.4	13.4	13.4	42.15	0	13.28	291040000	23	0.19115	Q8NFH3	Q8NFH3	Nucleoporin Nup43	NUP43	2469
NaN	NaN	NaN	23.6268		2	2	2	5.4	5.4	5.4	34.69	0	5.7188	147420000	10	0	Q8NFV4	Q8NFV4	Alpha/beta hydrolase domain-containing protein 11	ABHD11	2472
24.5533	24.3647	24.4607	24.521		4	4	4	3.5	3.5	3.5	182.77	0	9.6089	346800000	19	0.0960885	Q8NI27	Q8NI27	THO complex subunit 2	THOC2	2475
23.7168	23.955	23.7094	23.4764		3	3	3	3.8	3.8	3.8	105.32	0	5.8986	198420000	14	0.0169615	Q8NI36	Q8NI36	WD repeat-containing protein 36	WDR36	2476
NaN	23.5277	NaN	NaN		3	3	3	24.3	24.3	24.3	25.384	0	4.4021	184500000	4	0	Q8TAE8	Q8TAE8	Growth arrest and DNA damage-inducible proteins-interacting protein 1	GADD45GIP1	2478
NaN	23.0523	23.1114	22.9056		3	3	3	4.5	4.5	4.5	93.721	0	5.5465	117460000	5	0.20446	Q8TAG9	Q8TAG9	Exocyst complex component 6	EXOC6	2479
25.2735	25.4297	25.3494	25.2853		3	3	3	4.8	4.8	4.8	68.119	0	20.784	603520000	28	0.596507	Q8TAT6	Q8TAT6	Nuclear protein localization protein 4 homolog	NPLOC4	2480
24.3962	24.3996	24.3916	24.6712		2	2	2	9.7	9.7	9.7	36.67	0	8.9843	330670000	11	0.373097	Q8TB03	Q8TB03	Uncharacterized protein CXorf38	CXorf38	2481
NaN	NaN	22.7719	23.3878		4	4	4	7.2	7.2	7.2	82.303	0	9.8611	120840000	13	0.511183	Q8TB52	Q8TB52	F-box only protein 30	FBXO30	2482
NaN	22.8791	23.4672	NaN		2	2	2	3.7	3.7	3.7	83.023	0	5.2987	101550000	7	0.458541	Q8TBA6	Q8TBA6	Golgin subfamily A member 5	GOLGA5	2484
23.6372	23.881	23.3909	23.826		3	3	3	8.6	8.6	8.6	51.852	0	9.5763	184960000	14	0.52263	Q8TBC4	Q8TBC4	NEDD8-activating enzyme E1 catalytic subunit	UBA3	2485
NaN	23.5151	NaN	23.0636		2	2	2	5	5	5	47.299	0	11.973	138540000	8	0.501498	Q8TBX8	Q8TBX8	Phosphatidylinositol 5-phosphate 4-kinase type-2 gamma	PIP4K2C	2487
23.9396	23.743	23.6004	23.9441		3	3	3	5.1	5.1	5.1	79.49	0	4.542	214450000	8	0.508847	Q8TC07	Q8TC07	TBC1 domain family member 15	TBC1D15	2488
23.6843	23.4806	23.5822	23.4838		2	2	2	8.8	8.8	8.8	35.386	0	3.0208	171690000	8	0.377496	Q8TC12	Q8TC12	Retinol dehydrogenase 11	RDH11	2489
24.7485	25.211	25.4667	25.3312		3	3	3	20.4	20.4	20.4	23.382	0	4.527	597440000	20	0.585739	Q8TCD5	Q8TCD5	5(3)-deoxyribonucleotidase, cytosolic type	NT5C	2491
25.6981	26.1286	26.0752	25.8035		5	4	4	5.9	5.1	5.1	93.673	0	20.338	928730000	50	0.941843	Q8TCJ2	Q8TCJ2	Dolichyl-diphosphooligosaccharide--protein glycosyltransferase subunit STT3B	STT3B	2493
26.1981	26.0857	25.9322	26.1004		4	4	4	6.3	6.3	6.3	85.95	0	30.407	1135500000	51	0.0477821	Q8TCS8	Q8TCS8	Polyribonucleotide nucleotidyltransferase 1, mitochondrial	PNPT1	2494
NaN	25.3425	25.2885	NaN		3	3	3	9.3	9.3	9.3	41.488	0	3.4451	423570000	8	0.654936	Q8TCT9	Q8TCT9	Minor histocompatibility antigen H13	HM13	2495
24.2155	NaN	NaN	24.4494		2	2	2	3.3	3.3	3.3	107.17	0	3.4394	298940000	7	0.187028	Q8TD19	Q8TD19	Serine/threonine-protein kinase Nek9	NEK9	2497
26.3335	26.7235	25.98	26.5323		4	4	4	12.4	12.4	12.4	53.349	0	108.8	1253400000	26	0.632944	Q8TD55	Q8TD55	Pleckstrin homology domain-containing family O member 2	PLEKHO2	2498
NaN	24.8405	25.4713	24.8746		5	5	5	5.4	5.4	5.4	98.594	0	23.693	469880000	14	0.492397	Q8TDD1	Q8TDD1	ATP-dependent RNA helicase DDX54	DDX54	2500
25.4177	25.2009	25.7771	25.1907		2	2	2	5.9	5.9	5.9	41.401	0	7.7221	604080000	10	0.0117015	Q8TDN6	Q8TDN6	Ribosome biogenesis protein BRX1 homolog	BRIX1	2502
24.4062	24.2689	24.3108	24.6216		3	3	3	27.4	27.4	27.4	17.84	0	5.3265	313790000	13	0.959513	Q8TDP1	Q8TDP1	Ribonuclease H2 subunit C	RNASEH2C	2503
25.6756	25.7125	25.8117	25.9438		8	8	7	12.1	12.1	10.6	92.448	0	49.963	826950000	42	0.154686	Q8TDW0	Q8TDW0	Volume-regulated anion channel subunit LRRC8C	LRRC8C	2504
26.841	26.668	27.0565	27.067		10	10	10	11.2	11.2	11.2	117.87	0	109.93	1930400000	72	0.32275	Q8TDZ2	Q8TDZ2	Protein-methionine sulfoxide oxidase MICAL1	MICAL1	2505
24.9764	24.9564	25.0369	24.6988		8	8	8	11.2	11.2	11.2	72.995	0	11.244	460670000	25	0.253799	Q8TE77	Q8TE77	Protein phosphatase Slingshot homolog 3	SSH3	2506
25.0315	25.1383	25.101	25.4858		5	5	5	3.4	3.4	3.4	205.11	0	25.112	490200000	22	0.0123311	Q8TEM1	Q8TEM1	Nuclear pore membrane glycoprotein 210	NUP210	2508
23.6634	NaN	NaN	23.6543		3	3	3	2.2	2.2	2.2	168.59	0.00065941	2.4879	201260000	6	0.0758463	Q8TEQ6	Q8TEQ6	Gem-associated protein 5	GEMIN5	2509
27.105	26.811	26.5846	27.4869	+	16	16	16	19.8	19.8	19.8	118.71	0	257.34	2057300000	98	2.1738	Q8TEX9	Q8TEX9	Importin-4	IPO4	2511
24.9007	25.1539	24.8168	24.7044		4	4	4	3.8	3.8	3.8	107	0	9.7308	441460000	11	0.108325	Q8TF05	Q8TF05	Serine/threonine-protein phosphatase 4 regulatory subunit 1	PPP4R1	2512
NaN	NaN	NaN	23.738		2	2	2	9.6	9.6	9.6	33.981	0	4.5558	125420000	4	0	Q8TF64	Q8TF64	PDZ domain-containing protein GIPC3	GIPC3	2514
28.3137	28.2576	28.1276	28.4939		6	6	5	16.8	16.8	14.9	46.785	0	130.29	4561200000	87	0.206224	Q8WU79	Q8WU79	Stromal membrane-associated protein 2	SMAP2	2516
24.1615	23.9546	23.8765	24.6703		3	3	3	9.9	9.9	9.9	48.602	0	39.587	280730000	11	1.07592	Q8WU90	Q8WU90	Zinc finger CCCH domain-containing protein 15	ZC3H15	2517
NaN	23.1945	23.7667	NaN		2	2	2	2.7	2.7	2.7	100.68	0.0044144	1.6744	226350000	4	0.338941	Q8WUA4	Q8WUA4	General transcription factor 3C polypeptide 2	GTF3C2	2518
22.0443	21.9759	NaN	NaN		2	2	2	2.9	2.9	2.9	59.12	0.0036776	1.9952	42807000	8	0.453942	Q8WUA7;Q9NU19	Q8WUA7;Q9NU19	TBC1 domain family member 22A;TBC1 domain family member 22B	TBC1D22A;TBC1D22B	2519
23.735	23.1126	NaN	23.786	+	2	2	2	12.4	12.4	12.4	22.843	0	33.303	159830000	21	1.47088	Q8WUK0	Q8WUK0	Phosphatidylglycerophosphatase and protein-tyrosine phosphatase 1	PTPMT1	2520
24.7338	24.9415	25.0503	24.7746		6	6	6	6.1	6.1	6.1	128.98	0	12.668	319940000	20	0.202262	Q8WUM0	Q8WUM0	Nuclear pore complex protein Nup133	NUP133	2521
26.7876	26.6041	26.576	27.0242		9	9	9	14.3	14.3	14.3	96.022	0	132.26	1640900000	73	0.660478	Q8WUM4	Q8WUM4	Programmed cell death 6-interacting protein	PDCD6IP	2522
25.3279	NaN	25.3453	25.6662		1	1	1	12	12	12	8.7448	0	7.5116	568110000	11	0.84654	Q8WUW1	Q8WUW1	Protein BRICK1	BRK1	2523
22.3678	22.4687	22.5119	22.3639		2	2	2	8.2	8.2	8.2	23.865	0.00065681	2.444	77679000	10	0.0690319	Q8WUY1	Q8WUY1	Protein THEM6	THEM6	2524
23.5219	NaN	NaN	24.8181		2	2	2	12.7	12.7	12.7	17.676	0	36.163	274330000	10	0.655239	Q8WVJ2	Q8WVJ2	NudC domain-containing protein 2	NUDCD2	2525
25.1081	24.3199	24.4786	24.6332		3	3	3	6.2	6.2	6.2	72.379	0	91.42	395910000	41	0.78619	Q8WVM8	Q8WVM8	Sec1 family domain-containing protein 1	SCFD1	2526
27.2445	27.3271	27.3288	27.4477		7	7	7	8.7	8.7	8.7	113.37	0	68.79	2405300000	40	0.100585	Q8WWM7	Q8WWM7	Ataxin-2-like protein	ATXN2L	2533
25.1218	NaN	24.8973	24.9995		2	2	2	3	3	3	55.455	0.00069204	2.8584	355740000	14	0.364602	Q8WWY3	Q8WWY3	U4/U6 small nuclear ribonucleoprotein Prp31	PRPF31	2534
24.6208	24.7392	24.7531	24.4382		4	4	4	7.4	7.4	7.4	65.697	0	11.906	392860000	20	0.651677	Q8WX92	Q8WX92	Negative elongation factor B	NELFB	2535
27.8393	28.0336	27.9726	27.9957		9	9	9	24.5	24.5	24.5	58.743	0	59.916	3598300000	73	0.256538	Q8WXF1	Q8WXF1	Paraspeckle component 1	PSPC1	2537
25.5672	25.9084	26.1308	25.8111		3	3	3	5.7	5.7	5.7	65.26	0	49.066	899110000	27	0.313067	Q8WXI9	Q8WXI9	Transcriptional repressor p66-beta	GATAD2B	2539
24.9593	24.8869	24.8362	25.1111		2	2	2	10.4	10.4	10.4	27.835	0	33.346	477730000	29	1.11045	Q8WY22;REV__Q96PE2	Q8WY22;REV__Q96PE2	BRI3-binding protein	BRI3BP	2540
24.0109	24.1886	24.1638	24.1989		4	4	4	6.9	6.9	6.9	65.173	0	6.0976	297820000	14	0.754691	Q8WYA6	Q8WYA6	Beta-catenin-like protein 1	CTNNBL1	2541
25.5343	25.6281	25.7956	25.6198		4	4	4	0.1	0.1	0.1	3816	0.00066291	2.5393	668720000	6	0.736765	Q8WZ42	Q8WZ42	Titin	TTN	2543
25.1761	25.3747	25.4935	25.0715		3	3	3	15.9	15.9	15.9	24.418	0	38.472	615870000	27	0.145596	Q8WZ82	Q8WZ82	Ovarian cancer-associated gene 2 protein	OVCA2	2544
29.0521	29.0869	29.1759	28.4377		14	14	14	28.3	28.3	28.3	62.717	0	302.69	8062600000	145	0.296184	Q8WZA9	Q8WZA9	Immunity-related GTPase family Q protein	IRGQ	2545
26.8373	26.5505	26.6367	26.7494		8	8	8	15.9	15.9	15.9	82.431	0	69.674	1579400000	54	0.206031	Q92499	Q92499	ATP-dependent RNA helicase DDX1	DDX1	2546
23.2551	22.7073	23.0868	23.1107		4	4	4	2.3	2.3	2.3	286.79	0	4.7857	125440000	11	0.241537	Q92508	Q92508	Piezo-type mechanosensitive ion channel component 1	PIEZO1	2547
24.5275	24.4915	24.5581	24.4211		2	2	2	10.7	10.7	10.7	29.816	0	10.704	314770000	12	0.304259	Q92530	Q92530	Proteasome inhibitor PI31 subunit	PSMF1	2549
26.3506	26.4659	26.4202	26.2936		10	10	10	5.4	5.4	5.4	206.44	0	15.817	1226000000	50	0.688092	Q92538	Q92538	Golgi-specific brefeldin A-resistance guanine nucleotide exchange factor 1	GBF1	2550
24.7681	24.4822	24.2482	24.372		2	2	2	4.4	4.4	4.4	74.518	0	6.2023	344450000	25	1.15058	Q92544	Q92544	Transmembrane 9 superfamily member 4	TM9SF4	2552
25.2452	25.4498	25.4727	25.295		4	3	3	5.4	4.4	4.4	83.829	0	22.141	632990000	13	0.323479	Q92556	Q92556	Engulfment and cell motility protein 1	ELMO1	2553
25.0951	24.1624	24.2355	NaN		3	3	3	13.2	13.2	13.2	42.835	0	51.125	383540000	13	0.185751	Q92597	Q92597	Protein NDRG1	NDRG1	2555
28.3705	28.3943	28.2024	28.261		15	15	13	25.9	25.9	22.6	96.864	0	198.26	5076500000	104	0.0519796	Q92598	Q92598	Heat shock protein 105 kDa	HSPH1	2556
25.5653	25.7093	25.7047	25.7719	+	4	4	3	7	7	5.6	55.756	0	5.0087	760160000	13	1.91099	Q92599	Q92599	Septin-8	2024-09-08	2557
23.6323	NaN	23.678	23.8865		2	2	2	12.4	12.4	12.4	33.631	0	18.974	180970000	14	0.22389	Q92600	Q92600	Cell differentiation protein RCD1 homolog	RQCD1	2558
25.5267	25.4412	25.5762	25.5069		8	8	8	5.4	5.4	5.4	211.95	0	14.519	693800000	12	0.240498	Q92608	Q92608	Dedicator of cytokinesis protein 2	DOCK2	2559
23.6389	23.8484	24.241	24.1673		5	5	5	3	3	3	233.11	0	13.102	256470000	20	0.214204	Q92614	Q92614	Unconventional myosin-XVIIIa	MYO18A	2561
25.0283	24.5037	24.8308	25.01		3	3	3	6.8	6.8	6.8	80.551	0	81.713	444290000	26	0.456657	Q92615	Q92615	La-related protein 4B	LARP4B	2562
27.4911	27.6169	27.5198	27.4378		24	24	24	10.7	10.7	10.7	292.75	0	90.581	2851100000	132	0.572772	Q92616	Q92616	Translational activator GCN1	GCN1L1	2563
27.1229	27.0622	27.1532	27.2957		9	9	9	9.8	9.8	9.8	124.61	0	40.483	2198800000	71	0.585788	Q92619	Q92619	Minor histocompatibility protein HA-1;Minor histocompatibility antigen HA-1	HMHA1	2564
24.2419	24.2451	24.0245	24.329		4	4	4	4.1	4.1	4.1	140.5	0	11.477	276920000	10	0.868268	Q92620	Q92620	Pre-mRNA-splicing factor ATP-dependent RNA helicase PRP16	DHX38	2565
24.1195	23.9242	23.8719	23.7607		6	6	6	2.9	2.9	2.9	227.92	0	11.486	227450000	20	0.0256385	Q92621	Q92621	Nuclear pore complex protein Nup205	NUP205	2566
NaN	NaN	NaN	NaN		3	3	3	4.2	4.2	4.2	123.11	0	7.3215	267770000	11	0	Q92625	Q92625	Ankyrin repeat and SAM domain-containing protein 1A	ANKS1A	2567
23.2973	23.1333	23.3155	23.3152		2	2	2	4.6	4.6	4.6	50.126	0	6.8386	147210000	26	0.0779447	Q92685	Q92685	Dol-P-Man:Man(5)GlcNAc(2)-PP-Dol alpha-1,3-mannosyltransferase	ALG3	2569
24.8047	25.0721	24.8801	NaN		3	3	3	4.8	4.8	4.8	57.741	0	3.2149	406730000	7	0.181219	Q92692	Q92692	Nectin-2	PVRL2	2571
26.7586	26.8689	26.7763	26.6573		11	11	11	25	25	25	65.071	0	58.392	1679800000	65	0.0623645	Q92696	Q92696	Geranylgeranyl transferase type-2 subunit alpha	RABGGTA	2572
NaN	NaN	24.2749	NaN		2	1	1	10.8	4.6	4.6	41.569	0	6.7243	218950000	14	0	Q92747	Q92747	Actin-related protein 2/3 complex subunit 1A	ARPC1A	2574
24.7439	24.5932	24.8817	24.9529		5	5	5	4	4	4	141.15	0	10.082	451670000	15	0.820061	Q92797	Q92797	Symplekin	SYMPK	2576
27.2869	27.227	27.4761	27.9393	+	16	16	15	14	14	13.5	133.29	0	46.451	2718900000	60	1.315	Q92835	Q92835	Phosphatidylinositol 3,4,5-trisphosphate 5-phosphatase 1	INPP5D	2578
28.2536	28.3484	28.389	28.3341		16	12	12	26.1	19.6	19.6	80.272	0	110.13	4967200000	87	0.474853	Q92841	Q92841	Probable ATP-dependent RNA helicase DDX17	DDX17	2579
23.5779	23.7678	23.7333	23.714		3	3	3	2.4	2.4	2.4	153.89	0	5.6552	193440000	13	0.219023	Q92878	Q92878	DNA repair protein RAD50	RAD50	2582
24.3384	24.8417	24.8424	24.2465	+	3	3	3	6.4	6.4	6.4	52.063	0	14.723	356830000	11	1.35375	Q92879	Q92879	CUGBP Elav-like family member 1	CELF1	2583
26.2807	26.0355	26.3727	26.08	+	3	3	3	18.7	18.7	18.7	23.787	0	3.5415	1094100000	29	1.34851	Q92882	Q92882	Osteoclast-stimulating factor 1	OSTF1	2584
27.9936	27.9702	28.1418	28.1506		12	12	12	16.6	16.6	16.6	102.43	0	113.91	4071800000	127	0.781101	Q92888	Q92888	Rho guanine nucleotide exchange factor 1	ARHGEF1	2585
23.9352	24.3719	24.1748	24.1856		3	3	3	12.4	12.4	12.4	34.5	0	50.435	344200000	10	0.117222	Q92890	Q92890	Ubiquitin fusion degradation protein 1 homolog	UFD1L	2586
26.344	26.1525	26.1455	26.7868		8	8	8	7.7	7.7	7.7	134.55	0	85.93	1282000000	44	0.968562	Q92896	Q92896	Golgi apparatus protein 1	GLG1	2587
27.1477	26.9845	27.0001	27.2405		9	9	9	8.6	8.6	8.6	124.34	0	42.802	2151000000	94	0.908871	Q92900	Q92900	Regulator of nonsense transcripts 1	UPF1	2588
NaN	NaN	NaN	NaN		2	2	2	6.6	6.6	6.6	37.578	0	3.5877	289220000	13	0	Q92905	Q92905	COP9 signalosome complex subunit 5	COPS5	2589
26.2555	26.5375	26.5501	26.6444		6	6	6	7.4	7.4	7.4	122.87	0	63.168	1425800000	50	0.455407	Q92922;Q8TAQ2	Q92922;Q8TAQ2	SWI/SNF complex subunit SMARCC1;SWI/SNF complex subunit SMARCC2	SMARCC1;SMARCC2	2591
25.5385	25.6872	25.3188	25.5886		5	5	5	12.4	12.4	12.4	58.92	0	50.295	702080000	23	0.677246	Q92925;Q6STE5;Q96GM5	Q92925	SWI/SNF-related matrix-associated actin-dependent regulator of chromatin subfamily D member 2	SMARCD2	2592
27.1496	27.2727	27.4093	26.9959		3	3	2	16.4	16.4	12.6	23.584	0	46.925	2277800000	33	0.0241651	Q92930;P20337;O95716;P20336;Q96E17	Q92930	Ras-related protein Rab-8B	RAB8B	2593
29.0438	28.9286	29.1706	29.0894		14	14	14	23.2	23.2	23.2	73.114	0	323.31	8377500000	167	0.356597	Q92945	Q92945	Far upstream element-binding protein 2	KHSRP	2594
24.6272	24.0672	NaN	24.9576		3	3	3	8.7	8.7	8.7	44.129	0	107.22	293750000	15	0.578862	Q92968	Q92968	Peroxisomal membrane protein PEX13	PEX13	2596
26.5579	26.6992	26.8933	26.4538	+	7	7	6	9.9	9.9	8.9	102.35	0	33.972	1567200000	53	1.92699	Q92973	Q92973	Transportin-1	TNPO1	2597
29.9124	30.0112	30.0057	29.976		31	31	31	37.4	37.4	37.4	111.54	0	323.31	15535000000	280	0.419166	Q92974	Q92974	Rho guanine nucleotide exchange factor 2	ARHGEF2	2598
23.5148	23.651	23.358	23.7559		3	3	3	6.2	6.2	6.2	54.277	0	6.4223	182240000	5	0.0154943	Q92985	Q92985	Interferon regulatory factor 7	IRF7	2599
23.1618	23.0992	23.0848	NaN		2	2	2	3.8	3.8	3.8	47.645	0.00067002	2.6033	110630000	12	0.102494	Q92989	Q92989	Polyribonucleotide 5-hydroxyl-kinase Clp1	CLP1	2600
22.3914	21.9733	22.1947	22.5186		3	3	3	5.1	5.1	5.1	68.207	0	6.1264	82178000	9	0.27776	Q92990	Q92990	Glomulin	GLMN	2601
25.67	25.7142	25.7172	25.6983		7	7	7	2.8	2.8	2.8	292.28	0	36.182	775890000	33	0.182919	Q93008;O00507	Q93008	Probable ubiquitin carboxyl-terminal hydrolase FAF-X	USP9X	2602
25.6344	25.5989	25.7821	25.7385		6	6	6	5.6	5.6	5.6	128.3	0	17.716	799360000	39	0.335616	Q93009	Q93009	Ubiquitin carboxyl-terminal hydrolase 7	USP7	2603
24.7694	24.9408	24.9425	24.8994		4	4	4	5.3	5.3	5.3	96.412	0	9.7763	397290000	26	0.00468564	Q93050	Q93050	V-type proton ATPase 116 kDa subunit a isoform 1	ATP6V0A1	2604
24.8237	24.1335	23.5746	NaN		2	2	2	3.8	3.8	3.8	65.746	0	5.0595	347400000	16	0.44971	Q93052	Q93052	Lipoma-preferred partner	LPP	2605
24.3586	24.0907	24.3416	24.6603	+	3	3	3	8.5	8.5	8.5	46.649	0	27.223	319890000	17	1.69549	Q969G3	Q969G3	SWI/SNF-related matrix-associated actin-dependent regulator of chromatin subfamily E member 1	SMARCE1	2607
25.5	25.015	25.2645	25.9052		4	4	4	6.9	6.9	6.9	54.271	0	10.382	642260000	12	0.303699	Q969S3	Q969S3	Zinc finger protein 622	ZNF622	2611
27.2629	27.206	27.371	27.092		11	11	11	20.6	20.6	20.6	62.974	0	69.403	2443100000	108	0.0265728	Q969V3	Q969V3	Nicalin	NCLN	2614
25.271	25.8775	25.9031	25.8299		5	5	5	7.9	7.9	7.9	55.873	0	14.041	806730000	21	0.158788	Q96A33	Q96A33	Coiled-coil domain-containing protein 47	CCDC47	2617
23.6717	23.9399	24.031	24.2207		1	1	1	6	6	6	24.915	0.0039322	1.8806	233560000	10	0.639699	Q96A35	Q96A35	39S ribosomal protein L24, mitochondrial	MRPL24	2618
23.4188	NaN	23.4501	NaN		4	4	4	5.6	5.6	5.6	110.5	0	5.431	162010000	7	0.182034	Q96A65	Q96A65	Exocyst complex component 4	EXOC4	2619
24.0279	23.7438	23.7914	24.048		2	2	1	12.8	12.8	6.1	17.276	0	4.6193	219030000	22	0.3954	Q96A72	Q96A72	Protein mago nashi homolog 2	MAGOHB	2620
28.4121	28.5909	28.7454	28.7891		11	11	11	20.2	20.2	20.2	67.56	0	141.67	6000400000	98	0.468587	Q96AE4	Q96AE4	Far upstream element-binding protein 1	FUBP1	2623
27.5392	27.6419	27.5353	27.4301		6	6	6	24.4	24.4	24.4	34.93	0	160.1	3283300000	47	0.563953	Q96AG4	Q96AG4	Leucine-rich repeat-containing protein 59	LRRC59	2624
26.0244	25.9185	26.773	26.5255		8	8	8	12.9	12.9	12.9	80.642	0	131.34	1131600000	61	0.260643	Q96AQ6	Q96AQ6	Pre-B-cell leukemia transcription factor-interacting protein 1	PBXIP1	2625
NaN	NaN	NaN	NaN		2	2	2	17.5	17.5	17.5	24.927	0	4.0469	448510000	19	0	Q96AT9;Q2QD12	Q96AT9;Q2QD12	Ribulose-phosphate 3-epimerase;Ribulose-phosphate 3-epimerase-like protein 1	RPE;RPEL1	2626
24.2975	24.4294	24.4135	24.2723		5	5	5	6.7	6.7	6.7	67.61	0	7.0891	314540000	29	0.61795	Q96AX1	Q96AX1	Vacuolar protein sorting-associated protein 33A	VPS33A	2627
24.5975	25.4408	24.8043	25.1155		4	4	4	32	32	32	20.363	0	83.604	675970000	28	0.335782	Q96AZ6	Q96AZ6	Interferon-stimulated gene 20 kDa protein	ISG20	2628
25.1142	25.0984	24.5694	25.416		2	2	2	56.8	56.8	56.8	8.0019	0	27.739	569710000	20	0.66539	Q96B49	Q96B49	Mitochondrial import receptor subunit TOM6 homolog	TOMM6	2630
25.2853	25.2986	25.6733	25.5719		4	4	4	29.8	29.8	29.8	20.48	0	46.872	677500000	30	0.473241	Q96B54	Q96B54	Zinc finger protein 428	ZNF428	2631
26.5659	26.3885	25.8927	26.4868		2	2	2	3.3	3.3	3.3	73.125	0.00034916	2.9266	988740000	13	0.913599	Q96B97	Q96B97	SH3 domain-containing kinase-binding protein 1	SH3KBP1	2632
24.1722	24.3558	24.5962	24.3927	+	3	3	3	11.6	11.6	11.6	40.262	0	5.7858	308130000	12	1.59125	Q96BN8	Q96BN8	Ubiquitin thioesterase otulin	OTULIN	2634
27.6339	27.828	27.7554	27.5237		16	16	16	9.7	9.7	9.7	249.53	0	74.001	2889200000	95	0.097813	Q96BY6	Q96BY6	Dedicator of cytokinesis protein 10	DOCK10	2638
24.9063	24.8276	24.739	24.754		2	2	2	5.8	5.8	5.8	15.641	0.00098007	2.3911	419210000	13	0.00105526	Q96C01	Q96C01	Protein FAM136A	FAM136A	2639
27.5483	27.5566	28.027	27.5155		6	6	6	23.8	23.8	23.8	26.697	0	282.07	3227400000	80	0.129993	Q96C19;Q9BUP0	Q96C19	EF-hand domain-containing protein D2	EFHD2	2641
22.5649	22.5743	22.7728	22.5072		2	2	2	5.6	5.6	5.6	37.765	0	5.3789	126700000	3	0.422609	Q96C23	Q96C23	Aldose 1-epimerase	GALM	2642
26.9912	26.9653	27.06	27.0706		5	5	5	16	16	16	38.608	0	62.394	1968100000	107	0.0569473	Q96C86	Q96C86	m7GpppX diphosphatase	DCPS	2644
NaN	25.2202	NaN	25.6026		2	2	2	34.7	34.7	34.7	15.911	0	45.278	426970000	18	0.769258	Q96C90	Q96C90	Protein phosphatase 1 regulatory subunit 14B	PPP1R14B	2645
25.7376	25.9	25.5838	25.704		4	4	4	11.7	11.7	11.7	52.623	0	77.161	803320000	49	0.293196	Q96CS3	Q96CS3	FAS-associated factor 2	FAF2	2646
26.5992	26.2145	25.7785	26.4559		5	5	5	27.8	27.8	27.8	25.835	0	48.366	1173300000	20	1.14398	Q96CT7	Q96CT7	Coiled-coil domain-containing protein 124	CCDC124	2647
25.8708	NaN	NaN	25.876		2	2	2	5.3	5.3	5.3	49.654	0	6.0197	541580000	16	0.00790728	Q96CW1	Q96CW1	AP-2 complex subunit mu	AP2M1	2648
24.3248	24.3494	24.2905	24.2526		5	5	5	5.7	5.7	5.7	103.57	0	6.3304	307760000	6	0.186542	Q96CW5	Q96CW5	Gamma-tubulin complex component 3	TUBGCP3	2649
26.3529	26.4954	26.2489	26.4671		7	7	7	28.6	28.6	28.6	35.7	0	128.36	1412300000	47	0.183826	Q96CX2;Q68DU8	Q96CX2	BTB/POZ domain-containing protein KCTD12	KCTD12	2650
23.6961	23.931	23.7648	23.8504		3	3	3	11.9	11.9	11.9	57.603	0	26.619	220250000	14	0.150153	Q96D46	Q96D46	60S ribosomal export protein NMD3	NMD3	2651
23.1153	23.0482	23.1584	22.9593		3	3	2	22.1	22.1	16.4	21.273	0	21.223	116700000	13	0.0691581	Q96DE0	Q96DE0	U8 snoRNA-decapping enzyme	NUDT16	2654
26.2623	26.5057	26.3311	26.219		7	7	7	20.8	20.8	20.8	44.596	0	30.898	1228500000	37	0.449789	Q96DV4	Q96DV4	39S ribosomal protein L38, mitochondrial	MRPL38	2656
NaN	NaN	NaN	NaN		2	2	2	4.6	4.6	4.6	54.858	0	4.629	80096000	9	0	Q96DZ1	Q96DZ1	Endoplasmic reticulum lectin 1	ERLEC1	2657
23.6224	23.6109	23.5696	NaN		2	2	2	12	12	12	19.015	0.00068564	2.8078	168500000	9	0.0133987	Q96EL2	Q96EL2	28S ribosomal protein S24, mitochondrial	MRPS24	2663
24.549	24.3669	24.4992	24.6122		2	2	2	26.8	26.8	26.8	12.107	0	22.673	302270000	20	0.171224	Q96EL3	Q96EL3	39S ribosomal protein L53, mitochondrial	MRPL53	2664
24.5806	24.6149	24.785	24.6099		7	7	7	8.2	8.2	8.2	119.65	0	15.096	374370000	15	0.582057	Q96EP0	Q96EP0	E3 ubiquitin-protein ligase RNF31	RNF31	2666
24.5834	24.8598	24.8745	24.6792		2	2	2	7.1	7.1	7.1	43.383	0	17.696	405200000	13	0.0194696	Q96EP5	Q96EP5	DAZ-associated protein 1	DAZAP1	2667
23.4449	23.62	23.7826	23.8637		2	2	2	7.8	7.8	7.8	45.811	0	19.788	203470000	10	0.196734	Q96ER9	Q96ER9	Coiled-coil domain-containing protein 51	CCDC51	2668
25.2872	25.4337	25.4723	25.1622		3	3	3	7.3	7.3	7.3	52.488	0	7.1641	662010000	24	0.00848423	Q96EY1	Q96EY1	DnaJ homolog subfamily A member 3, mitochondrial	DNAJA3	2669
NaN	NaN	24.0824	NaN		3	3	3	5.4	5.4	5.4	78.549	0	5.712	137780000	7	0	Q96EY7	Q96EY7	Pentatricopeptide repeat domain-containing protein 3, mitochondrial	PTCD3	2671
26.9052	26.7225	27.1645	27.0155		3	3	2	6.2	6.2	4.6	61.189	0	18.56	1801100000	51	0.0479077	Q96FN4	Q96FN4	Copine-2	CPNE2	2673
26.5106	26.652	26.9553	26.3547		7	7	7	7.6	7.6	7.6	112.15	0	15.145	1490200000	27	0.43569	Q96FS4	Q96FS4	Signal-induced proliferation-associated protein 1	SIPA1	2674
27.6462	27.4542	27.6619	27.6239		6	6	6	26.2	26.2	26.2	31.284	0	92.566	2943700000	63	0.389541	Q96FW1	Q96FW1	Ubiquitin thioesterase OTUB1	OTUB1	2676
28.6934	28.8116	28.714	28.8731		9	9	9	16	16	16	68.283	0	236.17	6794200000	132	0.157891	Q96G03	Q96G03	Phosphoglucomutase-2	PGM2	2679
24.7784	24.1333	23.8231	24.8335	+	1	1	1	3.7	3.7	3.7	44.876	0	3.4141	368260000	8	2.15387	Q96G23	Q96G23	Ceramide synthase 2	CERS2	2681
24.8464	24.8107	24.832	24.9821		6	6	6	11.7	11.7	11.7	72.593	0	15.92	458500000	18	0.0436192	Q96G46	Q96G46	tRNA-dihydrouridine(47) synthase [NAD(P)(+)]-like	DUS3L	2682
23.6567	23.3799	24.3637	23.6996		2	2	2	11.9	11.9	11.9	34.674	0	18.08	191580000	17	0.250599	Q96GA7	Q96GA7	Serine dehydratase-like	SDSL	2684
25.6055	25.8559	25.8435	25.925		9	7	7	41.6	33.4	33.4	31.698	0	78.331	869790000	40	0.163004	Q96GD0	Q96GD0	Pyridoxal phosphate phosphatase	PDXP	2685
24.4131	24.9283	24.8393	24.9339		4	4	4	5.5	5.5	5.5	89.834	0	41.168	422200000	16	0.000886929	Q96GQ7	Q96GQ7	Probable ATP-dependent RNA helicase DDX27	DDX27	2688
NaN	21.8463	NaN	NaN		2	2	2	3.5	3.5	3.5	66.59	0	3.8136	42980000	7	0	Q96GW9	Q96GW9	Methionine--tRNA ligase, mitochondrial	MARS2	2689
NaN	23.914	NaN	24.2985	+	1	1	1	7	7	7	27.125	0	4.3194	212890000	9	1.42069	Q96GX9	Q96GX9	Methylthioribulose-1-phosphate dehydratase	APIP	2690
23.318	23.3003	23.2947	23.4514		1	1	1	4	4	4	40.489	0.0044616	1.7428	153360000	7	0.460136	Q96H96	Q96H96	4-hydroxybenzoate polyprenyltransferase, mitochondrial	COQ2	2691
26.4757	26.8109	26.5622	26.7543		4	4	4	8.7	8.7	8.7	63.944	0	49.497	2022400000	25	0.0212555	Q96HC4	Q96HC4	PDZ and LIM domain protein 5	PDLIM5	2692
NaN	24.7551	24.9448	25.0121		4	4	4	10.3	10.3	10.3	54.392	0	8.459	397560000	13	0.259616	Q96HE7;Q86YB8	Q96HE7	ERO1-like protein alpha	ERO1L	2693
22.9135	22.9345	23.0264	NaN		2	2	2	11.8	11.8	11.8	20.277	0	4.1975	113230000	6	0.068183	Q96HR3	Q96HR3	Mediator of RNA polymerase II transcription subunit 30	MED30	2694
27.8256	27.6714	27.6585	27.6855		10	10	10	31.5	31.5	31.5	32.004	0	57.015	3242200000	91	0.111387	Q96HS1	Q96HS1	Serine/threonine-protein phosphatase PGAM5, mitochondrial	PGAM5	2695
24.8738	24.8426	NaN	24.9739		3	3	3	15.6	15.6	15.6	35.61	0	12.925	464250000	4	0.014972	Q96HY6	Q96HY6	DDRGK domain-containing protein 1	DDRGK1	2697
25.573	26.3183	26.0013	25.7595		4	4	4	8.6	8.6	8.6	61.64	0	63.676	942290000	26	0.645014	Q96I24	Q96I24	Far upstream element-binding protein 3	FUBP3	2699
24.3492	24.3545	24.3543	24.6001		5	5	5	15.7	15.7	15.7	46.291	0	12.193	334510000	14	0.439446	Q96IJ6	Q96IJ6	Mannose-1-phosphate guanyltransferase alpha	GMPPA	2704
NaN	NaN	22.8001	23.1807		1	1	1	3.2	3.2	3.2	49.666	0.0036969	2.0188	71464000	4	0.323188	Q96IP4	Q96IP4	Protein FAM46A	FAM46A	2705
27.5297	27.3113	27.3643	27.2243		6	6	6	32.4	32.4	32.4	22.345	0	43.928	2482600000	65	0.0903961	Q96IU4	Q96IU4	Alpha/beta hydrolase domain-containing protein 14B	ABHD14B	2706
23.7204	23.4076	NaN	NaN		2	2	2	3.4	3.4	3.4	102.8	0	33.193	111850000	11	0.749968	Q96J02	Q96J02	E3 ubiquitin-protein ligase Itchy homolog	ITCH	2708
23.5805	23.3758	23.6135	23.969		2	2	2	4.5	4.5	4.5	56.92	0	31.161	194280000	16	1.04828	Q96JB5	Q96JB5	CDK5 regulatory subunit-associated protein 3	CDK5RAP3	2710
23.7239	23.6337	NaN	23.7116		3	3	3	3	3	3	134.32	0	8.9647	158370000	11	0.118694	Q96JH7	Q96JH7	Deubiquitinating protein VCIP135	VCPIP1	2713
25.8473	25.7334	25.6845	25.7803		6	6	5	8.6	8.6	7.6	82.614	0	12.608	830300000	41	0.119508	Q96JJ3	Q96JJ3	Engulfment and cell motility protein 2	ELMO2	2714
25.6191	NaN	NaN	NaN		2	2	2	3.1	3.1	3.1	86.73	0.0044471	1.7191	508850000	5	0	Q96JK4	Q96JK4	HHIP-like protein 1	HHIPL1	2715
24.2686	24.1544	24.2113	24.5661		2	2	2	2.1	2.1	2.1	89.098	0.00034686	2.8977	321850000	15	0.958464	Q96JM3	Q96JM3	Chromosome alignment-maintaining phosphoprotein 1	CHAMP1	2716
24.1919	23.7846	23.7168	NaN		4	4	4	17.9	17.9	17.9	37.458	0	27.738	219190000	17	0.7118	Q96JY6	Q96JY6	PDZ and LIM domain protein 2	PDLIM2	2718
24.058	24.0688	NaN	23.94		2	2	2	8.8	8.8	8.8	44.772	0	36.092	272310000	5	0.722268	Q96K37	Q96K37	Solute carrier family 35 member E1	SLC35E1	2721
NaN	NaN	NaN	23.4467		2	2	2	1.7	1.7	1.7	157.31	0	3.1857	156060000	4	0	Q96K76	Q96K76	Ubiquitin carboxyl-terminal hydrolase 47	USP47	2722
24.4942	24.9488	24.5593	24.0074		3	3	3	4.7	4.7	4.7	89.63	0	5.1652	356340000	8	0.206866	Q96KG9	Q96KG9	N-terminal kinase-like protein	SCYL1	2723
NaN	NaN	NaN	NaN		2	2	2	1.8	1.8	1.8	104.07	0.00067476	2.6702	87965000	7	0	Q96KP1	Q96KP1	Exocyst complex component 2	EXOC2	2724
25.2362	25.1364	25.1365	24.9385		5	5	5	15.2	15.2	15.2	52.878	0	14.858	550030000	26	0.386925	Q96KP4	Q96KP4	Cytosolic non-specific dipeptidase	CNDP2	2725
24.0893	24.082	NaN	24.2133		2	2	2	2.9	2.9	2.9	117.01	0	4.3552	168610000	4	0.289055	Q96KR1	Q96KR1	Zinc finger RNA-binding protein	ZFR	2726
22.3644	22.2927	22.099	22.4401		2	2	2	6.1	6.1	6.1	37.137	0	3.3715	73110000	9	0.469942	Q96L58	Q96L58	Beta-1,3-galactosyltransferase 6	B3GALT6	2727
24.1388	24.1216	24.0823	24.1614		4	4	4	1.3	1.3	1.3	343.48	0	4.9126	260750000	9	0.0477357	Q96L91	Q96L91	E1A-binding protein p400	EP400	2728
25.2701	25.3766	25.4403	25.2787		4	4	4	11.6	11.6	11.6	61.264	0	12.689	616880000	34	0.272549	Q96L92	Q96L92	Sorting nexin-27	SNX27	2729
24.5941	24.6552	24.6387	24.4593		3	3	3	12.7	12.7	12.7	25.589	0	4.1428	358530000	10	0.414178	Q96LW7	Q96LW7	Bcl10-interacting CARD protein	C9orf89	2730
NaN	NaN	NaN	NaN		1	1	1	2.7	2.7	2.7	46.701	0.004978	1.6401	215360000	2	0	Q96M27	Q96M27	Protein PRRC1	PRRC1	2731
28.4099	28.4557	NaN	28.1267	+	5	5	5	13.8	13.8	13.8	46.691	0	9.2732	5040600000	9	1.48991	Q96P11;Q63ZY6;Q3KNT7	Q96P11	Probable 28S rRNA (cytosine-C(5))-methyltransferase	NSUN5	2736
NaN	NaN	NaN	22.756		2	2	2	5.1	5.1	5.1	35.719	0.0036574	1.9437	105160000	3	0	Q96P16	Q96P16	Regulation of nuclear pre-mRNA domain-containing protein 1A	RPRD1A	2737
25.3484	25.1664	24.5209	24.5623		5	5	5	7.7	7.7	7.7	95.043	0	82.955	494220000	28	0.318753	Q96P47;Q9UPQ3	Q96P47	Arf-GAP with GTPase, ANK repeat and PH domain-containing protein 3	AGAP3	2739
26.2004	26.4575	25.8551	25.6064		10	10	10	8.2	8.2	8.2	162.19	0	50.231	1109600000	67	0.394797	Q96P48	Q96P48	Arf-GAP with Rho-GAP domain, ANK repeat and PH domain-containing protein 1	ARAP1	2740
25.0692	25.1446	25.3596	25.0844		4	4	4	3.6	3.6	3.6	115.96	0	8.8167	552860000	28	0.169243	Q96P70	Q96P70	Importin-9	IPO9	2741
28.3522	28.7414	28.7817	28.8674		13	13	13	20.3	20.3	20.3	69.491	0	114.82	6440300000	150	0.0604056	Q96PK6	Q96PK6	RNA-binding protein 14	RBM14	2743
22.549	NaN	24.7383	NaN		3	3	3	6.7	6.7	6.7	73.164	0	13.41	156510000	6	0.438823	Q96PP9	Q96PP9	Guanylate-binding protein 4	GBP4	2745
25.9415	26.1051	25.6482	26.1201		4	4	4	13.8	13.8	13.8	37.67	0	26.758	942680000	53	0.773682	Q96PU8	Q96PU8	Protein quaking	QKI	2747
NaN	NaN	NaN	NaN		2	2	2	1.4	1.4	1.4	148.28	0.0036496	1.9174	687150000	3	0	Q96PV0	Q96PV0	Ras/Rap GTPase-activating protein SynGAP	SYNGAP1	2748
NaN	NaN	NaN	NaN		4	2	2	3.6	2	2	123.32	0	3.7771	103880000	3	0	Q96PY5;Q8IVF7	Q96PY5;Q8IVF7	Formin-like protein 2;Formin-like protein 3	FMNL2;FMNL3	2749
NaN	NaN	NaN	23.6829		2	2	2	4.4	4.4	4.4	50.127	0.00068329	2.7955	115730000	7	0	Q96Q11	Q96Q11	CCA tRNA nucleotidyltransferase 1, mitochondrial	TRNT1	2750
NaN	26.444	26.3204	NaN		2	2	2	3.5	3.5	3.5	63.461	0	2.9763	1154300000	10	0.313109	Q96QG7	Q96QG7	Myotubularin-related protein 9	MTMR9	2752
27.5796	27.6765	27.5927	27.5579		10	10	10	14.6	14.6	14.6	91.706	0	122.51	3050900000	77	0.174645	Q96QK1	Q96QK1	Vacuolar protein sorting-associated protein 35	VPS35	2753
24.9964	24.4205	24.885	24.7285		2	2	2	14.4	14.4	14.4	33.24	0	15.28	442750000	23	0.171003	Q96QR8	Q96QR8	Transcriptional activator protein Pur-beta	PURB	2754
23.7921	23.689	23.6131	23.366		2	2	2	3.6	3.6	3.6	57.258	0	3.775	193290000	20	0.239061	Q96RE7	Q96RE7	Nucleus accumbens-associated protein 1	NACC1	2756
23.8844	23.8084	23.7769	NaN		3	3	3	6.2	6.2	6.2	68.894	0	14.217	212920000	9	0.195628	Q96RF0	Q96RF0	Sorting nexin-18	SNX18	2757
25.7134	25.6848	25.5137	25.7134		4	4	4	6.4	6.4	6.4	83.471	0	7.2157	763370000	20	0.159548	Q96RP9	Q96RP9	Elongation factor G, mitochondrial	GFM1	2760
24.5475	24.1634	24.1493	NaN		3	3	3	6.1	6.1	6.1	80.472	0	7.2648	250830000	17	0.502923	Q96RQ3	Q96RQ3	Methylcrotonoyl-CoA carboxylase subunit alpha, mitochondrial	MCCC1	2761
25.4202	25.6429	25.2385	24.9559		5	5	5	9.9	9.9	9.9	62.88	0	12.65	720210000	50	0.306086	Q96RQ9	Q96RQ9	L-amino-acid oxidase	IL4I1	2762
26.664	26.6982	26.5982	26.673		6	6	6	10.5	10.5	10.5	66.755	0	44.006	1517600000	52	0.0451309	Q96RS6	Q96RS6	NudC domain-containing protein 1	NUDCD1	2763
24.4619	24.1227	24.5719	24.3725		5	5	5	10.8	10.8	10.8	61.655	0	21.356	306830000	19	0.104402	Q96S52	Q96S52	GPI transamidase component PIG-S	PIGS	2766
25.4254	25.236	24.8741	25.1721		6	6	5	11.7	11.7	9.3	77.846	0	40.46	550070000	19	1.15583	Q96S59	Q96S59	Ran-binding protein 9	RANBP9	2767
24.4785	23.9189	NaN	24.2775		2	2	2	6.6	6.6	6.6	40.51	0	3.8857	280120000	5	1.25323	Q96S82	Q96S82	Ubiquitin-like protein 7	UBL7	2768
24.129	23.9906	23.8191	24.3151		2	2	2	10.2	10.2	10.2	35.273	0	43.824	232600000	7	0.492279	Q96S97	Q96S97	Myeloid-associated differentiation marker	MYADM	2770
22.7064	23.1622	23.1632	NaN		2	2	2	1.8	1.8	1.8	145.17	0.00068705	2.8157	107110000	3	0.77309	Q96ST3	Q96ST3	Paired amphipathic helix protein Sin3a	SIN3A	2775
NaN	24.702	24.8558	24.7264		4	4	4	18.1	18.1	18.1	29.751	0	8.2424	369290000	13	0.360266	Q96SZ5	Q96SZ5	2-aminoethanethiol dioxygenase	ADO	2776
26.2475	26.1273	26.3355	26.3325		7	7	7	10.4	10.4	10.4	107.19	0	39.598	1179300000	35	0.110753	Q96T37	Q96T37	Putative RNA-binding protein 15	RBM15	2777
26.1846	26.2463	26.078	26.4633		6	6	6	13.7	13.7	13.7	79.817	0	124.72	1167700000	46	0.784265	Q96T51	Q96T51	RUN and FYVE domain-containing protein 1	RUFY1	2778
24.6388	24.6048	24.9164	24.5735		3	3	3	6.7	6.7	6.7	57.076	0	148.29	386080000	19	0.751853	Q96T60	Q96T60	Bifunctional polynucleotide phosphatase/kinase;Polynucleotide 3-phosphatase;Polynucleotide 5-hydroxyl-kinase	PNKP	2780
26.0933	26.1608	26.182	26.1259		7	7	7	7.1	7.1	7.1	113.29	0	22.192	1022600000	39	0.0320027	Q96T76	Q96T76	MMS19 nucleotide excision repair protein homolog	MMS19	2781
27.801	27.8969	27.7236	27.4735		8	8	8	16.5	16.5	16.5	84.137	0	314.91	3329200000	84	0.0402878	Q96TA1	Q96TA1	Niban-like protein 1	FAM129B	2783
NaN	NaN	25.0151	NaN		3	3	3	8.3	8.3	8.3	52.118	0	3.7761	283020000	6	0	Q96TC7	Q96TC7	Regulator of microtubule dynamics protein 3	RMDN3	2784
24.5146	24.6226	NaN	24.5191		2	2	2	4.5	4.5	4.5	45.861	0	3.1778	382030000	10	0.0135115	Q99442	Q99442	Translocation protein SEC62	SEC62	2787
24.5782	24.6769	24.7036	24.6282		3	3	3	12.1	12.1	12.1	43.835	0	6.8646	371540000	13	0.303869	Q99447	Q99447	Ethanolamine-phosphate cytidylyltransferase	PCYT2	2788
25.4102	25.4556	25.4638	25.5972		6	6	6	8.9	8.9	8.9	92.25	0	16.599	624670000	28	0.0478319	Q99459	Q99459	Cell division cycle 5-like protein	CDC5L	2789
27.4281	27.4331	27.4994	27.3452		10	10	10	15.3	15.3	15.3	105.84	0	102.57	2703100000	77	0.099629	Q99460	Q99460	26S proteasome non-ATPase regulatory subunit 1	PSMD1	2790
25.3168	25.4843	25.4967	25.4534		2	2	2	1.7	1.7	1.7	124.67	0.0069707	1.594	505300000	5	0.174104	Q99490	Q99490	Arf-GAP with GTPase, ANK repeat and PH domain-containing protein 2	AGAP2	2791
25.5614	26.143	25.7389	26.2646		4	4	4	20.1	20.1	20.1	19.891	0	17.489	860790000	33	0.465116	Q99497	Q99497	Protein deglycase DJ-1	PARK7	2792
25.2258	25.5936	25.901	24.9722		4	4	4	9.4	9.4	9.4	45.467	0	10.073	689610000	18	0.109412	Q99519	Q99519	Sialidase-1	NEU1	2793
27.6122	27.7055	27.8513	27.8617		7	7	7	31.8	31.8	31.8	41.92	0	231.01	3584700000	63	0.200855	Q99536	Q99536	Synaptic vesicle membrane protein VAT-1 homolog	VAT1	2794
25.3924	25.778	25.8164	25.2804		3	3	3	9.4	9.4	9.4	48.075	0	20.862	619590000	18	0.0364633	Q99541	Q99541	Perilipin-2	PLIN2	2795
NaN	NaN	22.5868	NaN		2	2	2	1.8	1.8	1.8	153.1	0	2.9571	65435000	12	0	Q99570	Q99570	Phosphoinositide 3-kinase regulatory subunit 4	PIK3R4	2798
24.0794	24.2566	NaN	NaN		2	2	2	5.4	5.4	5.4	43.369	0.0033972	2.0397	231330000	5	0.532293	Q99571	Q99571	P2X purinoceptor 4	P2RX4	2799
24.0476	24.1845	23.9555	24.2661		3	3	3	4.5	4.5	4.5	114.71	0	12.873	260430000	17	0.733895	Q99575	Q99575	Ribonucleases P/MRP protein subunit POP1	POP1	2800
27.8905	28.0101	27.8115	27.7581		12	12	12	15.2	15.2	15.2	105.34	0	94.933	3655300000	96	0.040979	Q99613;B5ME19	Q99613;B5ME19	Eukaryotic translation initiation factor 3 subunit C;Eukaryotic translation initiation factor 3 subunit C-like protein	EIF3C;EIF3CL	2801
NaN	24.112	NaN	24.131		2	2	2	5.8	5.8	5.8	33.526	0.00068353	2.7957	243240000	6	0.0877081	Q99614	Q99614	Tetratricopeptide repeat protein 1	TTC1	2802
26.7777	26.6103	26.6413	27.1318		7	7	7	16	16	16	56.44	0	43.034	1690400000	35	0.595226	Q99615	Q99615	DnaJ homolog subfamily C member 7	DNAJC7	2803
28.5053	28.411	28.5556	28.3016		11	11	11	41.1	41.1	41.1	33.296	0	155.12	5426300000	122	0.310714	Q99623	Q99623	Prohibitin-2	PHB2	2804
24.2447	24.3554	24.1341	24.2096		2	2	2	10.3	10.3	10.3	22.456	0	20.484	304280000	16	0.0180178	Q99653	Q99653	Calcineurin B homologous protein 1	CHP1	2806
24.9372	24.8121	24.6301	25.1409		4	4	4	4.2	4.2	4.2	140.28	0	48.319	459550000	20	0.603019	Q99700	Q99700	Ataxin-2	ATXN2	2809
27.2505	27.4286	27.33	27.4004		6	6	6	32.6	32.6	32.6	26.923	0	163.17	2684000000	58	0.164986	Q99714	Q99714	3-hydroxyacyl-CoA dehydrogenase type-2	HSD17B10	2811
25.7095	25.5034	NaN	25.5369		2	2	2	9.4	9.4	9.4	25.127	0	4.5802	638970000	10	0.85666	Q99720	Q99720	Sigma non-opioid intracellular receptor 1	SIGMAR1	2812
26.2947	26.3321	NaN	NaN		3	2	2	7.5	4.8	4.8	42.823	0	7.7078	1146300000	12	0.342186	Q99733	Q99733	Nucleosome assembly protein 1-like 4	NAP1L4	2813
27.2992	27.253	27.1435	27.5609		5	5	5	9.6	9.6	9.6	85.424	0	246.93	2523900000	80	0.279242	Q99798	Q99798	Aconitate hydratase, mitochondrial	ACO2	2815
NaN	25.0004	25.2798	25.3434		2	2	2	2.1	2.1	2.1	75.775	0	108.5	470330000	14	0.483896	Q99805	Q99805	Transmembrane 9 superfamily member 2	TM9SF2	2816
24.7768	24.8339	25.0028	25.0696		2	2	2	6.2	6.2	6.2	43.944	0	20.598	455880000	18	0.253083	Q99816	Q99816	Tumor susceptibility gene 101 protein	TSG101	2817
27.1206	27.1855	27.3106	27.2056		6	6	6	13	13	13	59.058	0	116.66	2384900000	70	0.509526	Q99829	Q99829	Copine-1	CPNE1	2818
29.1808	29.3545	29.2264	29.2285		10	10	10	21	21	21	59.366	0	304.12	10833000000	202	0.171736	Q99832	Q99832	T-complex protein 1 subunit eta	CCT7	2819
NaN	NaN	24.0632	NaN		3	3	3	11.8	11.8	11.8	33.233	0.00065789	2.4631	179180000	4	0	Q99836	Q99836	Myeloid differentiation primary response protein MyD88	MYD88	2820
24.3081	24.6604	24.7005	24.5983		4	4	4	13.1	13.1	13.1	34.852	0	15.437	313580000	18	0.00217935	Q99848	Q99848	Probable rRNA-processing protein EBP2	EBNA1BP2	2821
26.9775	26.7539	26.7981	26.8823		5	5	5	14.3	14.3	14.3	42.461	0	45.347	1765800000	57	0.48006	Q99873	Q99873	Protein arginine N-methyltransferase 1	PRMT1	2822
23.3612	23.6509	NaN	24.1991	+	3	3	3	13.4	13.4	13.4	31.716	0	6.8979	172890000	7	2.05365	Q99943	Q99943	1-acyl-sn-glycerol-3-phosphate acyltransferase alpha	AGPAT1	2823
27.4507	27.7291	27.6432	27.0055		8	8	8	29.9	29.9	29.9	34.14	0	31.83	2552100000	70	0.295007	Q99988	Q99988	Growth/differentiation factor 15	GDF15	2825
25.1421	25.4814	25.1682	25.2356		3	3	3	10.6	10.6	10.6	33.31	0	32.474	503260000	15	0.865153	Q9BPW8	Q9BPW8	Protein NipSnap homolog 1	NIPSNAP1	2826
23.4225	23.3585	23.8935	23.6759		4	4	4	5.8	5.8	5.8	114.33	0	14.908	196460000	23	0.0620353	Q9BPX3	Q9BPX3	Condensin complex subunit 3	NCAPG	2827
NaN	23.4858	23.1385	23.7944		2	2	2	26	26	26	14.984	0	16.742	143630000	11	0.649717	Q9BPZ3	Q9BPZ3	Polyadenylate-binding protein-interacting protein 2	PAIP2	2829
24.3693	24.6656	24.655	24.4077		4	4	4	4.8	4.8	4.8	92.218	0	14.523	354130000	18	0.400129	Q9BQ52	Q9BQ52	Zinc phosphodiesterase ELAC protein 2	ELAC2	2832
25.098	25.1731	25.1123	25.059		2	2	2	6.7	6.7	6.7	49.419	0	69.767	598610000	21	0.0135312	Q9BQ67	Q9BQ67	Glutamate-rich WD repeat-containing protein 1	GRWD1	2833
23.8897	23.7974	23.7287	24.6749	+	3	3	3	5	5	5	76.666	0	21.089	249480000	13	2.80747	Q9BQ70	Q9BQ70	Transcription factor 25	TCF25	2834
26.2307	26.6096	26.4543	26.385		3	3	3	10.5	10.5	10.5	36.724	0	15.617	1282300000	31	0.659188	Q9BQA1	Q9BQA1	Methylosome protein 50	WDR77	2836
25.79	25.4677	25.7058	25.3162		2	2	2	17.1	17.1	17.1	20.774	0	5.5696	730400000	25	0.521577	Q9BQA9	Q9BQA9	Uncharacterized protein C17orf62	C17orf62	2837
26.8069	26.7511	26.4393	26.432		17	2	1	46.3	6.7	3.8	49.895	0	74.153	2023100000	130	0.708562	Q9BQE3	Q9BQE3	Tubulin alpha-1C chain	TUBA1C	2839
24.4948	24.7771	24.6847	23.7696		3	3	3	9.8	9.8	9.8	37.092	0	16.269	451030000	8	0.346201	Q9BQE5	Q9BQE5	Apolipoprotein L2	APOL2	2841
24.7043	24.884	24.9019	24.8924		3	3	3	2.9	2.9	2.9	148.85	0	27.446	470870000	14	0.0586153	Q9BQG0	Q9BQG0	Myb-binding protein 1A	MYBBP1A	2842
28.329	28.159	28.2281	28.433		8	8	8	20.7	20.7	20.7	54.234	0	106.21	5056700000	102	1.21471	Q9BR76;A9Z1Z3	Q9BR76	Coronin-1B	CORO1B	2843
25.2853	25.4024	25.3538	25.1911		2	2	2	22.8	22.8	22.8	13.941	0	29.05	597030000	54	0.0881341	Q9BRA2	Q9BRA2	Thioredoxin domain-containing protein 17	TXNDC17	2844
26.1088	25.9959	26.0753	26.6943	+	3	3	3	15	15	15	35.548	0	73.943	1169100000	27	2.51708	Q9BRF8	Q9BRF8	Serine/threonine-protein phosphatase CPPED1	CPPED1	2845
23.4701	23.6384	23.697	23.6699		2	2	2	13.6	13.6	13.6	20.747	0	15.577	270550000	24	0.103432	Q9BRG1	Q9BRG1	Vacuolar protein-sorting-associated protein 25	VPS25	2846
23.981	23.6892	23.7225	23.8632		1	1	1	5.2	5.2	5.2	35.351	0	5.1334	216480000	18	0.245217	Q9BRJ2	Q9BRJ2	39S ribosomal protein L45, mitochondrial	MRPL45	2847
26.5332	26.4703	26.7239	26.3508		5	5	5	18.1	18.1	18.1	54.088	0	143.74	1652700000	54	0.227214	Q9BRR6	Q9BRR6	ADP-dependent glucokinase	ADPGK	2849
24.4937	24.2431	24.2874	24.5035		5	5	5	9.5	9.5	9.5	83.259	0	7.2567	318900000	21	0.441147	Q9BRR9;Q53QZ3	Q9BRR9	Rho GTPase-activating protein 9	ARHGAP9	2850
23.6375	23.6015	24.1399	23.7686		3	3	3	4.8	4.8	4.8	81.487	0	6.1098	168910000	6	0.179472	Q9BRZ2	Q9BRZ2	E3 ubiquitin-protein ligase TRIM56	TRIM56	2851
28.4848	28.3992	28.5779	28.4266		8	8	8	24.1	24.1	24.1	46.971	0	185.26	5460200000	81	0.342347	Q9BS26	Q9BS26	Endoplasmic reticulum resident protein 44	ERP44	2852
23.5399	23.3968	23.4964	23.3542		2	2	2	9.6	9.6	9.6	29.233	0	5.246	167450000	10	0.156255	Q9BSF4	Q9BSF4	Uncharacterized protein C19orf52	C19orf52	2854
NaN	NaN	23.3106	NaN		2	2	2	2.9	2.9	2.9	102.53	0	11.628	121510000	8	0	Q9BSJ2	Q9BSJ2	Gamma-tubulin complex component 2	TUBGCP2	2856
28.966	28.7366	29.2079	29.0279		17	17	17	18.7	18.7	18.7	122.85	0	104.76	7618300000	114	0.550226	Q9BSJ8	Q9BSJ8	Extended synaptotagmin-1	ESYT1	2857
24.3012	24.3758	24.2948	23.8151		3	3	3	8.4	8.4	8.4	52.518	0	14.626	294060000	17	0.411544	Q9BT22	Q9BT22	Chitobiosyldiphosphodolichol beta-mannosyltransferase	ALG1	2860
25.0135	24.6574	24.7022	25.2037		3	3	3	11.3	11.3	11.3	46.268	0	44.856	455490000	30	0.792987	Q9BT78	Q9BT78	COP9 signalosome complex subunit 4	COPS4	2862
23.6425	23.6306	23.6246	23.8248		3	3	3	7.1	7.1	7.1	50.413	0	10.945	188520000	25	0.882085	Q9BTD8	Q9BTD8	RNA-binding protein 42	RBM42	2864
24.1007	24.0261	24.0122	NaN		4	4	4	7.6	7.6	7.6	72.979	0	7.4263	238630000	10	0.0152206	Q9BTE3	Q9BTE3	Mini-chromosome maintenance complex-binding protein	MCMBP	2865
24.0809	24.1676	23.8698	24.3247		4	4	4	14.6	14.6	14.6	45.479	0	8.3604	260880000	9	0.141107	Q9BTE6	Q9BTE6	Alanyl-tRNA editing protein Aarsd1	AARSD1	2866
24.391	24.505	24.3639	24.3485		4	4	4	10.4	10.4	10.4	54.022	0	5.1213	292290000	22	0.0799757	Q9BTU6	Q9BTU6	Phosphatidylinositol 4-kinase type 2-alpha	PI4K2A	2869
25.9879	26.2106	26.2386	25.4282		7	7	7	21.8	21.8	21.8	44.875	0	26.542	989710000	48	0.230309	Q9BTV4	Q9BTV4	Transmembrane protein 43	TMEM43	2870
25.9738	25.9276	26.0811	26.102		10	10	10	11.3	11.3	11.3	132.6	0	84.154	1009600000	54	1.23047	Q9BTW9	Q9BTW9	Tubulin-specific chaperone D	TBCD	2871
25.347	25.5645	25.4922	25.6622		8	8	8	25.1	25.1	25.1	42.129	0	19.77	710550000	25	0.78755	Q9BTY7	Q9BTY7	Protein HGH1 homolog	HGH1	2872
24.2119	24.4132	24.2384	24.352		3	3	3	17.4	17.4	17.4	20.35	0	5.7119	280540000	12	0.187719	Q9BU61	Q9BU61	NADH dehydrogenase [ubiquinone] 1 alpha subcomplex assembly factor 3	NDUFAF3	2875
25.4524	25.4197	25.4911	25.7692	+	6	6	6	29.5	29.5	29.5	32.904	0	13.476	736150000	20	1.94123	Q9BU89	Q9BU89	Deoxyhypusine hydroxylase	DOHH	2876
24.1393	24.1523	24.1818	24.096		2	2	2	8.1	8.1	8.1	28.969	0.0006782	2.7063	265210000	8	0.0533384	Q9BUB7	Q9BUB7	Transmembrane protein 70, mitochondrial	TMEM70	2877
27.2467	27.8637	27.6512	27.8458		14	6	5	35.9	17.5	15.5	49.857	0	129.19	3878800000	78	0.37705	Q9BUF5	Q9BUF5	Tubulin beta-6 chain	TUBB6	2878
24.9093	24.8355	25.006	25.3026	+	4	4	4	26.5	26.5	26.5	21.639	0	39.736	503260000	31	2.2068	Q9BUH6	Q9BUH6	Protein PAXX	C9orf142	2879
27.2964	27.4267	27.5489	27.304		5	5	5	7.6	7.6	7.6	95.737	0	253.64	2601000000	71	0.382061	Q9BUJ2	Q9BUJ2	Heterogeneous nuclear ribonucleoprotein U-like protein 1	HNRNPUL1	2880
25.5961	25.1394	24.2731	25.4827	+	3	3	3	5.6	5.6	5.6	61.835	0	5.8532	566250000	21	1.95142	Q9BUK6	Q9BUK6	Protein misato homolog 1	MSTO1	2881
NaN	NaN	NaN	NaN		3	3	3	14.2	14.2	14.2	24.701	0	5.0792	617540000	13	0	Q9BUL8	Q9BUL8	Programmed cell death protein 10	PDCD10	2882
27.1673	27.0704	26.8511	26.9795		6	6	6	22.3	22.3	22.3	28.8	0	28.75	1979700000	66	0.550871	Q9BUN8	Q9BUN8	Derlin-1	DERL1	2884
23.9593	24.3954	24.1916	24.0158		2	2	2	9.5	9.5	9.5	27.049	0	4.8386	237510000	7	0.243276	Q9BUP3	Q9BUP3	Oxidoreductase HTATIP2	HTATIP2	2885
25.7175	25.8617	25.8583	25.9297		6	6	6	7.9	7.9	7.9	95.581	0	24.027	820420000	30	0.143498	Q9BUQ8	Q9BUQ8	Probable ATP-dependent RNA helicase DDX23	DDX23	2886
23.3288	23.5493	23.4065	23.3503		2	2	2	9.1	9.1	9.1	22.284	0	4.2921	143170000	4	0.215136	Q9BUR5	Q9BUR5	Apolipoprotein O	APOO	2887
25.8667	25.658	26.0689	25.8676		6	6	6	18.7	18.7	18.7	39.149	0	12.533	865830000	18	0.221639	Q9BV20	Q9BV20	Methylthioribose-1-phosphate isomerase	MRI1	2889
24.9193	24.8872	24.934	24.9629		3	3	3	7.4	7.4	7.4	47.405	0	7.5749	476880000	23	0.453038	Q9BV38	Q9BV38	WD repeat-containing protein 18	WDR18	2890
NaN	24.7909	NaN	26.5419		3	3	3	29	29	29	11.438	0	5.377	371860000	8	1.01705	Q9BV40	Q9BV40	Vesicle-associated membrane protein 8	VAMP8	2891
23.6001	23.4439	23.3439	23.4486		2	2	2	6.8	6.8	6.8	33.861	0.00067137	2.6193	170350000	6	0.960427	Q9BV68	Q9BV68	E3 ubiquitin-protein ligase RNF126	RNF126	2893
24.4225	24.4917	24.5893	24.412		2	2	2	20	20	20	12.017	0	5.9677	291120000	16	0.417289	Q9BV81	Q9BV81	ER membrane protein complex subunit 6	EMC6	2894
23.1595	23.3463	NaN	23.4012		2	2	2	9.2	9.2	9.2	35.876	0	5.571	106790000	3	0.381664	Q9BVC4	Q9BVC4	Target of rapamycin complex subunit LST8	MLST8	2895
24.7673	24.7312	24.8295	24.5904		3	3	3	15.9	15.9	15.9	26.056	0	87.318	400480000	17	0.046974	Q9BVG4	Q9BVG4	Protein PBDC1	PBDC1	2897
28.21	28.1255	28.1437	28.1518		8	8	8	64	64	64	16.588	0	76.559	4210600000	116	0.147894	Q9BVJ7	Q9BVJ7	Dual specificity protein phosphatase 23	DUSP23	2898
24.2988	24.5536	24.4537	24.1984		3	3	3	14.5	14.5	14.5	27.277	0	25.354	322700000	14	1.01425	Q9BVK6;Q7Z7H5	Q9BVK6	Transmembrane emp24 domain-containing protein 9	TMED9	2899
25.1701	25.0538	24.9885	25.5711		4	4	4	47.1	47.1	47.1	17.328	0	100.58	530890000	30	0.84406	Q9BVM4	Q9BVM4	Gamma-glutamylaminecyclotransferase	GGACT	2901
23.2276	23.3109	23.1429	22.8884		3	3	3	4.6	4.6	4.6	80.709	0	7.4699	138150000	17	0.0679565	Q9BVQ7	Q9BVQ7	Spermatogenesis-associated protein 5-like protein 1	SPATA5L1	2902
NaN	NaN	23.1383	23.4591		4	4	4	10.7	10.7	10.7	73.747	0	7.3497	124600000	5	0.31257	Q9BW19	Q9BW19	Kinesin-like protein KIFC1	KIFC1	2904
NaN	24.6476	24.6309	NaN		2	2	2	9.7	9.7	9.7	32.662	0	81.903	354490000	14	0.0310578	Q9BW60	Q9BW60	Elongation of very long chain fatty acids protein 1	ELOVL1	2905
24.9215	25.3065	25.1365	24.9104		5	5	5	7.5	7.5	7.5	81.035	0	17.918	500020000	29	0.107313	Q9BW92	Q9BW92	Threonine--tRNA ligase, mitochondrial	TARS2	2906
26.1583	25.6003	25.5677	25.6044		5	5	5	17.1	17.1	17.1	41.35	0	50.846	908860000	41	0.555242	Q9BWD1	Q9BWD1	Acetyl-CoA acetyltransferase, cytosolic	ACAT2	2907
25.6676	25.6507	25.5468	26.0082	+	5	5	5	20.6	20.6	20.6	40.313	0	94.857	900510000	37	1.96987	Q9BWF3;Q9BQ04	Q9BWF3;Q9BQ04	RNA-binding protein 4;RNA-binding protein 4B	RBM4;RBM4B	2908
23.2667	23.4487	23.4007	23.1019		5	5	5	3.8	3.8	3.8	152.75	0	7.3489	155690000	11	0.00824376	Q9BWH6	Q9BWH6	RNA polymerase II-associated protein 1	RPAP1	2909
28.2678	28.2667	28.2712	28.3167		8	8	7	30.2	30.2	24.3	35.503	0	46.273	4978000000	95	0.0180817	Q9BWM7	Q9BWM7	Sideroflexin-3	SFXN3	2910
23.6083	23.4067	NaN	NaN		2	2	2	7.4	7.4	7.4	44.94	0	16.87	133220000	13	0.299858	Q9BWS9	Q9BWS9	Chitinase domain-containing protein 1	CHID1	2911
26.8765	27.2086	27.098	27.0032		7	7	5	8.7	8.7	7.5	101.27	0	53.974	2170000000	58	0.271434	Q9BXJ9	Q9BXJ9	N-alpha-acetyltransferase 15, NatA auxiliary subunit	NAA15	2913
NaN	NaN	NaN	NaN		2	2	2	4.4	4.4	4.4	25.43	0.003125	2.1002	119010000	2	0	Q9BXK1	Q9BXK1	Krueppel-like factor 16	KLF16	2914
27.5007	28.0387	28.0087	27.582		8	8	8	8	8	8	100.67	0	112.36	3143300000	54	0.488291	Q9BXP5	Q9BXP5	Serrate RNA effector molecule homolog	SRRT	2917
23.799	23.515	23.6772	23.9413	+	2	2	2	6.9	6.9	6.9	44.047	0	37.614	197500000	13	1.62511	Q9BXR0	Q9BXR0	Queuine tRNA-ribosyltransferase	QTRT1	2919
25.7613	25.8988	25.9065	25.6775		7	7	7	21.7	21.7	21.7	48.586	0	48.809	919310000	39	0.137126	Q9BXS5;Q9Y6Q5	Q9BXS5	AP-1 complex subunit mu-1	AP1M1	2920
26.3906	26.6461	26.4466	26.4403		7	7	7	21	21	21	46.321	0	48.116	1425900000	45	0.273579	Q9BXW7	Q9BXW7	Cat eye syndrome critical region protein 5	CECR5	2921
24.6057	24.6046	24.6168	24.6929		2	2	2	14.9	14.9	14.9	25.098	0	9.3557	371910000	11	0.413199	Q9BY43	Q9BY43	Charged multivesicular body protein 4a	CHMP4A	2924
23.7485	23.7468	23.8159	23.4428		2	2	2	8.9	8.9	8.9	21.542	0	3.4663	188660000	14	0.802734	Q9BY50	Q9BY50	Signal peptidase complex catalytic subunit SEC11C	SEC11C	2926
24.8283	24.3388	24.7584	24.6931		2	2	2	5.5	5.5	5.5	46.089	0	8.9047	365870000	18	0.316232	Q9BY77	Q9BY77	Polymerase delta-interacting protein 3	POLDIP3	2927
24.2628	24.1426	NaN	NaN		2	2	2	13.5	13.5	13.5	20.692	0	17.166	153480000	16	0.232662	Q9BYD1	Q9BYD1	39S ribosomal protein L13, mitochondrial	MRPL13	2929
24.9682	24.8606	24.7709	25.3946		4	4	4	22.8	22.8	22.8	34.919	0	10.855	516080000	18	1.28539	Q9BYD3	Q9BYD3	39S ribosomal protein L4, mitochondrial	MRPL4	2930
26.5925	26.5898	26.6592	26.3413		38	38	38	18.5	18.5	18.5	294.65	0	170.56	2021900000	79	0.178439	Q9BYK8	Q9BYK8	Helicase with zinc finger domain 2	HELZ2	2931
24.1872	24.2738	24.0977	24.246		2	2	2	8.8	8.8	8.8	24.211	0	4.7071	262270000	11	0.187474	Q9BYN8	Q9BYN8	28S ribosomal protein S26, mitochondrial	MRPS26	2934
23.2847	23.3881	24.1786	23.4373		5	5	5	5	5	5	116.69	0	65.947	275990000	13	0.163502	Q9BYX4	Q9BYX4	Interferon-induced helicase C domain-containing protein 1	IFIH1	2936
NaN	NaN	NaN	23.7596		3	3	3	7.1	7.1	7.1	51.217	0	4.163	162110000	5	0	Q9BZ67	Q9BZ67	FERM domain-containing protein 8	FRMD8	2937
NaN	NaN	NaN	NaN		4	4	4	11.3	11.3	11.3	48.117	0	16.141	361120000	12	0	Q9BZE1	Q9BZE1	39S ribosomal protein L37, mitochondrial	MRPL37	2938
NaN	NaN	NaN	23.6024		2	2	2	8	8	8	35.074	0.0034056	2.0454	74731000	2	0	Q9BZE3	Q9BZE3	BarH-like 1 homeobox protein	BARHL1	2939
24.0433	24.5577	23.7651	23.9967		5	5	5	9.3	9.3	9.3	73.964	0	9.9928	263610000	27	0.00384741	Q9BZE4	Q9BZE4	Nucleolar GTP-binding protein 1	GTPBP4	2940
24.9257	24.6802	24.8959	25.2298		4	4	4	10.8	10.8	10.8	60.182	0	10.761	476190000	19	0.402379	Q9BZE9	Q9BZE9	Tether containing UBX domain for GLUT4	ASPSCR1	2941
23.0949	23.4044	23.48	23.2201		2	2	2	2	2	2	101.19	0	4.4833	153260000	18	0.932366	Q9BZF1	Q9BZF1	Oxysterol-binding protein-related protein 8	OSBPL8	2942
NaN	NaN	NaN	23.9959		2	2	2	6	6	6	55.594	0	20.858	137000000	9	0	Q9BZK7	Q9BZK7	F-box-like/WD repeat-containing protein TBL1XR1	TBL1XR1	2944
NaN	22.0892	22.355	NaN		2	2	2	1.3	1.3	1.3	182.62	0	3.7866	29691000	3	0.163923	Q9BZZ2	Q9BZZ2	Sialoadhesin	SIGLEC1	2947
24.2964	23.8149	24.0724	23.9764		3	3	3	7.3	7.3	7.3	59.004	0	15.741	241860000	7	0.555411	Q9BZZ5	Q9BZZ5	Apoptosis inhibitor 5	API5	2948
[truncated: 394 more rows]
