# Supplementary material for: Inhibition of furin in CAR macrophages directs them toward a proinflammatory phenotype and enhances their antitumor activities
Source: Cell Death Dis. 2024 Dec 4;15(12):879. doi: 10.1038/s41419-024-07267-4 (PMC11618602; doi:10.1038/s41419-024-07267-4)
Supplement: Supplementary file 6 — List of overexpressed proteins in Clusters 1, 2, 3, 4 and 5 from the heatmap shown in Figure 2 [file 41419_2024_7267_MOESM6_ESM.xlsx]

## Sheet: Overexpress siFurin
Protein IDs	Majority protein IDs	Protein names	Gene names	id
Q9NRX2	Q9NRX2	39S ribosomal protein L17, mitochondrial	MRPL17	3146
P61313	P61313	60S ribosomal protein L15	RPL15	1468
P42285	P42285	Superkiller viralicidic activity 2-like 2	SKIV2L2	1179
P12109	P12109	Collagen alpha-1(VI) chain	COL6A1	766
Q13283	Q13283	Ras GTPase-activating protein-binding protein 1	G3BP1	1767
Q12846	Q12846	Syntaxin-4	STX4	1721
P08571	P08571	Monocyte differentiation antigen CD14;Monocyte differentiation antigen CD14, urinary form;Monocyte differentiation antigen CD14, membrane-bound form	CD14	685
Q12792	Q12792	Twinfilin-1	TWF1	1718
Q6NYC8	Q6NYC8	Phostensin	PPP1R18	2189
O60603	O60603	Toll-like receptor 2	TLR2	350

## Sheet: Overexpress siFurin siPC13
Protein IDs	Majority protein IDs	Protein names	Gene names	id
P51148	P51148	Ras-related protein Rab-5C	RAB5C	1325
P14866	P14866	Heterogeneous nuclear ribonucleoprotein L	HNRNPL	803
P07737;CON__P02584	P07737	Profilin-1	PFN1	663
Q86X83	Q86X83	COMM domain-containing protein 2	COMMD2	2332
P35606	P35606	Coatomer subunit beta	COPB2	1105
Q9UNH7	Q9UNH7	Sorting nexin-6;Sorting nexin-6, N-terminally processed	SNX6	3409
Q9Y305	Q9Y305	Acyl-coenzyme A thioesterase 9, mitochondrial	ACOT9	3475
Q9Y673	Q9Y673	Dolichyl-phosphate beta-glucosyltransferase	ALG5	3563
Q09161	Q09161	Nuclear cap-binding protein subunit 1	NCBP1	1699
P62316	P62316	Small nuclear ribonucleoprotein Sm D2	SNRPD2	1503
Q15286	Q15286	Ras-related protein Rab-35	RAB35	1932
P04062	P04062	Glucosylceramidase	GBA	597
O43615	O43615	Mitochondrial import inner membrane translocase subunit TIM44	TIMM44	300
Q14149	Q14149	MORC family CW-type zinc finger protein 3	MORC3	1839
Q13423	Q13423	NAD(P) transhydrogenase, mitochondrial	NNT	1780
Q9HD45	Q9HD45	Transmembrane 9 superfamily member 3	TM9SF3	3092
P28070	P28070	Proteasome subunit beta type-4	PSMB4	1002
Q92879	Q92879	CUGBP Elav-like family member 1	CELF1	2583
P49721	P49721	Proteasome subunit beta type-2	PSMB2	1281
O00429	O00429	Dynamin-1-like protein	DNM1L	166
Q9HDC9	Q9HDC9	Adipocyte plasma membrane-associated protein	APMAP	3094
O95197	O95197	Reticulon-3	RTN3	489
Q92882	Q92882	Osteoclast-stimulating factor 1	OSTF1	2584
Q13057	Q13057	Bifunctional coenzyme A synthase;Phosphopantetheine adenylyltransferase;Dephospho-CoA kinase	COASY	1742
Q9H936;Q9H1K4	Q9H936	Mitochondrial glutamate carrier 1	SLC25A22	3052
P36542	P36542	ATP synthase subunit gamma, mitochondrial	ATP5C1	1118
Q06210;O94808	Q06210	Glutamine--fructose-6-phosphate aminotransferase [isomerizing] 1	GFPT1	1668
P25774	P25774	Cathepsin S	CTSS	965
P06737	P06737	Glycogen phosphorylase, liver form	PYGL	644
Q96P11;Q63ZY6;Q3KNT7	Q96P11	Probable 28S rRNA (cytosine-C(5))-methyltransferase	NSUN5	2736
O00468	O00468	Agrin;Agrin N-terminal 110 kDa subunit;Agrin C-terminal 110 kDa subunit;Agrin C-terminal 90 kDa fragment;Agrin C-terminal 22 kDa fragment	AGRN	170
Q92973	Q92973	Transportin-1	TNPO1	2597
P42765	P42765	3-ketoacyl-CoA thiolase, mitochondrial	ACAA2	1188
O00214	O00214	Galectin-8	LGALS8	154

## Sheet: Overexpress siCtrl
Protein IDs	Majority protein IDs	Protein names	Gene names	id
O95071	O95071	E3 ubiquitin-protein ligase UBR5	UBR5	482
Q9NR09;REV__Q96C03;REV__Q9NR09	Q9NR09	Baculoviral IAP repeat-containing protein 6	BIRC6	3123
Q3ZCQ8	Q3ZCQ8	Mitochondrial import inner membrane translocase subunit TIM50	TIMM50	2049
Q9NP77	Q9NP77	RNA polymerase II subunit A C-terminal domain phosphatase SSU72	SSU72	3100
Q9P035	Q9P035	Very-long-chain (3R)-3-hydroxyacyl-CoA dehydratase 3	HACD3	3257
O60231	O60231	Putative pre-mRNA-splicing factor ATP-dependent RNA helicase DHX16	DHX16	333
Q96G23	Q96G23	Ceramide synthase 2	CERS2	2681
Q14694	Q14694	Ubiquitin carboxyl-terminal hydrolase 10	USP10	1875
P51532	P51532	Transcription activator BRG1	SMARCA4	1333
Q9Y2S7	Q9Y2S7	Polymerase delta-interacting protein 2	POLDIP2	3465
Q8WUK0	Q8WUK0	Phosphatidylglycerophosphatase and protein-tyrosine phosphatase 1	PTPMT1	2520
P84022;Q15796;O15198	P84022;Q15796;O15198	Mothers against decapentaplegic homolog 3;Mothers against decapentaplegic homolog 2;Mothers against decapentaplegic homolog 9	SMAD3;SMAD2;SMAD9	244
Q9Y678	Q9Y678	Coatomer subunit gamma-1	COPG1	3565
Q9Y3L3	Q9Y3L3	SH3 domain-binding protein 1	SH3BP1	3502
Q16630	Q16630	Cleavage and polyadenylation specificity factor subunit 6	CPSF6	1997
Q9NZL4	Q9NZL4	Hsp70-binding protein 1	HSPBP1	3244
Q9BUK6	Q9BUK6	Protein misato homolog 1	MSTO1	2881
O75821	O75821	Eukaryotic translation initiation factor 3 subunit G	EIF3G	438
O43169	O43169	Cytochrome b5 type B	CYB5B	273
P62857	P62857	40S ribosomal protein S28	RPS28	1524
Q9Y2T2	Q9Y2T2	AP-3 complex subunit mu-1	AP3M1	3466
Q9Y5M8	Q9Y5M8	Signal recognition particle receptor subunit beta	SRPRB	3545
Q9H299	Q9H299	SH3 domain-binding glutamic acid-rich-like protein 3	SH3BGRL3	2995
Q9Y4E1;Q641Q2;Q5SRD0	Q9Y4E1;Q641Q2;Q5SRD0	WASH complex subunit FAM21C;WASH complex subunit FAM21A;Putative WASH complex subunit FAM21	FAM21C;FAM21A;FAM21D	2159
Q15080	Q15080	Neutrophil cytosol factor 4	NCF4	1919
Q13263	Q13263	Transcription intermediary factor 1-beta	TRIM28	1765

## Sheet: Overexpress THP1
Protein IDs	Majority protein IDs	Protein names	Gene names	id
O95071	O95071	E3 ubiquitin-protein ligase UBR5	UBR5	482
Q9NR09;REV__Q96C03;REV__Q9NR09	Q9NR09	Baculoviral IAP repeat-containing protein 6	BIRC6	3123
Q3ZCQ8	Q3ZCQ8	Mitochondrial import inner membrane translocase subunit TIM50	TIMM50	2049
Q9NP77	Q9NP77	RNA polymerase II subunit A C-terminal domain phosphatase SSU72	SSU72	3100
Q9P035	Q9P035	Very-long-chain (3R)-3-hydroxyacyl-CoA dehydratase 3	HACD3	3257
O60231	O60231	Putative pre-mRNA-splicing factor ATP-dependent RNA helicase DHX16	DHX16	333
Q96G23	Q96G23	Ceramide synthase 2	CERS2	2681
Q14694	Q14694	Ubiquitin carboxyl-terminal hydrolase 10	USP10	1875
P51532	P51532	Transcription activator BRG1	SMARCA4	1333
Q9Y2S7	Q9Y2S7	Polymerase delta-interacting protein 2	POLDIP2	3465
Q8WUK0	Q8WUK0	Phosphatidylglycerophosphatase and protein-tyrosine phosphatase 1	PTPMT1	2520
P84022;Q15796;O15198	P84022;Q15796;O15198	Mothers against decapentaplegic homolog 3;Mothers against decapentaplegic homolog 2;Mothers against decapentaplegic homolog 9	SMAD3;SMAD2;SMAD9	244
Q9Y678	Q9Y678	Coatomer subunit gamma-1	COPG1	3565
Q9Y3L3	Q9Y3L3	SH3 domain-binding protein 1	SH3BP1	3502
Q16630	Q16630	Cleavage and polyadenylation specificity factor subunit 6	CPSF6	1997
Q9NZL4	Q9NZL4	Hsp70-binding protein 1	HSPBP1	3244
Q9BUK6	Q9BUK6	Protein misato homolog 1	MSTO1	2881
O75821	O75821	Eukaryotic translation initiation factor 3 subunit G	EIF3G	438
O43169	O43169	Cytochrome b5 type B	CYB5B	273
P62857	P62857	40S ribosomal protein S28	RPS28	1524
Q9Y2T2	Q9Y2T2	AP-3 complex subunit mu-1	AP3M1	3466
Q9Y5M8	Q9Y5M8	Signal recognition particle receptor subunit beta	SRPRB	3545
Q9H299	Q9H299	SH3 domain-binding glutamic acid-rich-like protein 3	SH3BGRL3	2995
Q9Y4E1;Q641Q2;Q5SRD0	Q9Y4E1;Q641Q2;Q5SRD0	WASH complex subunit FAM21C;WASH complex subunit FAM21A;Putative WASH complex subunit FAM21	FAM21C;FAM21A;FAM21D	2159
Q15080	Q15080	Neutrophil cytosol factor 4	NCF4	1919
Q13263	Q13263	Transcription intermediary factor 1-beta	TRIM28	1765
Q12789	Q12789	General transcription factor 3C polypeptide 1	GTF3C1	1717
Q15691	Q15691	Microtubule-associated protein RP/EB family member 1	MAPRE1	1965
Q9P0J0	Q9P0J0	NADH dehydrogenase [ubiquinone] 1 alpha subcomplex subunit 13	NDUFA13	3259
Q8TEX9	Q8TEX9	Importin-4	IPO4	2511
P13716	P13716	Delta-aminolevulinic acid dehydratase	ALAD	784
Q00613;Q9ULV5;Q03933	Q00613	Heat shock factor protein 1	HSF1	1606
O43290	O43290	U4/U6.U5 tri-snRNP-associated protein 1	SART1	280
Q07021	Q07021	Complement component 1 Q subcomponent-binding protein, mitochondrial	C1QBP	1677
Q8IZ69	Q8IZ69	tRNA (uracil-5-)-methyltransferase homolog A	TRMT2A	2387
O95989;A0A024RBG1;Q96G61;Q8NFP7;Q9NZJ9	O95989	Diphosphoinositol polyphosphate phosphohydrolase 1	NUDT3	553
Q6PKG0;Q659C4	Q6PKG0	La-related protein 1	LARP1	2211
Q9BQ70	Q9BQ70	Transcription factor 25	TCF25	2834
P43307	P43307	Translocon-associated protein subunit alpha	SSR1	1199
Q8N201	Q8N201	Integrator complex subunit 1	INTS1	2403
P51858	P51858	Hepatoma-derived growth factor	HDGF	1346
Q9UHD9	Q9UHD9	Ubiquilin-2	UBQLN2	3324
A6NDU8	A6NDU8	UPF0600 protein C5orf51	C5orf51	19
Q9BXR0	Q9BXR0	Queuine tRNA-ribosyltransferase	QTRT1	2919
Q969G3	Q969G3	SWI/SNF-related matrix-associated actin-dependent regulator of chromatin subfamily E member 1	SMARCE1	2607
Q3LXA3	Q3LXA3	Bifunctional ATP-dependent dihydroxyacetone kinase/FAD-AMP lyase (cyclizing);ATP-dependent dihydroxyacetone kinase;FAD-AMP lyase (cyclizing)	DAK	2041
Q9BUH6	Q9BUH6	Protein PAXX	C9orf142	2879
Q9Y2X8;P62837;P61077;P51668	Q9Y2X8;P62837;P61077;P51668	Ubiquitin-conjugating enzyme E2 D4;Ubiquitin-conjugating enzyme E2 D2;Ubiquitin-conjugating enzyme E2 D3;Ubiquitin-conjugating enzyme E2 D1	UBE2D4;UBE2D2;UBE2D3;UBE2D1	1342
Q9BWF3;Q9BQ04	Q9BWF3;Q9BQ04	RNA-binding protein 4;RNA-binding protein 4B	RBM4;RBM4B	2908
Q9BRF8	Q9BRF8	Serine/threonine-protein phosphatase CPPED1	CPPED1	2845
Q9BU89	Q9BU89	Deoxyhypusine hydroxylase	DOHH	2876
P61289	P61289	Proteasome activator complex subunit 3	PSME3	1467
Q96GX9	Q96GX9	Methylthioribulose-1-phosphate dehydratase	APIP	2690
P53582	P53582	Methionine aminopeptidase 1	METAP1	1378
Q99943	Q99943	1-acyl-sn-glycerol-3-phosphate acyltransferase alpha	AGPAT1	2823
Q13895	Q13895	Bystin	BYSL	1827
Q5T6V5	Q5T6V5	UPF0553 protein C9orf64	C9orf64	2136
Q92835	Q92835	Phosphatidylinositol 3,4,5-trisphosphate 5-phosphatase 1	INPP5D	2578
O43815	O43815	Striatin	STRN	323
