# Supplementary material for: Inhibition of furin in CAR macrophages directs them toward a proinflammatory phenotype and enhances their antitumor activities
Source: Cell Death Dis. 2024 Dec 4;15(12):879. doi: 10.1038/s41419-024-07267-4 (PMC11618602; doi:10.1038/s41419-024-07267-4)
Supplement: Supplementary file 7 — List of exclusive proteins expressed in THP-1 macrophages after siRNA-mediated inhibition of furin and PC1/3 (with reference to Figure 3) [file 41419_2024_7267_MOESM7_ESM.xlsx]

## Sheet: siFurin 
Protein IDs	Majority protein IDs	Protein names	Gene names	id
O43374;C9J798	O43374;C9J798	Ras GTPase-activating protein 4;Putative Ras GTPase-activating protein 4B	RASA4;RASA4B	32
O14880	O14880	Microsomal glutathione S-transferase 3	MGST3	210
O75326	O75326	Semaphorin-7A	SEMA7A	402
O95159	O95159	Zinc finger protein-like 1	ZFPL1	485
P01584	P01584	Interleukin-1 beta	IL1B	579
P29218	P29218	Inositol monophosphatase 1	IMPA1	1015
Q14409;P32189	Q14409;P32189	Putative glycerol kinase 3;Glycerol kinase	GK3P;GK	1070
P35268	P35268	60S ribosomal protein L22	RPL22	1099
P48507	P48507	Glutamate--cysteine ligase regulatory subunit	GCLM	1243
P53602	P53602	Diphosphomevalonate decarboxylase	MVD	1379
Q06330	Q06330	Recombining binding protein suppressor of hairless	RBPJ	1670
Q10469	Q10469	Alpha-1,6-mannosyl-glycoprotein 2-beta-N-acetylglucosaminyltransferase	MGAT2	1706
Q7Z3C6	Q7Z3C6	Autophagy-related protein 9A	ATG9A	2271
Q86UP2	Q86UP2	Kinectin	KTN1	2310
Q8IZV5	Q8IZV5	Retinol dehydrogenase 10	RDH10	2392
Q8TAE8	Q8TAE8	Growth arrest and DNA damage-inducible proteins-interacting protein 1	GADD45GIP1	2478
Q96GW9	Q96GW9	Methionine--tRNA ligase, mitochondrial	2002-03-01	2689
Q9NXC5	Q9NXC5	WD repeat-containing protein mio	MIOS	3214
Q9UI09	Q9UI09	NADH dehydrogenase [ubiquinone] 1 alpha subcomplex subunit 12	NDUFA12	3336
Q9UMZ2	Q9UMZ2	Synergin gamma	SYNRG	3403

## Sheet: siPC13
Protein IDs	Majority protein IDs	Protein names	Gene names	id
O15400	O15400	Syntaxin-7	STX7	261
O15498	O15498	Synaptobrevin homolog YKT6	YKT6	265
O60885	O60885	Bromodomain-containing protein 4	BRD4	372
O75592	O75592	E3 ubiquitin-protein ligase MYCBP2	MYCBP2	426
O76031	O76031	ATP-dependent Clp protease ATP-binding subunit clpX-like, mitochondrial	CLPX	455
O95347	O95347	Structural maintenance of chromosomes protein 2	SMC2	503
P00973	P00973	2-5-oligoadenylate synthase 1	OAS1	573
P09913	P09913	Interferon-induced protein with tetratricopeptide repeats 2	IFIT2	715
P10515	P10515	Dihydrolipoyllysine-residue acetyltransferase component of pyruvate dehydrogenase complex, mitochondrial	DLAT	737
P20592	P20592	Interferon-induced GTP-binding protein Mx2	MX2	889
P27540	P27540	Aryl hydrocarbon receptor nuclear translocator	ARNT	990
P42574	P42574	Caspase-3;Caspase-3 subunit p17;Caspase-3 subunit p12	CASP3	1183
P43246	P43246	DNA mismatch repair protein Msh2	MSH2	1197
P48960	P48960	CD97 antigen;CD97 antigen subunit alpha;CD97 antigen subunit beta	CD97	1257
P49005	P49005	DNA polymerase delta subunit 2	POLD2	1258
P52630	P52630	Signal transducer and activator of transcription 2	STAT2	1361
P53367	P53367	Arfaptin-1	ARFIP1	1375
Q13129	Q13129	Zinc finger protein Rlf	RLF	1749
Q13153;O75914	Q13153	Serine/threonine-protein kinase PAK 1	PAK1	1755
Q14254	Q14254	Flotillin-2	FLOT2	1852
Q16644	Q16644	MAP kinase-activated protein kinase 3	MAPKAPK3	2000
Q53EL6	Q53EL6	Programmed cell death protein 4	PDCD4	2064
Q5R3I4	Q5R3I4	Tetratricopeptide repeat protein 38	TTC38	2115
Q5T0F9	Q5T0F9	Coiled-coil and C2 domain-containing protein 1B	CC2D1B	2124
Q6UN15	Q6UN15	Pre-mRNA 3-end-processing factor FIP1	FIP1L1	2218
Q8N5M4	Q8N5M4	Tetratricopeptide repeat protein 9C	TTC9C	2417
Q8NEZ5	Q8NEZ5	F-box only protein 22	FBXO22	2465
Q92747	Q92747	Actin-related protein 2/3 complex subunit 1A	ARPC1A	2574
Q96EY7	Q96EY7	Pentatricopeptide repeat domain-containing protein 3, mitochondrial	PTCD3	2671
Q96TC7	Q96TC7	Regulator of microtubule dynamics protein 3	RMDN3	2784
Q99570	Q99570	Phosphoinositide 3-kinase regulatory subunit 4	PIK3R4	2798
Q99836	Q99836	Myeloid differentiation primary response protein MyD88	MYD88	2820
Q9BSJ2	Q9BSJ2	Gamma-tubulin complex component 2	TUBGCP2	2856
Q9GZR7	Q9GZR7	ATP-dependent RNA helicase DDX24	DDX24	2959
Q9H2U2	Q9H2U2	Inorganic pyrophosphatase 2, mitochondrial	PPA2	3000
Q9H7D0	Q9H7D0	Dedicator of cytokinesis protein 5	DOCK5	3038
Q9NR31;Q9Y6B6	Q9NR31	GTP-binding protein SAR1a	SAR1A	3127
Q9NRW3;Q8IUX4;Q96AK3	Q9NRW3;Q8IUX4;Q96AK3	DNA dC->dU-editing enzyme APOBEC-3C;DNA dC->dU-editing enzyme APOBEC-3F;DNA dC->dU-editing enzyme APOBEC-3D	APOBEC3C;APOBEC3F;APOBEC3D	3143
Q9UBB9	Q9UBB9	Tuftelin-interacting protein 11	TFIP11	3285
Q9UI26	Q9UI26	Importin-11	IPO11	3340
Q9Y3F4	Q9Y3F4	Serine-threonine kinase receptor-associated protein	STRAP	3499

## Sheet: sictrl
Protein IDs	Majority protein IDs	Protein names	Gene names	id
O43292	O43292	Glycosylphosphatidylinositol anchor attachment 1 protein	GPAA1	281
O75691	O75691	Small subunit processome component 20 homolog	UTP20	433
O95573	O95573	Long-chain-fatty-acid--CoA ligase 3	ACSL3	522
O95696	O95696	Bromodomain-containing protein 1	BRD1	528
P15407	P15407	Fos-related antigen 1	FOSL1	813
P18440	P18440	Arylamine N-acetyltransferase 1	NAT1	859
P46939	P46939	Utrophin	UTRN	1224
P49590	P49590	Probable histidine--tRNA ligase, mitochondrial	HARS2	1277
P49959	P49959	Double-strand break repair protein MRE11A	MRE11A	1299
P61020	P61020	Ras-related protein Rab-5B	RAB5B	1452
Q13136;O75145;O75334	Q13136	Liprin-alpha-1	PPFIA1	1751
Q15043	Q15043	Zinc transporter ZIP14	SLC39A14	1909
Q15382	Q15382	GTP-binding protein Rheb	RHEB	1941
Q16537	Q16537	Serine/threonine-protein phosphatase 2A 56 kDa regulatory subunit epsilon isoform	PPP2R5E	1986
Q5TDH0	Q5TDH0	Protein DDI1 homolog 2	DDI2	2141
Q6UX53	Q6UX53	Methyltransferase-like protein 7B	METTL7B	2220
Q6V0I7	Q6V0I7	Protocadherin Fat 4	FAT4	2221
Q7Z5L9	Q7Z5L9	Interferon regulatory factor 2-binding protein 2	IRF2BP2	2283
Q86U38	Q86U38	Nucleolar protein 9	NOP9	2301
Q8IXL6;Q96MK3	Q8IXL6;Q96MK3	Extracellular serine/threonine protein kinase FAM20C;Protein FAM20A	FAM20C;FAM20A	2370
Q8NDA8	Q8NDA8	Maestro heat-like repeat-containing protein family member 1	MROH1	2459
Q96JK4	Q96JK4	HHIP-like protein 1	HHIPL1	2715
Q9H444	Q9H444	Charged multivesicular body protein 4b	CHMP4B	3015
Q9H871	Q9H871	Protein RMD5 homolog A	RMND5A	3048
Q9NRL2	Q9NRL2	Bromodomain adjacent to zinc finger domain protein 1A	BAZ1A	3138
Q9UFN0	Q9UFN0	Protein NipSnap homolog 3A	NIPSNAP3A	3312
Q9UHR6	Q9UHR6	Zinc finger HIT domain-containing protein 2	ZNHIT2	3330
Q9ULK4	Q9ULK4	Mediator of RNA polymerase II transcription subunit 23	MED23	3391
Q9Y2I1	Q9Y2I1	Nischarin	NISCH	3454
Q9Y4A5	Q9Y4A5	Transformation/transcription domain-associated protein	TRRAP	3511
Q9Y4H2	Q9Y4H2	Insulin receptor substrate 2	IRS2	3516

## Sheet: THP1
Protein IDs	Majority protein IDs	Protein names	Gene names	id
A6NCN2	A6NCN2	Putative keratin-87 protein	KRT87P	17
O14497	O14497	AT-rich interactive domain-containing protein 1A	ARID1A	185
O14618	O14618	Copper chaperone for superoxide dismutase	CCS	189
O75173	O75173	A disintegrin and metalloproteinase with thrombospondin motifs 4	ADAMTS4	392
O75935	O75935	Dynactin subunit 3	DCTN3	450
P04183	P04183	Thymidine kinase, cytosolic	TK1	604
P46779	P46779	60S ribosomal protein L28	RPL28	1220
P52701	P52701	DNA mismatch repair protein Msh6	MSH6	1363
P53365	P53365	Arfaptin-2	ARFIP2	1374
Q05519	Q05519	Serine/arginine-rich splicing factor 11	SRSF11	1660
Q13469	Q13469	Nuclear factor of activated T-cells, cytoplasmic 2	NFATC2	1788
Q13496	Q13496	Myotubularin	MTM1	1791
Q2TAL8	Q2TAL8	Glutamine-rich protein 1	QRICH1	2030
Q2VPK5	Q2VPK5	Cytoplasmic tRNA 2-thiolation protein 2	CTU2	2033
Q63ZY3	Q63ZY3	KN motif and ankyrin repeat domain-containing protein 2	KANK2	2158
Q6NXE6	Q6NXE6	Armadillo repeat-containing protein 6	ARMC6	2187
Q7L5Y9	Q7L5Y9	Macrophage erythroblast attacher	MAEA	2258
Q86YS7	Q86YS7	C2 domain-containing protein 5	C2CD5	2337
Q8N3D4;Q8NDI1	Q8N3D4	EH domain-binding protein 1-like protein 1	EHBP1L1	2409
Q8NBX0	Q8NBX0	Saccharopine dehydrogenase-like oxidoreductase	SCCPDH	2449
Q8NFV4	Q8NFV4	Alpha/beta hydrolase domain-containing protein 11	ABHD11	2472
Q8TF64	Q8TF64	PDZ domain-containing protein GIPC3	GIPC3	2514
Q96K76	Q96K76	Ubiquitin carboxyl-terminal hydrolase 47	USP47	2722
Q96P16	Q96P16	Regulation of nuclear pre-mRNA domain-containing protein 1A	RPRD1A	2737
Q96Q11	Q96Q11	CCA tRNA nucleotidyltransferase 1, mitochondrial	TRNT1	2750
Q9BZ67	Q9BZ67	FERM domain-containing protein 8	FRMD8	2937
Q9BZE3	Q9BZE3	BarH-like 1 homeobox protein	BARHL1	2939
Q9BZK7	Q9BZK7	F-box-like/WD repeat-containing protein TBL1XR1	TBL1XR1	2944
Q9H1A4	Q9H1A4	Anaphase-promoting complex subunit 1	ANAPC1	2984
Q9NQT4	Q9NQT4	Exosome complex component RRP46	EXOSC5	3118
Q9NVZ3	Q9NVZ3	Adaptin ear-binding coat-associated protein 2	NECAP2	3193
