# Supplementary material for: Inhibition of furin in CAR macrophages directs them toward a proinflammatory phenotype and enhances their antitumor activities
Source: Cell Death Dis. 2024 Dec 4;15(12):879. doi: 10.1038/s41419-024-07267-4 (PMC11618602; doi:10.1038/s41419-024-07267-4)
Supplement: Supplementary file 8 — Total matrix extracted from the Perseus file containing the list of proteins identified in CAR-Ms after siRNA-mediated inhibition of furin [file 41419_2024_7267_MOESM8_ESM.xlsx]

## Sheet: Feuil1
LFQ intensity CAR-HER2-1	LFQ intensity CAR-HER2-2	LFQ intensity CAR-HER2-3	LFQ intensity CAR-HER2-siFurin-1	LFQ intensity CAR-HER2-siFurin-2	LFQ intensity CAR-HER2-siFurin-3	C: Only identified by site	C: Reverse	C: Potential contaminant	N: Peptides	N: Razor + unique peptides	N: Unique peptides	N: Sequence coverage [%]	N: Unique + razor sequence coverage [%]	N: Unique sequence coverage [%]	N: Mol. weight [kDa]	N: Q-value	N: Score	N: Intensity	N: MS/MS count	T: Protein IDs	T: Majority protein IDs	T: Protein names	T: Gene names	T: id
23.3477	21.0403	18.6083	24.5532	25.0074	19.0258				5	5	5	20.7	20.7	20.7	32.909	0	93.256	302540000	27	A0A8I5KQE6;P08865	A0A8I5KQE6;P08865	40S ribosomal protein SA	RPSA	0
22.2059	19.8499	18.6395	23.5999	25.3439	19.1105				7	7	7	26.9	26.9	26.9	44.681	0	165.66	279630000	25	P14598;A6NI72;A8MVU1;P14598-2	P14598;A6NI72;A8MVU1;P14598-2	Neutrophil cytosol factor 1;Putative neutrophil cytosol factor 1B;Putative neutrophil cytosol factor 1C	NCF1;NCF1B;NCF1C	1
21.7618	19.9641	18.9906	22.6786	23.9585	19.4619				3	3	3	19.5	19.5	19.5	23.384	0	41.417	65710000	10	Q13765;E9PAV3-2;E9PAV3	Q13765;E9PAV3-2;E9PAV3	Nascent polypeptide-associated complex subunit alpha;Nascent polypeptide-associated complex subunit alpha, muscle-specific form	NACA	137
21.2087	19.3508	18.59	22.97	23.785	20.0722				4	4	4	12.9	12.9	12.9	34.69	0	39.466	232530000	20	O00182-3;O00182-2;O00182-6;O00182;Q3B8N2-2;Q6DKI2;Q3B8N2;O00182-5;O00182-4	O00182-3;O00182-2;O00182-6;O00182;Q3B8N2-2;Q6DKI2;Q3B8N2	Galectin-9;Galectin-9B;Galectin-9C	LGALS9;LGALS9B;LGALS9C	140
21.1563	19.7496	18.3548	22.312	22.8282	20.4913				3	3	3	8.1	8.1	8.1	47.463	0	17.785	41239000	7	O00231;O00231-2	O00231;O00231-2	26S proteasome non-ATPase regulatory subunit 11	PSMD11	141
23.7625	20.4996	19.9168	26.0521	26.0041	21.5085				10	10	10	61	61	61	26.922	0	101.84	939850000	63	O00299	O00299	Chloride intracellular channel protein 1	CLIC1	143
23.2483	19.2699	19.9735	23.6208	24.3259	19.03				4	4	4	27.5	27.5	27.5	20.193	0	31.572	146130000	8	O14818-2;O14818;Q8TAA3-2;Q8TAA3-5;Q8TAA3;O14818-4	O14818-2;O14818;Q8TAA3-2;Q8TAA3-5;Q8TAA3	Proteasome subunit alpha type-7;Proteasome subunit alpha type-7-like	PSMA7;PSMA8	149
23.5053	19.3729	19.7975	24.2844	24.7351	19.0545				4	4	4	24.6	24.6	24.6	19.794	0	84.875	294330000	16	P19105;O14950;P24844;P24844-2	P19105;O14950;P24844	Myosin regulatory light chain 12A;Myosin regulatory light chain 12B;Myosin regulatory light polypeptide 9	MYL12A;MYL12B;MYL9	151
24.5556	23.4619	19.0833	25.4452	26.2282	20.3872				7	7	7	28.2	28.2	28.2	40.949	0	116.11	909060000	27	O15143	O15143	Actin-related protein 2/3 complex subunit 1B	ARPC1B	152
24.6376	22.7435	19.4855	25.5797	26.1802	20.0408				11	11	11	37.3	37.3	37.3	34.333	0	100.33	1273700000	35	O15144	O15144	Actin-related protein 2/3 complex subunit 2	ARPC2	153
24.2576	19.2233	19.6331	25.2936	25.0111	20.5834				3	3	3	17.4	17.4	17.4	20.546	0	21.142	316580000	11	O15145	O15145	Actin-related protein 2/3 complex subunit 3	ARPC3	154
23.9957	20.1624	19.4475	24.5206	25.5057	20.3672				3	3	3	29.1	29.1	29.1	16.32	0	23.668	280960000	4	O15511;O15511-2	O15511;O15511-2	Actin-related protein 2/3 complex subunit 5	ARPC5	159
21.4075	19.5991	24.4202	25.526	26.4611	20.0576				5	5	5	16.5	16.5	16.5	43.83	0	120.67	862860000	22	O15533-2;O15533;O15533-3;O15533-4	O15533-2;O15533;O15533-3;O15533-4	Tapasin	TAPBP	160
21.4891	20.7266	19.1646	21.1956	21.6082	24.6993				3	3	3	7.1	7.1	7.1	56.65	0	29.853	86730000	10	O43175	O43175	D-3-phosphoglycerate dehydrogenase	PHGDH	161
22.7627	20.6208	19.2805	24.2282	24.8762	19.6363				25	12	12	34.7	18.4	18.4	104.85	0	89.152	509830000	28	O43707;O43707-2;O43707-3	O43707;O43707-2;O43707-3	Alpha-actinin-4	ACTN4	163
21.9754	19.0586	19.7977	22.3253	23.3005	21.3888				4	4	4	10	10	10	62.942	0	37.658	53571000	5	O43776	O43776	Asparagine--tRNA ligase, cytoplasmic	NARS	164
20.8602	19.588	20.2398	22.4711	23.2296	20.7149				3	3	3	8.9	8.9	8.9	37.106	0	17.498	86015000	5	O43852;O43852-3;O43852-15;O43852-10;O43852-6;O43852-2;O43852-4;O43852-13;O43852-14;O43852-11;O43852-5	O43852;O43852-3;O43852-15;O43852-10;O43852-6;O43852-2;O43852-4	Calumenin	CALU	165
21.4107	18.5447	18.9674	26.7524	27.1442	20.2036				6	6	6	8.1	8.1	8.1	107.89	0	55.641	1291400000	12	O60763;O60763-2	O60763;O60763-2	General vesicular transport factor p115	USO1	172
26.2876	24.6054	24.5975	28.4579	28.3933	26.0966				4	4	2	27	27	7.9	13.952	0	58.745	2064100000	27	Q99880;Q99879;Q99877;Q93079;Q5QNW6;P62807;P58876;P57053;O60814;Q5QNW6-2;A0A2R8Y619;Q96A08	Q99880;Q99879;Q99877;Q93079;Q5QNW6;P62807;P58876;P57053;O60814;Q5QNW6-2	Histone H2B type 1-L;Histone H2B type 1-M;Histone H2B type 1-N;Histone H2B type 1-H;Histone H2B type 2-F;Histone H2B type 1-C/E/F/G/I;Histone H2B type 1-D;Histone H2B type F-S;Histone H2B type 1-K	HIST1H2BL;HIST1H2BM;HIST1H2BN;HIST1H2BH;HIST2H2BF;HIST1H2BC;HIST1H2BD;H2BFS;HIST1H2BK	173
23.3016	22.171	19.361	24.4755	25.1526	22.932				9	9	9	19.3	19.3	19.3	66.193	0	69.721	327130000	27	O75083;O75083-3	O75083;O75083-3	WD repeat-containing protein 1	WDR1	174
21.4084	21.1859	18.1284	24.0556	24.9604	20.1735				3	3	3	33.9	33.9	33.9	13.757	0	225.59	254820000	12	O75348;O95670-2;O95670	O75348	V-type proton ATPase subunit G 1	ATP6V1G1	175
21.6668	19.5968	19.4677	23.7603	24.5929	20.1614				3	3	3	11.4	11.4	11.4	39.183	0	22.042	155240000	13	O75367;O75367-3;O75367-1;Q9P0M6	O75367;O75367-3;O75367-1	Core histone macro-H2A.1	H2AFY	177
24.2367	21.3306	22.1632	24.7624	25.562	20.7593				9	9	9	18	18	18	51.712	0	104.06	863090000	47	O75390	O75390	Citrate synthase, mitochondrial	CS	178
23.7342	19.7257	19.0993	24.6846	25.0837	19.8775				5	5	5	30.2	30.2	30.2	24.74	0	142.13	421530000	21	O75396	O75396	Vesicle-trafficking protein SEC22b	SEC22B	179
22.2663	20.5296	19.741	23.2453	23.1451	20.224				3	3	3	13.1	13.1	13.1	38.169	0	23.578	87478000	7	O75436;O75436-2	O75436;O75436-2	Vacuolar protein sorting-associated protein 26A	VPS26A	180
21.3027	19.4408	19.4629	23.0622	23.1272	19.5003				4	4	4	17.8	17.8	17.8	30.241	0	34.845	109830000	10	O75489;O75489-2	O75489;O75489-2	NADH dehydrogenase [ubiquinone] iron-sulfur protein 3, mitochondrial	NDUFS3	182
23.9094	22.2073	19.8796	25.2109	26.2949	20.9909				13	12	12	31.2	29	29	46.659	0	127.5	1045900000	44	O75874	O75874	Isocitrate dehydrogenase [NADP] cytoplasmic	IDH1	184
23.6057	19.3418	21.0763	24.8653	24.2358	19.5202				4	4	4	24.5	24.5	24.5	21.614	0	39.577	233200000	32	O75915	O75915	PRA1 family protein 3	ARL6IP5	185
20.9121	24.0578	25.4382	22.2634	26.2219	25.9691				2	2	2	12.1	12.1	12.1	13.051	0.0012469	11.886	573740000	14	O95445-2;O95445	O95445-2;O95445	Apolipoprotein M	APOM	193
22.6705	18.5541	19.504	23.0043	23.247	19.4661				5	5	5	9.9	9.9	9.9	66.294	0	34.209	141980000	11	O95831-3;O95831;O95831-4;O95831-2;O95831-5	O95831-3;O95831;O95831-4	Apoptosis-inducing factor 1, mitochondrial	AIFM1	198
25.5563	18.8491	20.5522	26.0592	26.4038	20.4833				8	7	7	31.4	27	27	30.205	0	84.091	801330000	27	P00338-4;P00338;P00338-3;P00338-5;P00338-2	P00338-4;P00338;P00338-3;P00338-5;P00338-2	L-lactate dehydrogenase A chain	LDHA	200
22.5391	21.8159	19.3814	23.3624	23.8284	20.1238				13	11	11	35.3	32.3	32.3	54.861	0	84.827	410110000	27	P00352	P00352	Retinal dehydrogenase 1	ALDH1A1	201
23.4437	18.7365	20.2811	24.3275	24.7587	20.0201				11	11	11	21.7	21.7	21.7	61.397	0	99.179	609020000	40	P00367;P00367-3;P49448;P00367-2	P00367;P00367-3;P49448;P00367-2	Glutamate dehydrogenase 1, mitochondrial;Glutamate dehydrogenase 2, mitochondrial	GLUD1;GLUD2	202
23.6013	20.0256	20.3731	24.0036	23.8117	19.4823				2	2	2	8.3	8.3	8.3	31.628	0	14.927	130610000	8	P00387-2;P00387;P00387-3	P00387-2;P00387;P00387-3	NADH-cytochrome b5 reductase 3;NADH-cytochrome b5 reductase 3 membrane-bound form;NADH-cytochrome b5 reductase 3 soluble form	CYB5R3	203
22.9432	21.7712	18.6322	23.8648	25.1199	20.5575				8	8	8	23.4	23.4	23.4	47.267	0	51.432	369340000	19	P00390-5;P00390-4;P00390-2;P00390-3;P00390	P00390-5;P00390-4;P00390-2;P00390-3;P00390	Glutathione reductase, mitochondrial	GSR	204
24.7691	22.1432	19.3501	24.7867	26.061	22.27				2	2	2	7.5	7.5	7.5	25.565	0	15.339	543260000	13	P00403	P00403	Cytochrome c oxidase subunit 2	MT-CO2	205
23.4772	20.0348	18.7921	23.8142	24.2642	18.9511				9	9	9	23	23	23	47.517	0	90.675	220270000	15	P00505;P00505-2	P00505;P00505-2	Aspartate aminotransferase, mitochondrial	GOT2	207
24.8063	22.406	19.4377	26.1353	27.2928	23.3844				16	16	16	45.1	45.1	45.1	44.614	0	323.31	2955600000	111	P00558;P00558-2;P07205	P00558;P00558-2	Phosphoglycerate kinase 1	PGK1	208
24.6291	22.9588	23.8936	24.0302	25.1759	24.5409				3	3	3	5.9	5.9	5.9	54.731	0	19.776	292240000	22	P00742	P00742	Coagulation factor X;Factor X light chain;Factor X heavy chain;Activated factor Xa heavy chain	F10	209
23.5986	21.4141	22.608	25.8896	26.3796	23.2558				8	8	8	37.3	37.3	37.3	29.246	0	50.942	823450000	19	P00918	P00918	Carbonic anhydrase 2	CA2	210
25.1033	18.9744	18.9801	25.5137	26.4265	19.9538				10	7	4	33.4	25.1	14.9	40.46	0	323.31	800730000	46	P01889;P17693-6;P17693-2	P01889	HLA class I histocompatibility antigen, B-7 alpha chain	HLA-B	214
24.571	20.1311	19.8365	25.3455	25.9366	21.2911				6	6	6	32.3	32.3	32.3	28.621	0	60.156	613100000	36	P01903;P01906	P01903	HLA class II histocompatibility antigen, DR alpha chain	HLA-DRA	216
23.3202	22.5163	19.8414	24.18	25.9823	19.6775				4	4	0	22.9	22.9	0	29.966	0	44.095	616190000	24	P01911	P01911	HLA class II histocompatibility antigen, DRB1-15 beta chain	HLA-DRB1	217
25.8811	22.3599	22.4017	25.4262	25.0008	23.0885				7	7	7	6.4	6.4	6.4	138.91	0	117.38	675880000	29	P02452;CON__Q862S4	P02452	Collagen alpha-1(I) chain	COL1A1	218
24.2674	22.6846	21.6696	25.4754	25.417	19.8551				23	23	21	41.8	41.8	40.2	65.134	0	309.39	1988800000	84	P02545-2;P02545-6;P02545-3;P02545;P02545-5;P02545-4;Q03252	P02545-2;P02545-6;P02545-3;P02545;P02545-5;P02545-4	Prelamin-A/C;Lamin-A/C	LMNA	220
26.179	24.1809	24.8476	26.1553	25.8723	24.9688				22	22	22	11.8	11.8	11.8	256.5	0	184.09	2557500000	94	P02751-17;P02751-1;P02751-6;P02751-5;P02751-3;P02751-14;P02751-10;P02751-9;P02751-8;P02751-7;P02751-11;P02751;P02751-13;P02751-4;P02751-12;P02751-16;P02751-2	P02751-17;P02751-1;P02751-6;P02751-5;P02751-3;P02751-14;P02751-10;P02751-9;P02751-8;P02751-7;P02751-11;P02751;P02751-13;P02751-4;P02751-12	Fibronectin;Anastellin;Ugl-Y1;Ugl-Y2;Ugl-Y3	FN1	223
28.3086	25.5645	25.5002	27.529	26.9938	26.0549				3	3	3	10	10	10	23.01	0	58.84	1454500000	8	P02753	P02753	Retinol-binding protein 4;Plasma retinol-binding protein(1-182);Plasma retinol-binding protein(1-181);Plasma retinol-binding protein(1-179);Plasma retinol-binding protein(1-176)	RBP4	224
21.2802	19.3713	19.3808	24.0133	24.3715	19.8351				4	4	4	7	7	7	84.87	0	56.871	121910000	8	P02786	P02786	Transferrin receptor protein 1;Transferrin receptor protein 1, serum form	TFRC	225
21.2344	21.3314	20.9228	22.8283	23.1929	21.5486				9	9	9	21.3	21.3	21.3	59.755	0	65.611	207680000	18	P04040	P04040	Catalase	CAT	228
21.757	20.3351	19.5328	21.2945	24.7252	19.9144				4	4	4	10.3	10.3	10.3	53.688	0	30.628	138730000	13	P04066	P04066	Tissue alpha-L-fucosidase	FUCA1	229
26.3226	24.3679	21.8665	27.5284	27.5602	23.2723				16	16	14	46.2	46.2	38.5	39.42	0	323.31	3107100000	88	P04075;P04075-2	P04075;P04075-2	Fructose-bisphosphate aldolase A	ALDOA	230
24.134	19.2458	19.2925	24.7769	25.2925	19.0001				3	3	3	53.1	53.1	53.1	11.139	0	104.43	380770000	20	P04080	P04080	Cystatin-B	CSTB	231
24.6721	23.2647	19.63	25.787	26.3358	21.7592				15	15	15	52.6	52.6	52.6	38.714	0	323.31	2285700000	83	P04083	P04083	Annexin A1	ANXA1	232
26.4524	23.8803	25.0245	26.5308	26.5529	25.1598				11	9	9	2.3	1.8	1.8	515.6	0	72.816	1332000000	35	P04114	P04114	Apolipoprotein B-100;Apolipoprotein B-48	APOB	233
26.8361	24.3323	24.2005	27.9177	27.5817	24.1969				6	6	6	30.1	30.1	30.1	19.73	0	105.53	4142900000	64	P04179-4;P04179;P04179-2;P04179-3	P04179-4;P04179;P04179-2;P04179-3	Superoxide dismutase [Mn], mitochondrial	SOD2	234
21.0875	19.3791	22.1233	21.4672	23.35	23.0998				2	2	2	6.1	6.1	6.1	49.577	0.0011655	11.072	57287000	6	P04180	P04180	Phosphatidylcholine-sterol acyltransferase	LCAT	235
22.7288	19.4551	18.828	23.4638	23.779	19.7215				3	3	3	19	19	19	24.375	0	28.798	201060000	7	P04233-5;P04233-2;P04233-4;P04233;P04233-3	P04233-5;P04233-2;P04233-4;P04233;P04233-3	HLA class II histocompatibility antigen gamma chain	CD74	236
27.259	24.1784	22.8705	28.7331	28.3657	26.7642				11	11	11	39.7	39.7	39.7	36.053	0	267.6	6467200000	72	P04406;P04406-2;O14556	P04406;P04406-2	Glyceraldehyde-3-phosphate dehydrogenase	GAPDH	239
24.6109	23.3695	22.4571	25.9729	26.9221	22.8776				11	11	4	38.4	38.4	12.6	40.84	0	323.31	1578300000	58	P04439;P04439-2	P04439;P04439-2	HLA class I histocompatibility antigen, A-3 alpha chain	HLA-A	240
21.8106	21.4475	19.5447	22.4392	23.8007	23.1098				3	3	3	13.1	13.1	13.1	28.315	0	23.612	138340000	9	P04632;Q96L46	P04632	Calpain small subunit 1	CAPNS1	242
23.2292	19.1401	19.7929	23.6319	24.2784	20.6898				2	2	2	16.1	16.1	16.1	22.782	0	13.488	139520000	6	P04792	P04792	Heat shock protein beta-1	HSPB1	243
23.0834	19.8231	18.8226	24.4462	22.9755	19.8711				4	4	4	10.5	10.5	10.5	65.335	0	32.224	170150000	5	P04839	P04839	Cytochrome b-245 heavy chain	CYBB	244
22.7719	19.1131	19.0496	23.3458	24.2457	21.0265				7	7	7	12.4	12.4	12.4	68.569	0	75.724	292250000	34	P04843	P04843	Dolichyl-diphosphooligosaccharide--protein glycosyltransferase subunit 1	RPN1	245
21.5259	19.0315	19.1097	22.8718	23.9983	21.1646				4	4	4	8.3	8.3	8.3	67.723	0	27.089	126290000	12	P04844-2;P04844	P04844-2;P04844	Dolichyl-diphosphooligosaccharide--protein glycosyltransferase subunit 2	RPN2	246
23.721	21.9571	19.351	24.8156	25.2797	19.7083				6	6	3	23.1	23.1	13.2	34.934	0	42.715	608930000	21	P04899-6;P04899-3;P04899-5;P04899-2;P04899;P04899-4;P63096-2;P63096;P38405-3;P09471-2;P11488;P19087;A8MTJ3	P04899-6;P04899-3;P04899-5;P04899-2;P04899;P04899-4;P63096-2;P63096	Guanine nucleotide-binding protein G(i) subunit alpha-2;Guanine nucleotide-binding protein G(i) subunit alpha-1	GNAI2;GNAI1	247
22.4967	20.9202	18.7154	24.1604	25.5087	19.1816				15	15	15	18.1	18.1	18.1	113	0	155.59	773970000	49	P05023-4;P05023;P05023-2;P05023-3;P13637;P13637-2;P13637-3;P50993;Q13733;P20648	P05023-4;P05023;P05023-2;P05023-3	Sodium/potassium-transporting ATPase subunit alpha-1	ATP1A1	249
23.9925	22.1054	19.9793	25.0681	25.5517	20.2854				14	14	12	30.4	30.4	27.5	56.381	0	88.048	844610000	31	P05091;P05091-2;O94788-4;O94788-2;O94788-3;P47895;P30837;O94788	P05091;P05091-2	Aldehyde dehydrogenase, mitochondrial	ALDH2	251
22.7172	21.4184	18.8522	23.4076	25.2518	19.9503				16	16	16	26	26	26	84.781	0	134.27	767900000	38	P05107	P05107	Integrin beta-2	ITGB2	252
25.2808	25.7007	23.0965	26.2147	26.7724	24.318				4	4	4	39.8	39.8	39.8	10.834	0	45.983	865930000	25	P05109	P05109	Protein S100-A8;Protein S100-A8, N-terminally processed	S100A8	253
24.3476	23.5111	23.1435	26.6547	27.0006	25.1284				13	13	5	40.3	40.3	19.1	32.852	0	118.79	2222400000	57	P05141;P12235;Q9H0C2	P05141	ADP/ATP translocase 2;ADP/ATP translocase 2, N-terminally processed	SLC25A5	254
23.1422	19.2202	19.1921	23.8863	23.3539	19.8703				3	3	3	7.5	7.5	7.5	57.825	0	22.077	105230000	10	P05362	P05362	Intercellular adhesion molecule 1	ICAM1	255
22.039	19.4594	18.634	24.0169	24.8354	20.7328				2	2	2	24.3	24.3	24.3	11.665	0	15.203	143110000	7	P05387	P05387	60S acidic ribosomal protein P2	RPLP2	256
22.6775	20.4542	19.1157	24.5001	24.8517	19.2737				4	4	4	29	29	29	27.435	0	42.11	302770000	18	P05388-2;P05388;Q8NHW5	P05388-2;P05388;Q8NHW5	60S acidic ribosomal protein P0;60S acidic ribosomal protein P0-like	RPLP0;RPLP0P6	257
26.2731	23.1197	19.1047	27.1583	28.123	22.5331				24	8	8	31.2	16.4	16.4	80.64	0	323.31	2813800000	66	P06396-2;P06396-4;P06396-3;P06396	P06396-2;P06396-4;P06396-3;P06396	Gelsolin	GSN	259
21.3022	19.3788	19.5823	24.5941	24.182	19.6079				3	3	3	33.6	33.6	33.6	12.074	0	50.369	231440000	6	P06454-2;P06454	P06454-2;P06454	Prothymosin alpha;Prothymosin alpha, N-terminally processed;Thymosin alpha-1	PTMA	260
25.4382	23.0129	22.653	26.3788	26.8982	23.4098				14	14	14	36.1	36.1	36.1	56.559	0	278.6	3746200000	128	P06576	P06576	ATP synthase subunit beta, mitochondrial	ATP5B	261
26.3004	25.7917	24.1457	26.8555	27.7396	24.7576				6	6	6	51.8	51.8	51.8	13.242	0	48.46	1184300000	24	P06702	P06702	Protein S100-A9	S100A9	262
26.3324	23.886	22.5331	27.2013	27.5486	24.6111				13	13	12	39.9	39.9	35.7	47.168	0	203.61	4033500000	75	P06733;P06733-2;P13929-3;P13929-2;P13929	P06733;P06733-2	Alpha-enolase	ENO1	263
24.1661	19.5263	19.2255	25.3343	26.0799	20.6591				9	9	6	19.9	19.9	11.8	63.146	0	96.411	724850000	32	P06744;P06744-2	P06744;P06744-2	Glucose-6-phosphate isomerase	GPI	264
20.7657	19.4308	19.2938	23.6547	24.1081	19.345				3	3	3	11.2	11.2	11.2	28.4	0	21.192	163250000	7	P06748-3;P06748-2;P06748	P06748-3;P06748-2;P06748	Nucleophosmin	NPM1	265
24.6269	21.8056	19.1012	25.9015	26.4794	19.6988				12	8	8	39.5	28.2	28.2	28.87	0	168.51	1554000000	42	P06753-5;P06753-2;P06753-4;P06753-3;P06753-6;P06753;P06753-7	P06753-5;P06753-2;P06753-4;P06753-3;P06753-6;P06753	Tropomyosin alpha-3 chain	TPM3	266
21.1918	19.126	19.3235	23.0393	23.6765	19.2913				6	6	6	13.6	13.6	13.6	52.948	0	47.596	133540000	11	P07099	P07099	Epoxide hydrolase 1	EPHX1	269
26.486	24.1622	24.0703	27.4945	27.1041	25.4222				10	10	9	34.4	34.4	30.8	36.638	0	92.511	1941500000	41	P07195;Q6ZMR3;P07864	P07195	L-lactate dehydrogenase B chain	LDHB	270
21.652	19.3291	18.6067	22.9169	23.4083	19.1751				6	6	6	31	31	31	22.088	0	39.448	139100000	15	P07203;P07203-2	P07203	Glutathione peroxidase 1	GPX1	271
25.2488	23.7402	22.0289	26.7193	26.9852	22.7603				20	20	20	36.8	36.8	36.8	57.116	0	323.31	4877400000	120	P07237	P07237	Protein disulfide-isomerase	P4HB	272
21.305	22.3412	18.9474	21.4814	22.98	23.1395				4	4	4	22.7	22.7	22.7	20.863	0	30.293	168090000	9	P07305;P07305-2	P07305;P07305-2	Histone H1.0;Histone H1.0, N-terminally processed	H1F0	273
23.5736	24.1224	22.6381	25.2263	27.3945	23.2857				9	9	9	30.3	30.3	30.3	44.552	0	110.85	1922100000	59	P07339	P07339	Cathepsin D;Cathepsin D light chain;Cathepsin D heavy chain	CTSD	274
26.8762	24.3339	23.2974	28.041	28.5084	24.1152				22	22	22	58.4	58.4	58.4	38.604	0	323.31	11011000000	244	P07355;P07355-2;A6NMY6	P07355;P07355-2;A6NMY6	Annexin A2;Putative annexin A2-like protein	ANXA2;ANXA2P2	275
23.7589	23.2291	22.8107	22.566	23.8499	24.8269				3	3	3	6.6	6.6	6.6	67.046	0	22.331	197090000	7	P07358	P07358	Complement component C8 beta chain	C8B	276
22.087	18.8616	18.7941	23.1877	23.8006	19.9136				3	3	3	4.1	4.1	4.1	81.889	0	20.38	92682000	12	P07384	P07384	Calpain-1 catalytic subunit	CAPN1	277
25.7042	22.6273	20.0985	26.6706	26.6705	23.669				11	3	2	30.4	9.5	6.1	49.67	0	77.427	1101300000	51	P07437;Q9BVA1;Q13885;A6NNZ2;Q9H4B7	P07437;Q9BVA1;Q13885	Tubulin beta chain;Tubulin beta-2B chain;Tubulin beta-2A chain	TUBB;TUBB2B;TUBB2A	278
24.3625	23.0772	21.7365	25.4366	27.6244	21.9984				9	9	9	15.6	15.6	15.6	58.112	0	67.203	1590100000	40	P07602;P07602-2;P07602-3	P07602;P07602-2;P07602-3	Prosaposin;Saposin-A;Saposin-B-Val;Saposin-B;Saposin-C;Saposin-D	PSAP	279
25.3163	22.6557	19.7318	26.3233	26.5345	24.2616				7	7	5	63.6	63.6	48.6	15.054	0	68.199	832920000	27	P07737	P07737	Profilin-1	PFN1	281
24.1223	24.2394	19.1447	25.1392	27.8374	22.9125				8	8	8	29.8	29.8	29.8	37.821	0	169.59	2599600000	58	P07858	P07858	Cathepsin B;Cathepsin B light chain;Cathepsin B heavy chain	CTSB	284
25.1517	22.5434	21.8503	26.0904	26.8258	22.8954				21	12	12	28.1	13.9	13.9	84.659	0	227.29	1755900000	80	P07900;P07900-2;Q14568;Q58FG0;Q58FF6	P07900;P07900-2	Heat shock protein HSP 90-alpha	HSP90AA1	285
22.1373	21.6276	19.1023	23.3754	24.4257	20.734				5	5	5	20.8	20.8	20.8	27.821	0	49.958	144960000	9	P07910-4;P07910-2;P07910;P07910-3;P0DMR1;O60812;B7ZW38;B2RXH8	P07910-4;P07910-2;P07910	Heterogeneous nuclear ribonucleoproteins C1/C2	HNRNPC	286
22.2487	20.8593	19.3525	23.5941	24.0139	20.942				9	9	9	25.9	25.9	25.9	50.212	0	66.268	311430000	25	P07954-2;P07954	P07954-2;P07954	Fumarate hydratase, mitochondrial	FH	288
24.035	22.6114	23.1055	22.6181	22.7395	23.8861				23	2	2	30.9	2.4	2.4	129.38	0	44.375	154190000	15	P07996;P07996-2	P07996;P07996-2	Thrombospondin-1	THBS1	289
24.5623	20.2059	22.5597	23.7118	23.1227	19.9592				3	3	3	2.8	2.8	2.8	129.31	0	69.318	151590000	16	P08123	P08123	Collagen alpha-2(I) chain	COL1A2	290
23.4558	20.0078	19.3973	24.6983	23.5727	22.504				2	2	2	13	13	13	21.768	0	15.423	164770000	5	P61586;P08134	P61586;P08134	Transforming protein RhoA;Rho-related GTP-binding protein RhoC	RHOA;RHOC	292
22.024	21.4541	20.4715	23.0765	23.1099	19.5128				7	7	7	17.4	17.4	17.4	57.944	0	52.735	149380000	19	P08195-2;P08195-3;P08195;P08195-5;P08195-4	P08195-2;P08195-3;P08195;P08195-5;P08195-4	4F2 cell-surface antigen heavy chain	SLC3A2	293
25.8537	24.3898	23.2474	26.7384	27.8648	24.3778				23	22	13	43.4	41.7	27.3	83.263	0	323.31	3737600000	82	P08238;Q58FF7;Q58FF8	P08238	Heat shock protein HSP 90-beta	HSP90AB1	294
22.9951	19.4428	19.7467	24.1216	22.8102	19.6656				4	4	4	18.6	18.6	18.6	40.124	0	25.551	154990000	9	P08567	P08567	Pleckstrin	PLEK	296
21.2694	19.3056	19.3407	22.7888	23.9849	18.6834				2	2	2	5.8	5.8	5.8	35.422	0	12.987	91027000	12	P08574	P08574	Cytochrome c1, heme protein, mitochondrial	CYC1	298
21.012	19.8404	19.376	22.7584	23.7916	19.7631				13	13	13	13.2	13.2	13.2	131.13	0	92.138	213440000	30	P08575-4;P08575-9;P08575-10;P08575-8;P08575-7;P08575-5;P08575-6;P08575	P08575-4;P08575-9;P08575-10;P08575-8;P08575-7;P08575-5;P08575-6;P08575	Receptor-type tyrosine-protein phosphatase C	PTPRC	299
28.9392	26.2449	25.3066	30.2736	30.2931	25.9476				37	37	34	64.4	64.4	60.5	53.651	0	323.31	62113000000	567	P08670;P17661;P41219;P41219-2;Q16352;P07197-2;P07196;P07197	P08670	Vimentin	VIM	300
26.2865	24.3275	19.6463	27.5673	27.7796	19.2025				17	17	17	64.1	64.1	64.1	35.936	0	193.1	3988900000	92	P08758	P08758	Annexin A5	ANXA5	302
22.4153	18.9046	19.3794	23.3985	24.0024	20.0897				5	5	5	35.7	35.7	35.7	23.356	0	52.38	158980000	15	P09211	P09211	Glutathione S-transferase P	GSTP1	305
24.6469	22.3687	19.7591	25.3105	26.4332	21.1367				7	7	7	64.4	64.4	64.4	14.716	0	101.87	571090000	22	P09382	P09382	Galectin-1	LGALS1	306
26.1378	21.92	19.3022	27.082	27.0758	19.3495				13	13	12	47	47	43.8	36.842	0	263.84	2629100000	77	P09467	P09467	Fructose-1,6-bisphosphatase 1	FBP1	307
23.4229	19.3845	19.0739	23.3477	23.5442	20.1723				4	4	4	13.2	13.2	13.2	34.632	0	27.524	133310000	6	P09486	P09486	SPARC	SPARC	308
23.2317	22.0848	20.3372	24.2639	24.949	20.0764				10	10	10	38.3	38.3	38.3	36.085	0	133.98	354140000	32	P09525-3;P09525;P09525-2	P09525-3;P09525;P09525-2	Annexin A4	ANXA4	310
23.0054	21.9401	19.7029	24.2443	24.7615	20.4277				8	8	8	19.3	19.3	19.3	54.177	0	62.518	410190000	20	P09622;P09622-2;P09622-3	P09622;P09622-2;P09622-3	Dihydrolipoyl dehydrogenase, mitochondrial	DLD	312
21.7814	22.1549	19.0732	23.6664	24.6656	20.4056				5	5	5	24	24	24	29.386	0	41.064	188100000	10	P09651-3;P09651-2;P09651;A0A2R8Y4L2;Q32P51	P09651-3;P09651-2;P09651;A0A2R8Y4L2;Q32P51	Heterogeneous nuclear ribonucleoprotein A1;Heterogeneous nuclear ribonucleoprotein A1, N-terminally processed;Heterogeneous nuclear ribonucleoprotein A1-like 2	HNRNPA1;HNRNPA1L2	313
23.4674	22.6198	19.0418	24.6007	24.5527	19.9665				16	16	16	35.7	35.7	35.7	69.284	0	179.14	726040000	44	P09960;P09960-2;P09960-4;P09960-3	P09960;P09960-2;P09960-4;P09960-3	Leukotriene A-4 hydrolase	LTA4H	315
22.3903	18.8369	19.2271	24.3628	24.6466	19.2399				3	1	1	14	6.3	6.3	39.455	0	23.417	202760000	17	P09972	P09972	Fructose-bisphosphate aldolase C	ALDOC	316
25.7536	25.3777	24.8677	26.8193	26.6195	25.3281				3	3	1	22.8	22.8	8.8	12.146	0	19.056	2986800000	27	Q71UI9-2;Q71UI9;P0C0S5;Q71UI9-3;Q71UI9-4	Q71UI9-2;Q71UI9;P0C0S5;Q71UI9-3;Q71UI9-4	Histone H2A.V;Histone H2A.Z	H2AFV;H2AFZ	317
24.3953	21.8613	23.7182	24.7028	26.1597	24.8448				12	11	7	34.3	32.1	22.9	63.936	0	128.06	653460000	37	P0DMV8-2;P0DMV9;P0DMV8	P0DMV8-2;P0DMV9;P0DMV8	Heat shock 70 kDa protein 1A;Heat shock 70 kDa protein 1B	HSPA1A;HSPA1B	320
26.4618	21.2708	19.4396	27.1633	27.2775	19.5732				6	6	6	40.9	40.9	40.9	16.837	0	301.08	1670700000	44	P0DP25;P0DP24;P0DP23;P27482	P0DP25;P0DP24;P0DP23			321
25.2263	19.8595	19.4832	25.927	25.9421	20.1504				10	4	4	34.7	15	15	40.648	0	79.111	510170000	27	P10321;P10321-2	P10321;P10321-2	HLA class I histocompatibility antigen, Cw-7 alpha chain	HLA-C	324
24.6842	19.289	19.5111	25.1831	25.3677	20.4466				4	4	4	38.8	38.8	38.8	9.4519	0	76.437	498110000	18	P10599-2;P10599	P10599-2;P10599	Thioredoxin	TXN	327
24.0889	21.8694	22.0215	24.7687	25.0138	22.284				14	14	14	30	30	30	61.054	0	138.2	1363700000	41	P10809;P10809-2	P10809	60 kDa heat shock protein, mitochondrial	HSPD1	329
24.8774	22.1047	22.3186	25.7507	26.1543	22.9654				21	20	20	39.3	39.3	39.3	72.332	0	323.31	2902400000	131	P11021	P11021	78 kDa glucose-regulated protein	HSPA5	330
25.7362	23.5753	22.5771	26.7272	27.1719	24.0065				24	24	16	44.3	44.3	29.7	70.897	0	323.31	4250000000	184	P11142;P11142-2	P11142;P11142-2	Heat shock cognate 71 kDa protein	HSPA8	332
23.1783	22.2776	20.3221	24.2192	25.8939	22.243				2	2	2	3.8	3.8	3.8	44.882	0	18.321	260170000	13	P11279;P11279-2	P11279;P11279-2	Lysosome-associated membrane glycoprotein 1	LAMP1	335
21.2088	19.1055	19.7491	22.5078	22.9981	20.6157				4	4	4	11.9	11.9	11.9	46.588	0	30.688	136960000	13	P11310;P11310-2	P11310;P11310-2	Medium-chain specific acyl-CoA dehydrogenase, mitochondrial	ACADM	336
24.0096	23.7138	19.2146	25.6895	26.8771	20.1405				20	20	20	44.7	44.7	44.7	59.256	0	229.35	2342400000	76	P11413;P11413-2;P11413-3	P11413;P11413-2;P11413-3	Glucose-6-phosphate 1-dehydrogenase	G6PD	337
22.2959	20.9732	19.0114	22.9412	23.4833	22.6323				11	11	11	13.5	13.5	13.5	101.53	0	66.682	313240000	18	P11586	P11586	C-1-tetrahydrofolate synthase, cytoplasmic;Methylenetetrahydrofolate dehydrogenase;Methenyltetrahydrofolate cyclohydrolase;Formyltetrahydrofolate synthetase;C-1-tetrahydrofolate synthase, cytoplasmic, N-terminally processed	MTHFD1	338
23.9094	21.9902	21.9611	23.9971	23.0231	22.305				8	8	8	3.7	3.7	3.7	274.37	0	52.775	175280000	20	P11717	P11717	Cation-independent mannose-6-phosphate receptor	IGF2R	339
21.4659	19.4246	19.0993	22.3929	22.3135	19.662				4	4	4	9.5	9.5	9.5	61.18	0	29.813	46118000	8	P11940-2;P11940;Q9H361;Q13310-2;Q13310;Q13310-3;Q4VXU2	P11940-2;P11940;Q9H361;Q13310-2;Q13310;Q13310-3	Polyadenylate-binding protein 1;Polyadenylate-binding protein 3;Polyadenylate-binding protein 4	PABPC1;PABPC3;PABPC4	341
26.4585	23.965	25.2866	26.1422	26.2879	25.6471				5	5	5	5.8	5.8	5.8	108.53	0	150.62	1353500000	40	P12109	P12109	Collagen alpha-1(VI) chain	COL6A1	342
21.6708	19.6526	19.3473	22.0369	25.6944	22.9742				10	2	2	31.5	7.4	7.4	32.866	0	13.958	241170000	8	P12236	P12236	ADP/ATP translocase 3;ADP/ATP translocase 3, N-terminally processed	SLC25A6	343
22.9421	19.1399	18.8436	23.9018	22.1837	20.0489				6	6	6	25.2	25.2	25.2	42.644	0	54.454	192230000	24	P12277	P12277	Creatine kinase B-type	CKB	344
22.9909	20.1253	18.4221	25.0069	26.8375	18.7012				31	31	16	41.4	41.4	22.9	102.71	0	281.09	2114900000	115	P12814-2;P12814;P12814-3;P12814-4;Q08043	P12814-2;P12814;P12814-3;P12814-4	Alpha-actinin-1	ACTN1	345
24.1812	19.6961	20.3108	24.2266	23.7106	21.5969				4	4	4	9.9	9.9	9.9	54.548	0	29.618	182040000	13	P12955;P12955-3;P12955-2	P12955;P12955-3;P12955-2	Xaa-Pro dipeptidase	PEPD	347
21.3731	18.7768	19.5758	22.4917	23.5811	20.3988				3	3	3	6.3	6.3	6.3	82.704	0	23.708	60318000	6	P13010	P13010	X-ray repair cross-complementing protein 5	XRCC5	348
23.7403	22.4724	23.0783	25.201	26.0481	22.8439				5	5	5	26.6	26.6	26.6	19.576	0	36.718	912560000	16	P13073	P13073	Cytochrome c oxidase subunit 4 isoform 1, mitochondrial	COX4I1	349
23.437	21.1567	19.494	23.6963	25.4608	20.2256				10	10	10	31.7	31.7	31.7	49.973	0	127.82	802460000	30	P13489	P13489	Ribonuclease inhibitor	RNH1	350
21.4928	19.9319	18.719	23.222	24.2249	18.9603				3	3	3	13.8	13.8	13.8	21.012	0	19.428	204350000	9	P13498	P13498	Cytochrome b-245 light chain	CYBA	351
24.0359	21.7814	20.4014	25.18	26.3074	22.3684				17	17	16	21.7	21.7	20.5	95.337	0	130.75	1379900000	36	P13639	P13639	Elongation factor 2	EEF2	353
22.0776	19.9872	20.3715	23.3362	23.4443	20.087				13	13	13	25.1	25.1	25.1	72.932	0	141.19	418060000	28	P13667	P13667	Protein disulfide-isomerase A4	PDIA4	355
26.2047	23.4413	17.9126	27.2414	27.8112	18.4204				32	32	32	61.6	61.6	61.6	70.288	0	323.31	11264000000	255	P13796;P13796-2;P13797-3;P13797-2;P13797;Q14651	P13796	Plastin-2	LCP1	358
23.6327	22.2807	18.259	24.6434	25.0736	20.8039				9	9	9	23.2	23.2	23.2	59.177	0	101.52	453930000	24	P14314-2;P14314	P14314-2;P14314	Glucosidase 2 subunit beta	PRKCSH	361
24.3536	22.4713	22.7516	25.5322	26.2525	25.9058				11	11	11	35.7	35.7	35.7	36.573	0	85.991	936120000	48	P14550	P14550	Alcohol dehydrogenase [NADP(+)]	AKR1A1	363
27.3426	24.7057	22.9295	28.8092	29.1883	24.8213				24	24	24	51.6	51.6	51.6	57.936	0	323.31	14770000000	224	P14618;P14618-2;P14618-3;P30613-2;P30613	P14618;P14618-2;P14618-3	Pyruvate kinase PKM	PKM	364
24.9818	22.4413	22.1542	25.7639	26.6017	23.6069				24	24	23	31.8	31.8	30.3	92.468	0	274.95	2838100000	97	P14625;Q58FF3	P14625	Endoplasmin	HSP90B1	365
21.6987	18.9339	18.5576	22.0799	22.8069	19.8006				5	5	5	8.5	8.5	8.5	78.457	0	29.154	83737000	5	P14780	P14780	Matrix metalloproteinase-9;67 kDa matrix metalloproteinase-9;82 kDa matrix metalloproteinase-9	MMP9	366
23.3982	18.6936	20.0655	24.9208	22.7088	20.0557				6	6	6	17.6	17.6	17.6	45.326	0	48.35	163440000	10	P14902	P14902	Indoleamine 2,3-dioxygenase 1	IDO1	368
22.1891	18.375	18.822	23.4376	24.4942	19.8241				4	4	4	14.2	14.2	14.2	35.853	0	24.772	156650000	9	P15121;C9JRZ8;C9JRZ8-2	P15121	Aldose reductase	AKR1B1	370
23.9127	19.3206	19.2695	25.1629	24.236	19.5415				7	7	7	8.9	8.9	8.9	109.54	0	56.394	241380000	17	P15144	P15144	Aminopeptidase N	ANPEP	371
24.4986	19.7361	19.7146	25.9836	26.2157	24.0178				7	7	3	43.2	43.2	19.3	21.429	0	59.294	1099900000	32	P15153	P15153	Ras-related C3 botulinum toxin substrate 2	RAC2	372
21.5572	19.5103	19.7035	23.9044	24.7688	24.0266				6	6	6	22.2	22.2	22.2	31.324	0	37.509	304670000	9	P15880	P15880	40S ribosomal protein S2	RPS2	374
24.7026	19.6753	18.7208	25.9947	26.1372	18.9459				3	3	3	5.1	5.1	5.1	81.537	0	78.601	347750000	15	P16070;P16070-18;P16070-5;P16070-7;P16070-3;P16070-6;P16070-4;P16070-17;P16070-8;P16070-16;P16070-10;P16070-11;P16070-13;P16070-14;P16070-12;P16070-9;P16070-15	P16070;P16070-18;P16070-5;P16070-7;P16070-3;P16070-6;P16070-4;P16070-17;P16070-8;P16070-16;P16070-10;P16070-11;P16070-13;P16070-14;P16070-12;P16070-9;P16070-15	CD44 antigen	CD44	376
21.3871	19.8606	19.0454	23.5893	23.8043	19.4404				3	3	3	20.9	20.9	20.9	30.375	0	32.117	102510000	11	P16152;P16152-2;O75828	P16152	Carbonyl reductase [NADPH] 1	CBR1	377
21.569	23.4702	19.0592	24.0808	25.0512	19.9909				4	4	4	17.7	17.7	17.7	22.58	0	39.599	505000000	12	P16401	P16401	Histone H1.5	HIST1H1B	378
23.2205	24.45	23.4704	24.6157	25.4759	24.1345				6	6	1	23.5	23.5	7.5	21.364	0	43.448	1063900000	19	P16403	P16403	Histone H1.2	HIST1H1C	379
22.6138	19.0897	18.6372	23.9172	24.2959	20.0597				9	9	5	11.5	11.5	6.1	109.73	0	67.758	348670000	23	P16615-5;P16615-2;P16615-3;P16615;P16615-4;O14983-3;O14983-2;O14983	P16615-5;P16615-2;P16615-3;P16615;P16615-4;O14983-3;O14983-2;O14983	Sarcoplasmic/endoplasmic reticulum calcium ATPase 2;Sarcoplasmic/endoplasmic reticulum calcium ATPase 1	ATP2A2;ATP2A1	381
24.2299	22.1981	19.3529	25.5213	26.5203	20.3502				5	5	5	20	20	20	26.152	0	37.785	978860000	23	P17931	P17931	Galectin-3	LGALS3	387
22.0863	20.1572	19.6073	22.6152	23.6453	19.5741				5	5	5	9.5	9.5	9.5	60.343	0	27.49	124230000	5	P17987	P17987	T-complex protein 1 subunit alpha	TCP1	388
25.9166	22.8689	23.4233	25.25	25.0516	23.5369				6	6	6	21.8	21.8	21.8	34.814	0	191.53	715790000	37	P18065	P18065	Insulin-like growth factor-binding protein 2	IGFBP2	390
23.1828	18.8351	18.8311	24.1576	23.6164	23.6468				5	4	4	25.6	19.4	19.4	20.511	0	25.045	114300000	10	P18085	P18085	ADP-ribosylation factor 4	ARF4	391
22.6786	20.4887	19.0398	23.5381	24.9362	19.9861				3	3	3	15.3	15.3	15.3	29.225	0	26.221	199130000	4	P18124	P18124	60S ribosomal protein L7	RPL7	392
23.9528	22.0587	22.2739	23.7342	24.3374	23.335				20	20	20	22	22	22	123.8	0	151.68	663670000	48	P18206;P18206-2;P18206-3	P18206;P18206-2	Vinculin	VCL	393
21.2253	19.5699	18.6969	22.5166	24.7622	23.4548				2	2	2	10.5	10.5	10.5	26.372	0	15.534	120920000	5	P18621-3;P18621;P18621-2	P18621-3;P18621;P18621-2	60S ribosomal protein L17	RPL17	394
25.4621	23.157	20.9172	26.2494	26.5721	21.746				9	9	9	40.9	40.9	40.9	28.804	0	96.729	1678400000	43	P18669;P15259;Q8N0Y7	P18669	Phosphoglycerate mutase 1	PGAM1	395
21.4495	19.4039	18.3821	22.7523	23.7385	19.7873				6	6	6	8.2	8.2	8.2	76.613	0	36.112	134160000	6	P19338	P19338	Nucleolin	NCL	396
21.5321	21.2116	19.3349	23.1434	23.9553	20.0547				13	11	10	13.8	11.7	10.5	101.08	0	67.648	319130000	12	P19367-4;P19367-2;P19367;P19367-3;Q2TB90	P19367-4;P19367-2;P19367;P19367-3	Hexokinase-1	HK1	397
23.4846	20.6172	19.1191	24.2696	25.1056	19.4153				11	11	11	25.1	25.1	25.1	59.761	0	95.265	480920000	32	P19878;P19878-3;P19878-4;P19878-2;Q15776-2;Q15776	P19878;P19878-3;P19878-4;P19878-2	Neutrophil cytosol factor 2	NCF2	399
25.4186	23.3585	19.1345	26.546	27.321	19.7695				17	17	17	48.3	48.3	48.3	49.955	0	260.68	2859300000	89	P19971;P19971-2	P19971;P19971-2	Thymidine phosphorylase	TYMP	400
30.5017	28.2769	19.5011	22.5478	30.3975	20.1472				2	2	2	10.5	10.5	10.5	38.388	0.0022805	10.672	4176900000	10	P20042	P20042	Eukaryotic translation initiation factor 2 subunit 2	EIF2S2	401
23.8175	19.5862	22.4688	21.0666	21.0101	20.3398				3	3	3	19.4	19.4	19.4	19.934	0	29.8	403760000	17	P20340-4;P20340-2;P20340;Q53S08;P20340-3;Q9NRW1-2;Q9NRW1;Q14964	P20340-4;P20340-2;P20340	Ras-related protein Rab-6A	RAB6A	402
21.1997	19.5335	20.1513	21.5165	22.3586	20.1872				5	5	5	8.9	8.9	8.9	75.519	0	33.416	51058000	6	P20591;P20591-2;P20592-2;P20592	P20591;P20591-2	Interferon-induced GTP-binding protein Mx1;Interferon-induced GTP-binding protein Mx1, N-terminally processed	MX1	403
21.5597	18.9761	19.1546	23.8766	24.3566	19.9461				2	2	2	9.5	9.5	9.5	26.489	0.0012594	11.997	107080000	5	P20618	P20618	Proteasome subunit beta type-1	PSMB1	404
21.4504	18.9088	20.4186	22.8667	22.9845	19.5229				11	9	9	17.1	15.5	15.5	66.408	0	51.574	169990000	11	P20700	P20700	Lamin-B1	LMNB1	405
23.1582	19.2733	18.7102	21.2796	23.0584	23.1625				3	3	3	8.4	8.4	8.4	33.922	0	17.279	94279000	7	P20774	P20774	Mimecan	OGN	407
24.5362	21.9001	21.0682	25.7543	26.0729	22.1683				16	16	16	38.7	38.7	38.7	56.5	0	151.58	1480400000	73	P21281;P15313	P21281	V-type proton ATPase subunit B, brain isoform	ATP6V1B2	408
22.7185	20.7465	19.9226	23.2278	23.4339	19.8001				5	5	5	11	11	11	43.941	0	30.122	126690000	8	P21283;Q8NEY4-2;Q8NEY4	P21283	V-type proton ATPase subunit C 1	ATP6V1C1	409
25.4002	22.0322	19.9094	26.6451	26.9327	22.417				76	76	76	41.2	41.2	41.2	280.01	0	323.31	8172100000	311	P21333-2;P21333;Q14315-2;Q14315;O75369-5;O75369-4;O75369-6;O75369-3;O75369-2;O75369-9;O75369;O75369-8	P21333-2;P21333	Filamin-A	FLNA	410
21.8803	19.3148	19.7066	23.4712	23.8639	22.7104				4	4	4	6.5	6.5	6.5	98.398	0	43.142	89432000	8	P21399	P21399	Cytoplasmic aconitate hydratase	ACO1	411
21.5049	19.2528	19.1035	23.4302	23.5412	20.5394				2	2	2	7.4	7.4	7.4	30.772	0	13.778	99209000	18	P21796	P21796	Voltage-dependent anion-selective channel protein 1	VDAC1	413
20.9355	20.0584	20.5474	23.8817	25.7089	19.8182				2	2	2	7.5	7.5	7.5	25.416	0	33.291	294380000	9	P21926	P21926	CD9 antigen	CD9	415
24.5762	22.192	21.7932	25.3108	25.9043	18.705				16	16	16	26.1	26.1	26.1	77.328	0	269.79	1642900000	79	P21980;P21980-2;P21980-3;O43548-2;O43548	P21980;P21980-2	Protein-glutamine gamma-glutamyltransferase 2	TGM2	416
22.5154	21.349	20.2149	23.9725	24.1681	20.8924				12	12	12	16	16	16	113.8	0	107.49	391760000	46	P22314-2;P22314	P22314-2;P22314	Ubiquitin-like modifier-activating enzyme 1	UBA1	417
23.83	23.4038	20.9024	25.1512	24.7355	20.1183				8	8	8	24.6	24.6	24.6	37.429	0	56.933	576060000	20	P22626;P22626-2	P22626;P22626-2	Heterogeneous nuclear ribonucleoproteins A2/B1	HNRNPA2B1	420
21.5922	20.2288	19.685	23.5845	23.6921	19.9036				6	6	6	18.3	18.3	18.3	48.442	0	82.853	179910000	13	P22695	P22695	Cytochrome b-c1 complex subunit 2, mitochondrial	UQCRC2	422
22.4121	20.6821	18.3883	22.8455	23.0262	19.9134				4	4	4	7.1	7.1	7.1	76.149	0	28.569	80157000	8	P23246;P23246-2	P23246;P23246-2	Splicing factor, proline- and glutamine-rich	SFPQ	424
20.8024	20.4915	21.6426	23.5271	24.248	20.4255				4	4	4	22.2	22.2	22.2	23.742	0	30.626	273580000	17	P23284	P23284	Peptidyl-prolyl cis-trans isomerase B	PPIB	425
25.8357	23.7177	19.6275	26.7892	27.5325	20.0378				22	22	22	52.9	52.9	52.9	53.165	0	323.31	4255800000	116	P23381;P23381-2	P23381;P23381-2	Tryptophan--tRNA ligase, cytoplasmic;T1-TrpRS;T2-TrpRS	WARS	427
22.8839	21.6596	19.9905	24.3553	24.0742	19.5245				4	4	4	21	21	21	26.688	0	28.693	228900000	12	P23396;P23396-2	P23396;P23396-2	40S ribosomal protein S3	RPS3	428
20.9501	19.2966	19.0415	21.1321	20.935	20.6797				3	3	3	5.2	5.2	5.2	71.381	0	17.7	25930000	4	P23469-3;P23469-2;P23469	P23469-3;P23469-2;P23469	Receptor-type tyrosine-protein phosphatase epsilon	PTPRE	429
24.8008	22.7357	23.2768	25.0465	25.5392	26.4643				11	11	11	25.2	25.2	25.2	47.716	0	82.392	1248600000	51	P23526;P23526-2	P23526;P23526-2	Adenosylhomocysteinase	AHCY	430
27.0034	24.0946	22.1408	27.3271	28.0617	23.6546				5	5	5	41	41	41	18.502	0	107.92	2400500000	43	P23528;Q9Y281-3;Q9Y281	P23528	Cofilin-1	CFL1	431
21.8936	19.6206	19.3505	21.9477	21.8199	19.8738				2	2	2	4	4	4	64.805	0.0022727	10.604	25727000	3	P23588-2;P23588	P23588-2;P23588	Eukaryotic translation initiation factor 4B	EIF4B	432
20.8718	22.9997	19.357	24.984	25.1777	19.5744				4	4	4	16.8	16.8	16.8	28.908	0	179.03	347450000	16	P24539	P24539	ATP synthase F(0) complex subunit B1, mitochondrial	ATP5F1	435
21.3081	19.4806	19.7365	22.2696	22.7461	20.3055				4	4	4	9.8	9.8	9.8	52.286	0	28.453	67811000	14	P24557-4;P24557-2;P24557;P24557-3	P24557-4;P24557-2;P24557;P24557-3	Thromboxane-A synthase	TBXAS1	436
24.9104	23.1057	23.235	26.2043	27.0431	23.6038				14	14	14	28.9	28.9	28.9	59.75	0	161.92	4093800000	121	P25705;P25705-2;P25705-3	P25705;P25705-2;P25705-3	ATP synthase subunit alpha, mitochondrial	ATP5A1	439
23.452	22.4324	18.5833	23.9256	26.3898	20.3539				8	8	8	27.5	27.5	27.5	37.495	0	89.431	983750000	24	P25774;P25774-2	P25774;P25774-2	Cathepsin S	CTSS	440
21.0906	21.2332	19.9878	22.9999	24.0093	19.3915				3	3	3	15.2	15.2	15.2	29.555	0	20.41	78062000	8	P25786;P25786-2	P25786;P25786-2	Proteasome subunit alpha type-1	PSMA1	441
22.7672	19.761	18.8775	23.4823	24.1577	20.1284				3	3	3	13	13	13	29.483	0	19.709	118290000	10	P25789;P25789-2	P25789;P25789-2	Proteasome subunit alpha type-4	PSMA4	442
25.4806	21.2087	18.8372	26.451	26.9554	21.2134				20	20	14	28.9	28.9	22.7	67.819	0	216.05	3013600000	81	P26038	P26038	Moesin	MSN	443
21.7071	19.8642	19.5852	25.0333	25.3395	24.2679				6	6	6	29.4	29.4	29.4	24.261	0	57.086	449020000	10	P26373;P26373-2	P26373;P26373-2	60S ribosomal protein L13	RPL13	444
23.0172	18.4772	18.6189	23.8094	24.7527	20.0016				7	7	7	15.8	15.8	15.8	50.118	0	58.303	335270000	20	P26641;P26641-2	P26641;P26641-2	Elongation factor 1-gamma	EEF1G	446
23.5412	22.2959	22.7909	21.9616	23.4948	23.5405				3	3	3	3.8	3.8	3.8	80.319	0	16.871	145060000	10	P26927;Q2TV78-2;Q2TV78	P26927;Q2TV78-2;Q2TV78	Hepatocyte growth factor-like protein;Hepatocyte growth factor-like protein alpha chain;Hepatocyte growth factor-like protein beta chain;Putative macrophage stimulating 1-like protein	MST1;MST1L	447
22.1673	20.1619	18.5769	24.7275	24.362	19.4114				8	6	6	38.4	31	31	27.764	0	78.532	189850000	14	P27348	P27348	14-3-3 protein theta	YWHAQ	449
26.1361	24.196	22.3024	26.974	27.4744	23.1677				8	8	8	30.2	30.2	30.2	48.141	0	173.52	3716000000	76	P27797	P27797	Calreticulin	CALR	450
21.7352	19.4541	19.1359	22.3438	23.1087	19.0508				5	5	5	7.6	7.6	7.6	102.9	0	34.235	83601000	9	P27816-2;P27816-6;P27816;P27816-5;P27816-4	P27816-2;P27816-6;P27816	Microtubule-associated protein 4	MAP4	451
23.2785	20.5056	20.1309	25.6165	25.6742	20.5935				15	15	15	28.2	28.2	28.2	71.502	0	200.28	1567400000	64	P27824-2;P27824;P27824-3	P27824-2;P27824;P27824-3	Calnexin	CANX	452
20.9181	19.4857	19.114	23.9447	24.8526	20.1635				3	3	3	17.4	17.4	17.4	26.411	0	19.362	125780000	3	P28066;P28066-2	P28066	Proteasome subunit alpha type-5	PSMA5	453
21.2777	20.0144	19.603	22.0774	24.2438	20.0058				2	2	2	5.7	5.7	5.7	36.432	0	12.725	53029000	4	P28482-2;P28482	P28482-2;P28482	Mitogen-activated protein kinase 1	MAPK1	456
24.2246	21.9079	19.24	25.4176	26.0494	19.6982				12	12	12	31.8	31.8	31.8	52.771	0	128.37	1320900000	47	P28838-2;P28838	P28838-2;P28838	Cytosol aminopeptidase	LAP3	457
23.1479	19.8412	19.7645	24.4418	24.849	20.1342				12	12	12	24.4	24.4	24.4	67.56	0	93.48	450280000	38	P29350;P29350-3;P29350-4;P29350-2	P29350;P29350-3;P29350-4;P29350-2	Tyrosine-protein phosphatase non-receptor type 6	PTPN6	458
25.5011	20.7788	18.5424	26.2975	26.5425	19.7508				12	12	12	23.1	23.1	23.1	67.877	0	254.18	1826400000	59	P29401;P29401-2	P29401;P29401-2	Transketolase	TKT	459
21.2568	19.1614	19.843	24.1428	25.026	19.8601				5	5	5	25.6	25.6	25.6	31.121	0	33.864	187130000	5	P29692;P29692-3;P29692-2;P29692-4	P29692;P29692-3;P29692-2;P29692-4	Elongation factor 1-delta	EEF1D	461
22.7402	21.2636	18.5556	23.5458	23.9445	21.7691				6	6	6	27.6	27.6	27.6	28.993	0	42.623	280880000	15	P30040;P30040-2	P30040	Endoplasmic reticulum resident protein 29	ERP29	464
23.7018	21.2157	21.5867	24.6278	25.276	21.8359				9	9	9	47.8	47.8	47.8	25.035	0	87.653	558320000	36	P30041	P30041	Peroxiredoxin-6	PRDX6	465
24.1045	18.8688	19.6661	24.5305	25.0652	20.214				5	5	5	36.4	36.4	36.4	22.119	0	38.317	210160000	17	P30043	P30043	Flavin reductase (NADPH)	BLVRB	466
23.9373	19.0298	19.6721	24.8965	25.0422	20.3209				6	6	6	36.1	36.1	36.1	25.838	0	68.667	640810000	36	P30048-2;P30048	P30048-2;P30048	Thioredoxin-dependent peroxide reductase, mitochondrial	PRDX3	467
21.7784	19.323	19.9843	23.4704	24.8153	22.4476				4	4	4	35.8	35.8	35.8	17.818	0	29.603	174270000	11	P30050;P30050-2	P30050;P30050-2	60S ribosomal protein L12	RPL12	468
23.7586	19.543	22.3682	23.8437	24.3268	22.6702				4	4	4	31	31	31	21.057	0	45.713	224470000	21	P30086	P30086	Phosphatidylethanolamine-binding protein 1;Hippocampal cholinergic neurostimulating peptide	PEBP1	470
25.2709	21.9782	22.016	26.6716	26.6306	22.9093				18	18	18	34.9	34.9	34.9	56.782	0	317.83	3248400000	96	P30101	P30101	Protein disulfide-isomerase A3	PDIA3	471
20.9315	19.3646	18.8998	23.0859	23.1966	19.386				3	3	3	7	7	7	65.308	0	24.502	79091000	6	P30153	P30153	Serine/threonine-protein phosphatase 2A 65 kDa regulatory subunit A alpha isoform	PPP2R1A	472
20.6608	19.6008	19.6564	24.3489	24.5091	20.0671				2	2	2	9.5	9.5	9.5	18.828	0	13.375	304690000	7	P30536	P30536	Translocator protein	TSPO	474
23.1019	18.861	20.03	24.5135	23.9006	19.3315				5	5	5	15.8	15.8	15.8	42.741	0	32.668	264310000	14	P30740;P30740-2	P30740;P30740-2	Leukocyte elastase inhibitor	SERPINB1	475
23.2727	21.3766	19.3126	24.5072	24.6208	22.6037				5	5	5	12.6	12.6	12.6	51.026	0	53.274	315170000	22	P31146	P31146	Coronin-1A	CORO1A	477
23.0398	22.8604	19.2073	23.9164	24.078	23.1088				10	10	9	25.2	25.2	23.8	52.645	0	81.758	466050000	19	P31930	P31930	Cytochrome b-c1 complex subunit 1, mitochondrial	UQCRC1	481
21.0878	19.3006	19.8709	24.9251	24.8823	19.7312				3	3	3	9.6	9.6	9.6	49.229	0	23.132	201790000	9	P31943;P52597;P55795	P31943;P52597;P55795	Heterogeneous nuclear ribonucleoprotein H;Heterogeneous nuclear ribonucleoprotein H, N-terminally processed;Heterogeneous nuclear ribonucleoprotein F;Heterogeneous nuclear ribonucleoprotein F, N-terminally processed;Heterogeneous nuclear ribonucleoprotein H2	HNRNPH1;HNRNPF;HNRNPH2	484
20.8751	23.6741	23.7128	21.5542	21.9427	24.0806				3	3	3	12.8	12.8	12.8	27.679	0	17.869	97343000	5	P31944	P31944	Caspase-14;Caspase-14 subunit p17, mature form;Caspase-14 subunit p10, mature form;Caspase-14 subunit p20, intermediate form;Caspase-14 subunit p8, intermediate form	CASP14	485
24.905	22.8241	19.5861	25.9461	26.6425	22.2085				7	5	5	38.1	30.7	30.7	27.85	0	162.72	670480000	30	P31946-2;P31946	P31946-2;P31946	14-3-3 protein beta/alpha;14-3-3 protein beta/alpha, N-terminally processed	YWHAB	486
21.7625	20.9097	18.6049	24.2252	24.6253	20.3936				6	6	6	11.5	11.5	11.5	68.08	0	37.362	182930000	17	P31948-2;P31948;P31948-3	P31948-2;P31948;P31948-3	Stress-induced-phosphoprotein 1	STIP1	488
24.5306	25.02	18.2986	26.036	26.4377	19.9821				4	4	4	34.3	34.3	34.3	11.74	0	52.174	884040000	22	P31949	P31949	Protein S100-A11;Protein S100-A11, N-terminally processed	S100A11	489
22.5723	19.8337	19.6141	22.2923	21.8025	20.1912				3	2	2	14.6	9.1	9.1	21.892	0	20.442	37716000	8	P32119	P32119	Peroxiredoxin-2	PRDX2	490
24.3811	19.6091	17.3338	25.7822	25.0242	19.7873				6	6	6	11.7	11.7	11.7	67.93	0	43.927	442300000	9	P32455;Q9H0R5-4;Q9H0R5	P32455	Interferon-induced guanylate-binding protein 1	GBP1	491
22.9987	21.0802	19.0255	24.9692	25.071	20.7241				8	8	8	11.6	11.6	11.6	77.942	0	91.622	373970000	20	P33121;P33121-3;P33121-2	P33121;P33121-3;P33121-2	Long-chain-fatty-acid--CoA ligase 1	ACSL1	493
24.0491	21.9845	18.4866	24.7661	26.4632	18.51				8	8	8	36.3	36.3	36.3	37.191	0	114.76	745030000	20	P33241;P33241-3;P33241-2	P33241;P33241-3;P33241-2	Lymphocyte-specific protein 1	LSP1	495
21.3361	19.0995	19.3909	23.5147	23.4321	20.0436				3	3	3	9.6	9.6	9.6	48.666	0	22.435	89467000	5	P34910;P34910-2	P34910;P34910-2	Protein EVI2B	EVI2B	497
23.0491	19.147	22.6157	24.1895	23.7207	22.6152				7	7	7	32.7	32.7	32.7	29.804	0	53.578	230870000	16	P35232;P35232-2	P35232	Prohibitin	PHB	499
20.7674	19.3775	19.0465	21.8941	21.9395	18.6811				2	2	2	6.4	6.4	6.4	42.621	0	13.384	26372000	4	P35237	P35237	Serpin B6	SERPINB6	500
21.5121	19.3388	18.3445	22.8772	24.0113	20.4387				11	5	5	15.8	9.6	9.6	68.563	0	28.135	94521000	6	P35241;P35241-5;P35241-4;P35241-2;P35241-3	P35241;P35241-5;P35241-4	Radixin	RDX	501
25.3025	22.6131	24.2432	24.7416	24.0874	23.733				8	6	6	12.5	9.8	9.8	105.87	0	85.796	520320000	32	P35443;P49746-2;P49746	P35443	Thrombospondin-4	THBS4	502
23.7601	19.9766	19.4121	25.353	26.1385	20.7319				40	40	40	25.7	25.7	25.7	226.53	0	323.31	2426100000	132	P35579;P35579-2;P35580;P35580-5;P35580-2;P35580-3;P35580-4;P35749-4;P35749-3;P35749;P35749-2;Q7Z406-5;Q7Z406-4;Q7Z406;Q7Z406-6;Q7Z406-2	P35579;P35579-2	Myosin-9	MYH9	503
20.6176	19.506	19.3259	24.1932	24.9272	19.6492				7	7	7	34.1	34.1	34.1	26.145	0	55.757	552980000	18	P36543;P36543-3;P36543-2;Q96A05	P36543;P36543-3;P36543-2	V-type proton ATPase subunit E 1	ATP6V1E1	511
22.5132	19.2265	19.7981	23.399	24.326	20.7514				6	6	6	15.9	15.9	15.9	47.697	0	44.064	245690000	20	P36578	P36578	60S ribosomal protein L4	RPL4	512
21.5527	18.9725	18.6452	23.5411	24.0216	19.6899				5	5	5	11.5	11.5	11.5	48.755	0	88.868	300960000	27	P36957;P36957-2	P36957;P36957-2	Dihydrolipoyllysine-residue succinyltransferase component of 2-oxoglutarate dehydrogenase complex, mitochondrial	DLST	515
24.6657	24.0466	22.7192	25.1098	26.3274	23.0622				9	9	9	45.9	45.9	45.9	24.454	0	89.352	939690000	37	P37802-2;P37802;Q9UI15	P37802-2;P37802	Transgelin-2	TAGLN2	516
24.8789	23.1549	19.0424	26.0993	26.7782	19.6486				9	9	9	30	30	30	36.382	0	87.56	1371000000	45	P37837-2;P37837	P37837-2;P37837	Transaldolase	TALDO1	517
21.9788	21.2015	18.734	22.7942	22.9914	19.1623				4	4	4	18.4	18.4	18.4	27.843	0	23.934	104980000	4	P38117;P38117-2	P38117;P38117-2	Electron transfer flavoprotein subunit beta	ETFB	518
24.376	22.7735	21.8631	26.2074	26.7231	22.2589				15	15	15	31	31	31	64.735	0	127.55	2003400000	60	P38606-2;P38606	P38606-2;P38606	V-type proton ATPase catalytic subunit A	ATP6V1A	521
24.3097	21.8926	20.6756	25.3214	25.9926	21.8596				15	15	15	27.5	27.5	27.5	73.68	0	293.82	1766300000	74	P38646	P38646	Stress-70 protein, mitochondrial	HSPA9	522
22.672	20.1058	18.725	23.3195	23.3317	19.7864				5	5	5	22.9	22.9	22.9	28.585	0	42.097	110770000	16	P39687;Q92688-2;O43423;Q92688;O95626	P39687	Acidic leucine-rich nuclear phosphoprotein 32 family member A	ANP32A	527
26.4304	24.5754	19.8741	27.8189	28.0407	20.7229				10	10	10	38.2	38.2	38.2	38.498	0	270.83	4025100000	93	P40121;P40121-2	P40121;P40121-2	Macrophage-capping protein	CAPG	529
20.7731	19.6879	19.156	22.4497	22.5133	20.6321				3	3	3	15	15	15	28.936	0	19.044	47486000	5	P40306	P40306	Proteasome subunit beta type-10	PSMB10	531
20.7046	22.2789	18.7952	23.7163	24.44	23.212				3	3	3	14.8	14.8	14.8	23.577	0	18.015	160020000	7	P40429;Q6NVV1	P40429;Q6NVV1	60S ribosomal protein L13a;Putative 60S ribosomal protein L13a protein RPL13AP3	RPL13A;RPL13AP3	532
24.5854	20.8142	18.9644	25.486	26.046	19.1783				7	7	7	27	27	27	38.627	0	80.713	676860000	28	P40925-3;P40925;P40925-2	P40925-3;P40925;P40925-2	Malate dehydrogenase, cytoplasmic	MDH1	533
25.5253	21.6222	21.8746	26.2259	26.4814	22.7677				12	12	12	46.2	46.2	46.2	35.503	0	120.36	1405000000	77	P40926;P40926-2	P40926;P40926-2	Malate dehydrogenase, mitochondrial	MDH2	534
22.0406	20.8665	21.2448	23.9711	24.0436	21.4135				13	13	13	24.1	24.1	24.1	82.999	0	95.296	602670000	29	P40939	P40939	Trifunctional enzyme subunit alpha, mitochondrial;Long-chain enoyl-CoA hydratase;Long chain 3-hydroxyacyl-CoA dehydrogenase	HADHA	535
21.3093	18.5517	19.0751	22.6505	23.0381	20.3804				4	4	4	7	7	7	77.53	0	41.849	52207000	8	P41250-2;P41250	P41250-2;P41250	Glycine--tRNA ligase	GARS	536
21.5272	19.7071	19.5839	22.1205	22.3066	20.2079				3	3	3	10.7	10.7	10.7	38.737	0	17.658	44712000	7	P42167-2;P42167;P42167-3;P42166	P42167-2;P42167;P42167-3;P42166	Lamina-associated polypeptide 2, isoforms beta/gamma;Thymopoietin;Thymopentin;Lamina-associated polypeptide 2, isoform alpha;Thymopoietin;Thymopentin	TMPO	538
24.6031	21.2182	19.2058	25.1486	26.0466	18.9913				20	20	20	33.9	33.9	33.9	87.334	0	218.41	2360600000	86	P42224;P42224-2	P42224;P42224-2	Signal transducer and activator of transcription 1-alpha/beta	STAT1	539
22.3492	19.2988	18.8361	23.1514	23.7617	19.6968				9	9	9	25.2	25.2	25.2	41.924	0	66.041	222540000	13	P42765	P42765	3-ketoacyl-CoA thiolase, mitochondrial	ACAA2	542
24.2696	18.8313	18.815	26.1666	23.8938	20.5637				14	14	14	30.1	30.1	30.1	55.52	0	108.97	672460000	25	P43490	P43490	Nicotinamide phosphoribosyltransferase	NAMPT	545
23.3924	20.9744	19.6186	24.1308	23.9459	21.7552				6	6	6	28.3	28.3	28.3	30.412	0	45.119	343800000	17	P45880-2;P45880;P45880-1	P45880-2;P45880;P45880-1	Voltage-dependent anion-selective channel protein 2	VDAC2	546
21.1909	19.0832	19.6237	22.8011	22.8818	19.786				6	6	6	8.5	8.5	8.5	82.593	0	44.543	64156000	11	P46459;P46459-2	P46459;P46459-2	Vesicle-fusing ATPase	NSF	547
21.324	19.2435	22.0838	21.2722	25.5739	23.5902				4	4	4	27.7	27.7	27.7	16.561	0	33.351	236950000	15	P46776	P46776	60S ribosomal protein L27a	RPL27A	548
21.4938	19.5517	20.0178	23.7495	24.1862	22.5447				3	3	3	43.5	43.5	43.5	7.888	0	18.127	138290000	5	P46779-4;P46779-5;P46779;P46779-2;P46779-3	P46779-4;P46779-5;P46779;P46779-2;P46779-3	60S ribosomal protein L28	RPL28	549
21.2578	19.5786	20.1148	23.3529	24.4399	22.6261				4	4	4	17	17	17	22.591	0	23.673	178130000	7	P46781	P46781	40S ribosomal protein S9	RPS9	550
20.8567	20.3109	20.0084	22.508	22.1713	19.2609				4	4	4	27	27	27	22.876	0	24.185	56181000	5	P46782	P46782	40S ribosomal protein S5;40S ribosomal protein S5, N-terminally processed	RPS5	551
20.3117	18.8698	19.3376	23.4511	25.4329	20.0877				30	30	28	22.3	22.3	21.4	189.25	0	201.14	677330000	47	P46940;Q86VI3	P46940	Ras GTPase-activating-like protein IQGAP1	IQGAP1	553
24.1701	23.1103	18.4354	25.0178	25.6305	19.5329				9	9	9	40.8	40.8	40.8	30.628	0	67.618	595250000	32	P47756;P47756-1	P47756;P47756-1	F-actin-capping protein subunit beta	CAPZB	555
21.1975	19.5908	21.3361	22.629	22.9103	22.0531				3	3	3	16	16	16	23.277	0	18.739	146330000	2	P48047	P48047	ATP synthase subunit O, mitochondrial	ATP5O	557
21.3199	20.4808	19.3181	22.3549	25.2158	19.3078				12	12	12	25.9	25.9	25.9	72.765	0	93.139	459570000	33	P48506	P48506	Glutamate--cysteine ligase catalytic subunit	GCLC	559
24.2036	18.9348	19.5284	25.0282	25.5804	22.9266				14	14	13	34.3	34.3	32.3	50.909	0	105.4	837910000	37	P48735;P48735-2	P48735;P48735-2	Isocitrate dehydrogenase [NADP], mitochondrial	IDH2	560
21.3537	20.124	19.5417	21.7738	24.1496	23.6807				3	3	3	7.3	7.3	7.3	53.801	0	27.08	160240000	5	P49189;P49189-2;P49189-3	P49189;P49189-2;P49189-3	4-trimethylaminobutyraldehyde dehydrogenase	ALDH9A1	562
21.9256	19.0558	19.7091	22.9678	23.6842	20.0125				4	4	4	8.5	8.5	8.5	56.43	0	23.913	123280000	6	P49368-2;P49368	P49368-2;P49368	T-complex protein 1 subunit gamma	CCT3	565
22.9406	21.1148	19.5272	23.7579	24.5258	20.078				8	8	8	23.3	23.3	23.3	49.874	0	54.188	382620000	18	P49411	P49411	Elongation factor Tu, mitochondrial	TUFM	566
24.7418	19.761	19.0282	24.479	24.5877	19.5849				9	4	4	16.8	7.8	7.8	77.213	0	36.593	287550000	11	P49747-2;P49747	P49747-2;P49747	Cartilage oligomeric matrix protein	COMP	569
22.5342	19.3735	19.2746	23.0315	23.9326	21.7155				9	9	9	15.6	15.6	15.6	68.058	0	57.581	209660000	19	P49748-2;P49748;P49748-3	P49748-2;P49748;P49748-3	Very long-chain specific acyl-CoA dehydrogenase, mitochondrial	ACADVL	570
22.1095	19.3943	19.6679	23.9998	23.9648	19.8697				3	3	3	14.6	14.6	14.6	24.976	0	19.048	108840000	7	P49755	P49755	Transmembrane emp24 domain-containing protein 10	TMED10	571
24.2481	20.8652	19.1283	25.3404	26.1531	22.3425				15	15	11	37.1	37.1	27	50.663	0	252.28	914570000	46	P50395;P50395-2	P50395;P50395-2	Rab GDP dissociation inhibitor beta	GDI2	574
22.8371	18.7978	20.3733	23.2804	24.8226	19.6856				5	5	5	15.2	15.2	15.2	41.331	0	33.199	269930000	14	P50502;Q8IZP2;Q8NFI4	P50502;Q8IZP2;Q8NFI4	Hsc70-interacting protein;Putative protein FAM10A4;Putative protein FAM10A5	ST13;ST13P4;ST13P5	576
22.9165	19.5138	19.3319	23.7003	23.5827	19.3071				2	2	2	6.1	6.1	6.1	39.829	0	35.65	93473000	7	P50552	P50552	Vasodilator-stimulated phosphoprotein	VASP	577
22.1467	18.9445	18.8798	27.9193	28.3101	19.9259				5	5	5	9.5	9.5	9.5	59.62	0	30.624	1711300000	8	P50990;P50990-2;P50990-3	P50990;P50990-2;P50990-3	T-complex protein 1 subunit theta	CCT8	581
21.3677	19.3319	19.7127	23.028	23.1362	19.4495				6	6	6	14.8	14.8	14.8	51.242	0	45.312	204880000	8	P50995-2;P50995	P50995-2;P50995	Annexin A11	ANXA11	583
23.5272	21.8199	19.622	24.1305	25.4764	21.9193				4	4	4	21.3	21.3	21.3	23.482	0	39.991	281560000	15	P51148;P51148-2;P61020-2;P20339-2;P61020;P20339	P51148;P51148-2;P61020-2;P20339-2;P61020;P20339	Ras-related protein Rab-5C;Ras-related protein Rab-5B;Ras-related protein Rab-5A	RAB5C;RAB5B;RAB5A	584
22.036	19.7188	19.7848	24.6939	25.2173	18.5186				6	6	6	37.2	37.2	37.2	23.489	0	107.05	219480000	24	P51149	P51149	Ras-related protein Rab-7a	RAB7A	585
23.9718	22.9674	22.2204	25.9531	26.4298	23.165				4	4	4	15.4	15.4	15.4	27.991	0	27.447	1213300000	18	P51572;P51572-2	P51572;P51572-2	B-cell receptor-associated protein 31	BCAP31	586
21.9715	19.0704	19.1498	23.901	24.3102	20.0384				12	12	12	21.3	21.3	21.3	79.685	0	139.81	432690000	23	P51659;P51659-3;P51659-2	P51659;P51659-3;P51659-2	Peroxisomal multifunctional enzyme type 2;(3R)-hydroxyacyl-CoA dehydrogenase;Enoyl-CoA hydratase 2	HSD17B4	589
25.5381	23.1177	19.4287	26.9971	28.206	21.0392				16	16	16	37.2	37.2	37.2	51.872	0	222.37	4641200000	103	P52209-2;P52209	P52209-2;P52209	6-phosphogluconate dehydrogenase, decarboxylating	PGD	591
23.8238	21.2853	20.3892	25.2747	25.8942	20.6821				5	5	5	22.5	22.5	22.5	23.207	0	67.939	489200000	16	P52565;P52565-2	P52565	Rho GDP-dissociation inhibitor 1	ARHGDIA	593
25.0865	19.2817	19.7757	26.1489	26.7997	19.7321				3	3	3	21.9	21.9	21.9	22.988	0	78.185	940140000	16	P52566	P52566	Rho GDP-dissociation inhibitor 2	ARHGDIB	594
21.8957	19.1242	18.5943	22.4387	23.4056	20.0267				9	6	6	10.9	7.6	7.6	102.38	0	38.841	81599000	11	P52789	P52789	Hexokinase-2	HK2	595
24.6	21.705	19.503	24.9188	26.4852	20.4846				19	19	17	22.9	22.9	20.8	99.024	0	242.91	1681300000	79	P52790;Q2TB90-3;Q2TB90-2	P52790	Hexokinase-3	HK3	596
24.3165	22.0816	19.8914	25.3163	25.4577	19.928				6	6	5	32.5	32.5	29	32.922	0	72.167	463700000	23	P52907	P52907	F-actin-capping protein subunit alpha-1	CAPZA1	597
20.5529	19.44	19.8074	22.6271	23.2775	18.9341				5	5	5	4.4	4.4	4.4	120.84	0	29.139	105450000	6	P53396;P53396-2;P53396-3	P53396;P53396-2;P53396-3	ATP-citrate synthase	ACLY	599
20.8832	19.8456	20.0634	23.3554	23.6052	20.0917				3	3	3	12.9	12.9	12.9	33.232	0	22.596	119890000	8	P54920	P54920	Alpha-soluble NSF attachment protein	NAPA	606
23.5806	20.3002	19.9353	24.5235	25.4899	19.815				17	17	17	29.3	29.3	29.3	89.321	0	126.22	795170000	40	P55072	P55072	Transitional endoplasmic reticulum ATPase	VCP	608
22.4983	20.1677	21.4433	24.6694	24.7583	21.9299				9	9	9	19	19	19	48.879	0	70.601	490700000	26	P55084-2;P55084	P55084-2;P55084	Trifunctional enzyme subunit beta, mitochondrial;3-ketoacyl-CoA thiolase	HADHB	609
22.9565	20.3144	19.7493	22.8355	22.6112	20.9476				3	3	3	5.2	5.2	5.2	78.286	0	34.322	74890000	4	P55290;P55290-4;P55290-3;P55290-2;P55290-5	P55290;P55290-4;P55290-3;P55290-2	Cadherin-13	CDH13	611
21.7605	19.4433	19.2643	22.6584	23.1042	20.0344				8	8	8	9.8	9.8	9.8	103.28	0	46.535	83225000	9	P55786;P55786-2;A6NEC2;A6NEC2-2	P55786;P55786-2	Puromycin-sensitive aminopeptidase	NPEPPS	612
24.8867	19.8395	19.4697	25.7374	26.1726	18.9727				5	5	5	29.8	29.8	29.8	19.667	0	56.033	765880000	29	P59998;P59998-3;P59998-2;P59998-4	P59998;P59998-3;P59998-2	Actin-related protein 2/3 complex subunit 4	ARPC4	616
24.673	22.0563	22.0161	26.0485	26.8071	21.9094				9	9	9	44.1	44.1	44.1	30.791	0	216.75	1131100000	42	P60174-3;P60174;P60174-4	P60174-3;P60174;P60174-4	Triosephosphate isomerase	TPI1	617
20.994	19.6138	20.2127	23.5074	23.4891	20.1743				3	3	3	37.5	37.5	37.5	9.9743	0	27.078	139160000	8	P60468	P60468	Protein transport protein Sec61 subunit beta	SEC61B	618
24.8165	21.7668	19.9418	26.1237	26.537	21.9663				5	5	5	31.8	31.8	31.8	16.93	0	57.535	677150000	36	P60660;P60660-2;P14649	P60660;P60660-2	Myosin light polypeptide 6	MYL6	619
30.4887	27.9811	26.488	31.3119	31.3138	27.0366				19	19	1	66.1	66.1	4.5	41.736	0	323.31	85375000000	494	P60709;P63267-2;Q6S8J3;A5A3E0;P0CG38;Q9BYX7;P0CG39	P60709	Actin, cytoplasmic 1;Actin, cytoplasmic 1, N-terminally processed	ACTB	620
23.1219	19.7373	20.3296	23.9331	24.7151	19.6131				8	8	7	22.9	22.9	19	46.153	0	73.345	351400000	23	P60842;P60842-2;Q14240;Q14240-2	P60842;P60842-2;Q14240;Q14240-2	Eukaryotic initiation factor 4A-I;Eukaryotic initiation factor 4A-II;Eukaryotic initiation factor 4A-II, N-terminally processed	EIF4A1;EIF4A2	621
21.3278	19.8811	19.9446	25.8393	25.5705	23.9538				3	2	2	16.8	11	11	21.258	0	26.929	302720000	9	P60953;P60953-1;Q9H4E5-2;P17081;Q9H4E5	P60953;P60953-1	Cell division control protein 42 homolog	CDC42	624
22.871	22.5516	19.4334	21.5895	22.741	22.4914				3	2	2	15	9.5	9.5	22.541	0	13.831	182620000	5	P61026	P61026	Ras-related protein Rab-10	RAB10	629
24.3057	22.3427	18.072	25.5425	26.4071	19.6127				10	10	10	26.1	26.1	26.1	47.371	0	151.59	1108700000	43	P61158;Q9P1U1-2;Q9P1U1;Q9P1U1-3;Q9C0K3	P61158	Actin-related protein 3	ACTR3	630
23.073	19.0124	18.6209	24.2119	25.6454	18.6296				9	9	9	27.2	27.2	27.2	44.76	0	75.585	683280000	34	P61160;P61160-2	P61160;P61160-2	Actin-related protein 2	ACTR2	631
24.3621	21.3015	19.7538	24.8601	25.5805	24.1882				6	6	4	35.9	35.9	24.3	20.601	0	64.322	668140000	45	P61204;P84077;P61204-2	P61204;P84077;P61204-2	ADP-ribosylation factor 3;ADP-ribosylation factor 1	ARF3;ARF1	632
21.3023	20.3693	19.2347	24.7992	25.0705	23.9585				5	5	5	33.9	33.9	33.9	18.778	0	35.162	322190000	22	P61224-3;P61224;P61224-2;P61224-4;A6NIZ1;P62834;O95716	P61224-3;P61224;P61224-2;P61224-4;A6NIZ1;P62834	Ras-related protein Rap-1b;Ras-related protein Rap-1b-like protein;Ras-related protein Rap-1A	RAP1B;RAP1A	633
22.9364	18.6354	19.8378	23.5541	23.449	20.6163				3	3	3	28.3	28.3	28.3	12.497	0	31.267	158500000	10	P61803	P61803	Dolichyl-diphosphooligosaccharide--protein glycosyltransferase subunit DAD1	DAD1	641
23.3676	21.3569	20.2399	24.179	24.6241	21.0649				9	9	9	21.8	21.8	21.8	48.562	0	79.017	502110000	26	P61978-3;P61978;P61978-2	P61978-3;P61978;P61978-2	Heterogeneous nuclear ribonucleoprotein K	HNRNPK	644
24.1589	22.4569	18.626	25.2901	25.698	19.7573				7	5	5	36.4	29.1	29.1	28.302	0	260.79	446820000	20	P61981	P61981	14-3-3 protein gamma;14-3-3 protein gamma, N-terminally processed	YWHAG	645
21.2229	19.1669	20.3539	23.2221	23.2575	19.6252				4	2	2	11.2	6.1	6.1	37.512	0.0011834	11.222	41046000	2	P62136;P62136-3;P62136-2	P62136;P62136-3;P62136-2	Serine/threonine-protein phosphatase PP1-alpha catalytic subunit	PPP1CA	647
21.4472	19.32	20.157	22.8115	23.1637	19.9206				4	4	2	12.2	12.2	7	37.186	0	26.118	68171000	7	P62140;P36873;P36873-2	P62140;P36873;P36873-2	Serine/threonine-protein phosphatase PP1-beta catalytic subunit;Serine/threonine-protein phosphatase PP1-gamma catalytic subunit	PPP1CB;PPP1CC	648
20.835	19.227	18.8714	24.3316	24.9792	22.5476				7	7	7	39.4	39.4	39.4	24.205	0	49.244	328710000	24	P62241	P62241	40S ribosomal protein S8	RPS8	650
21.55	21.8984	19.9557	21.0621	24.0971	22.6785				3	3	3	20	20	20	14.839	0	18.234	144050000	10	P62244	P62244	40S ribosomal protein S15a	RPS15A	651
21.2848	20.7202	21.211	22.5062	24.8215	22.9746				6	6	6	35.6	35.6	35.6	16.445	0	42.015	194100000	14	P62249	P62249	40S ribosomal protein S16	RPS16	652
25.8259	24.3263	22.8842	26.9865	27.3187	23.8557				12	12	10	51.8	51.8	44.7	29.174	0	112.67	1976700000	74	P62258;P62258-2	P62258;P62258-2	14-3-3 protein epsilon	YWHAE	653
22.808	23.4944	22.8054	23.8522	25.0811	23.3131				3	3	3	29.8	29.8	29.8	16.273	0	67.028	273590000	16	P62263	P62263	40S ribosomal protein S14	RPS14	654
23.2525	23.1533	23.2172	23.9977	24.7222	25.0781				6	6	6	29.6	29.6	29.6	17.718	0	43.884	598290000	19	P62269	P62269	40S ribosomal protein S18	RPS18	655
22.2359	22.3422	22.7329	22.0566	24.2976	23.9718				3	3	3	19.2	19.2	19.2	17.222	0	53.422	165120000	14	P62277	P62277	40S ribosomal protein S13	RPS13	656
21.7933	21.1534	18.5868	22.7291	24.7455	22.4108				5	5	5	34.2	34.2	34.2	18.431	0	30.549	189510000	7	P62280	P62280	40S ribosomal protein S11	RPS11	657
22.4239	21.5364	21.0353	24.7417	25.2641	22.301				5	5	5	35.5	35.5	35.5	17.659	0	41.592	388230000	25	P62491-2;Q15907-2;P62491;Q15907	P62491-2;Q15907-2;P62491;Q15907	Ras-related protein Rab-11A;Ras-related protein Rab-11B	RAB11A;RAB11B	658
21.7728	22.4662	22.105	23.2533	24.8499	25.3055				6	6	6	24.7	24.7	24.7	29.597	0	41.501	307720000	17	P62701;P22090;Q8TD47	P62701;P22090	40S ribosomal protein S4, X isoform;40S ribosomal protein S4, Y isoform 1	RPS4X;RPS4Y1	659
21.7019	19.3715	19.288	24.3089	24.2176	19.9506				2	2	2	7.5	7.5	7.5	29.734	0.001292	12.447	119850000	4	P67775-2;P67775;P62714	P67775-2;P67775;P62714	Serine/threonine-protein phosphatase 2A catalytic subunit alpha isoform;Serine/threonine-protein phosphatase 2A catalytic subunit beta isoform	PPP2CA;PPP2CB	660
21.6788	19.4883	19.2731	20.886	24.9441	22.1234				3	3	3	12.9	12.9	12.9	28.68	0	28.696	161980000	13	P62753	P62753	40S ribosomal protein S6	RPS6	662
27.1106	25.6219	25.4755	28.4086	28.9745	26.6875				7	7	7	57.3	57.3	57.3	11.367	0	89.827	7373200000	102	P62805	P62805	Histone H4	HIST1H4A	663
21.2981	18.9792	20.1617	21.52	24.6375	20.3171				2	2	2	25	25	25	14.865	0	19.949	88324000	7	P62829	P62829	60S ribosomal protein L23	RPL23	665
21.4815	22.6124	23.234	21.7309	24.1876	24.0008				3	3	3	20.8	20.8	20.8	13.742	0	18.208	202980000	11	P62851	P62851	40S ribosomal protein S25	RPS25	667
24.5702	23.4273	19.6111	24.9177	25.0739	19.4092				6	6	3	16.3	16.3	7.8	36.297	0	53.359	324940000	17	P62873-2;P62873;P16520-2;P16520	P62873-2;P62873	Guanine nucleotide-binding protein G(I)/G(S)/G(T) subunit beta-1	GNB1	668
20.8201	18.5953	18.8689	23.2191	23.5152	19.4821				3	3	3	40.9	40.9	40.9	12.784	0	22.274	90784000	4	P62888	P62888	60S ribosomal protein L30	RPL30	670
20.9245	18.6851	20.2073	23.7397	24.1352	20.2366				2	2	2	13	13	13	20.124	0	13.506	130560000	4	P62913-2;P62913	P62913-2;P62913	60S ribosomal protein L11	RPL11	672
21.7787	18.9104	18.3939	23.9082	24.5843	19.4797				4	4	4	16.3	16.3	16.3	28.024	0	37.802	175780000	11	P62917	P62917	60S ribosomal protein L8	RPL8	673
25.831	21.3111	22.3258	26.5514	26.9984	23.2669				7	7	7	37.6	37.6	37.6	18.012	0	49.879	1270100000	38	P62937;P62937-2;P0DN26;A0A0B4J2A2;A0A075B767;A0A075B759;Q9Y536;F5H284	P62937;P62937-2	Peptidyl-prolyl cis-trans isomerase A;Peptidyl-prolyl cis-trans isomerase A, N-terminally processed	PPIA	674
24.3393	19.0943	18.7721	25.5243	25.8763	20.5484				5	5	5	38.5	38.5	38.5	17.965	0	34.404	720210000	23	P62979;P62987;P0CG47;P0CG48	P62979;P62987;P0CG47;P0CG48	Ubiquitin-40S ribosomal protein S27a;Ubiquitin;40S ribosomal protein S27a;Ubiquitin-60S ribosomal protein L40;Ubiquitin;60S ribosomal protein L40;Polyubiquitin-B;Ubiquitin;Polyubiquitin-C;Ubiquitin	RPS27A;UBA52;UBB;UBC	675
21.2827	18.9292	19.6345	23.5651	23.7237	19.1385				4	4	4	15.7	15.7	15.7	25.206	0	23.848	113610000	8	P62993;P62993-2	P62993;P62993-2	Growth factor receptor-bound protein 2	GRB2	676
25.8699	24.8113	22.816	27.2674	27.775	23.6807				11	9	9	49.8	42.4	42.4	27.745	0	262.68	2865200000	64	P63104;P63104-2	P63104;P63104-2	14-3-3 protein zeta/delta	YWHAZ	679
22.9276	19.0928	18.8503	23.0969	23.5893	19.4149				7	7	7	27.4	27.4	27.4	35.076	0	45.253	280560000	10	P63244	P63244	Guanine nucleotide-binding protein subunit beta-2-like 1;Guanine nucleotide-binding protein subunit beta-2-like 1, N-terminally processed	GNB2L1	680
21.7454	18.9954	18.566	28.0994	27.5311	20.0474				19	1	1	66.1	4.5	4.5	41.792	0	57.73	1002300000	15	P63261	P63261	Actin, cytoplasmic 2;Actin, cytoplasmic 2, N-terminally processed	ACTG1	681
22.8632	22.3016	18.1891	24.5152	25.4258	19.5308				5	5	5	30.6	30.6	30.6	35.924	0	108.11	332970000	15	P67809;P16989-2;P16989-3;Q9Y2T7;P16989	P67809	Nuclease-sensitive element-binding protein 1	YBX1	682
21.2604	21.109	19.6554	22.735	23.1338	19.1325				2	2	2	11.1	11.1	11.1	17.407	0.0012407	11.832	74749000	6	P67812-2;P67812-4;P67812;P67812-3	P67812-2;P67812-4;P67812;P67812-3	Signal peptidase complex catalytic subunit SEC11A	SEC11A	683
25.5912	19.2725	19.6831	26.6216	26.6112	20.3727				13	13	9	35.9	35.9	25	28.521	0	190.44	1403300000	49	P67936;P67936-2;CON__Q3SX28;P07951-3;P07951-2;P07951;P09493-2;P09493-5;P09493-9;P09493-8;P09493-7;P09493-6;P09493-4;P09493-3;P09493-10;P09493	P67936;P67936-2	Tropomyosin alpha-4 chain	TPM4	684
28.9611	18.7812	19.333	29.3565	30.2077	19.6842				11	1	1	27.3	4.2	4.2	42.051	0	56.968	5259100000	14	P68133;P68032;P63267;P62736	P68133;P68032;P63267;P62736	Actin, alpha skeletal muscle;Actin, alpha cardiac muscle 1;Actin, gamma-enteric smooth muscle;Actin, aortic smooth muscle	ACTA1;ACTC1;ACTG2;ACTA2	685
25.943	24.1641	24.1795	27.4642	28.1498	25.6521				11	11	11	28.8	28.8	28.8	50.14	0	86.991	4230400000	73	P68104;Q5VTE0;Q05639	P68104;Q5VTE0;Q05639	Elongation factor 1-alpha 1;Putative elongation factor 1-alpha-like 3;Elongation factor 1-alpha 2	EEF1A1;EEF1A1P5;EEF1A2	686
26.6834	22.346	22.4975	27.42	27.6439	24.8554				13	13	0	38.6	38.6	0	50.151	0	310.12	4290400000	127	P68363;P68363-2;A6NHL2-2;A6NHL2	P68363;P68363-2	Tubulin alpha-1B chain	TUBA1B	687
23.252	22.2812	19.5125	23.6886	24.731	23.9914				13	4	4	40.2	12.5	12.5	48.328	0	32.434	253700000	19	P68366-2;P68366	P68366-2;P68366	Tubulin alpha-4A chain	TUBA4A	688
25.1589	23.1753	22.6136	26.0621	26.7074	24.4048				12	12	1	34.2	34.2	2.7	49.83	0	129.77	2507100000	130	P68371;Q3ZCM7	P68371	Tubulin beta-4B chain	TUBB4B	689
20.883	19.1877	19.1725	23.1833	23.4709	20.5837				2	2	2	4.5	4.5	4.5	57.488	0	12.776	42693000	2	P78371;P78371-2	P78371;P78371-2	T-complex protein 1 subunit beta	CCT2	692
23.7541	22.8366	19.2128	25.1787	26.0377	19.2774				7	7	7	25.3	25.3	25.3	27.566	0	74.098	732910000	31	P78417;P78417-3;P78417-2	P78417;P78417-3;P78417-2	Glutathione S-transferase omega-1	GSTO1	693
21.6424	19.7355	18.5995	25.3777	25.8624	19.8392				4	3	2	14.3	9.8	6.4	29.962	0	23.91	394960000	12	P79483	P79483	HLA class II histocompatibility antigen, DR beta 3 chain	HLA-DRB3	694
24.2894	20.0558	18.9113	25.5317	24.2664	19.6892				6	6	6	56.8	56.8	56.8	22.693	0	96.006	407810000	17	P80723;P80723-2	P80723;P80723-2	Brain acid soluble protein 1	BASP1	695
23.5926	25.3331	25.3965	21.8922	21.585	24.6509				2	2	2	20	20	20	11.284	0	12.79	328380000	7	P81605;P81605-2	P81605;P81605-2	Dermcidin;Survival-promoting peptide;DCD-1	DCD	696
21.1692	19.5415	19.4943	23.1938	23.6163	20.1851				6	6	6	11.9	11.9	11.9	60.693	0	40.118	122750000	13	P83111;P83111-2	P83111;P83111-2	Serine beta-lactamase-like protein LACTB, mitochondrial	LACTB	697
21.1905	19.402	19.7672	22.5767	22.7896	21.094				4	3	3	31.4	25.7	25.7	21.308	0	22.962	31696000	4	P84095	P84095	Rho-related GTP-binding protein RhoG	RHOG	699
22.9319	18.5916	19.8661	22.0665	25.0743	22.7694				2	2	2	13.3	13.3	13.3	23.466	0	21.743	143000000	14	P84098	P84098	60S ribosomal protein L19	RPL19	700
24.4357	23.0827	23.9933	24.9502	25.4642	24.4534				4	4	4	11.4	11.4	11.4	39.958	0	32.144	698110000	17	Q00325-2;Q00325	Q00325-2;Q00325	Phosphate carrier protein, mitochondrial	SLC25A3	701
23.3495	20.2032	17.5974	25.08	24.6709	19.5457				30	30	30	23.6	23.6	23.6	187.89	0	249.27	1556900000	77	Q00610-2;Q00610;P53675-2;P53675	Q00610-2;Q00610	Clathrin heavy chain 1	CLTC	702
21.5021	19.3818	19.433	24.1777	24.2606	22.4169				7	7	7	9.8	9.8	9.8	88.979	0	45.395	229650000	18	Q00839-2;Q00839	Q00839-2;Q00839	Heterogeneous nuclear ribonucleoprotein U	HNRNPU	704
24.4413	19.5313	18.7682	25.0656	26.0016	21.0603				6	6	6	45.2	45.2	45.2	15.164	0	79.087	742740000	26	Q01469;A8MUU1	Q01469	Fatty acid-binding protein, epidermal	FABP5	706
24.7197	22.5865	20.2612	25.8949	26.4661	22.4715				13	13	13	25.7	25.7	25.7	51.83	0	165.62	1532400000	58	Q01518-2;Q01518	Q01518-2;Q01518	Adenylyl cyclase-associated protein 1	CAP1	707
21.3783	19.4652	19.4028	23.1849	23.8565	20.9869				7	7	7	7.9	7.9	7.9	115.51	0	41.771	116410000	12	Q02218-2;Q02218;Q02218-3;Q9ULD0-3;Q9ULD0-2;Q9ULD0	Q02218-2;Q02218	2-oxoglutarate dehydrogenase, mitochondrial	OGDH	709
21.3639	22.1356	19.2301	23.7132	24.3818	20.5357				7	7	7	16.8	16.8	16.8	60.234	0	73.398	264310000	12	Q02318	Q02318	Sterol 26-hydroxylase, mitochondrial	CYP27A1	710
22.9081	21.9916	22.8664	21.7608	22.7796	23.4654				5	5	5	6.8	6.8	6.8	113.75	0	62.523	144080000	13	Q02413;Q02413-2	Q02413	Desmoglein-1	DSG1	711
21.5453	21.238	19.2112	23.377	24.2307	22.3826				7	7	7	15.8	15.8	15.8	53.879	0	43.718	185580000	11	Q02818	Q02818	Nucleobindin-1	NUCB1	713
21.5454	19.8215	19.0236	24.3868	24.7849	19.57				3	3	3	12.2	12.2	12.2	32.728	0	21.728	216430000	4	Q02878	Q02878	60S ribosomal protein L6	RPL6	714
22.9808	20.953	22.1882	24.4283	25.2494	21.3899				5	5	5	9.1	9.1	9.1	80.964	0	58.127	375930000	20	Q03518;Q03518-2	Q03518;Q03518-2	Antigen peptide transporter 1	TAP1	717
23.8047	19.5898	19.5503	24.9986	24.892	19.5943				7	7	7	10.3	10.3	10.3	75.663	0	40.671	263390000	12	Q03519;Q03519-2;Q9NUT2-5;Q9NUT2-4;Q9NUT2-2;Q9NUT2;Q9NRK6	Q03519;Q03519-2	Antigen peptide transporter 2	TAP2	718
22.7011	21.0398	19.185	24.7558	25.3239	19.6571				6	6	6	28.3	28.3	28.3	26.87	0	50.884	454420000	20	Q06323-3;Q06323;Q06323-2	Q06323-3;Q06323;Q06323-2	Proteasome activator complex subunit 1	PSME1	723
24.8952	20.5065	22.7028	23.4684	24.7498	18.8613				3	3	3	8.2	8.2	8.2	43.178	0	21.527	311160000	10	Q06828	Q06828	Fibromodulin	FMOD	724
26.8856	24.4013	21.804	27.6634	28.0413	22.7138				11	11	9	57.3	57.3	47.7	22.11	0	164.15	6412100000	111	Q06830	Q06830	Peroxiredoxin-1	PRDX1	725
23.0178	21.2574	19.0808	24.3617	24.8724	19.5351				5	5	5	36.5	36.5	36.5	18.091	0	44.845	390750000	15	Q07020-2;Q07020	Q07020-2;Q07020	60S ribosomal protein L18	RPL18	726
21.658	19.5671	18.986	23.1777	22.2413	19.7434				2	2	2	12.1	12.1	12.1	31.362	0	17.033	53203000	6	Q07021	Q07021	Complement component 1 Q subcomponent-binding protein, mitochondrial	C1QBP	727
21.0534	18.9009	19.8421	23.3932	23.4396	19.8199				6	6	6	13.3	13.3	13.3	66.022	0	68.498	139460000	12	Q07065	Q07065	Cytoskeleton-associated protein 4	CKAP4	728
21.2956	19.4595	18.5652	22.2783	22.3951	20.1179				3	3	3	3.6	3.6	3.6	140.96	0	23.728	31924000	8	Q08211	Q08211	ATP-dependent RNA helicase A	DHX9	732
21.4337	21.9011	22.0102	22.002	21.8888	19.7713				2	2	2	2.7	2.7	2.7	93.834	0.0012392	11.831	46720000	4	Q08554-2;Q08554	Q08554-2;Q08554	Desmocollin-1	DSC1	733
23.4157	20.2445	19.3454	24.778	26.2706	19.8541				46	46	46	21.5	21.5	21.5	629.09	0	308.97	1617300000	83	Q09666;Q09666-2	Q09666	Neuroblast differentiation-associated protein AHNAK	AHNAK	734
22.2386	18.7942	18.0592	23.0462	23.4848	20.6042				5	5	5	6.1	6.1	6.1	101.32	0	35.175	123850000	9	Q10567-4;Q10567-3;Q10567-2;Q10567;P63010-3;P63010;P63010-2	Q10567-4;Q10567-3;Q10567-2;Q10567;P63010-3;P63010;P63010-2	AP-1 complex subunit beta-1;AP-2 complex subunit beta	AP1B1;AP2B1	736
24.3573	22.3654	22.7573	24.4263	24.3764	23.4065				8	8	8	19.6	19.6	19.6	53.722	0	109.3	555500000	36	Q12805-2;Q12805-4;Q12805-3;Q12805;Q12805-5	Q12805-2;Q12805-4;Q12805-3;Q12805;Q12805-5	EGF-containing fibulin-like extracellular matrix protein 1	EFEMP1	738
23.8902	20.1202	21.0716	22.2234	21.9183	20.8812				4	4	4	5.2	5.2	5.2	113.32	0	25.5	79650000	10	Q12860;Q12860-2;Q12860-3	Q12860;Q12860-2;Q12860-3	Contactin-1	CNTN1	739
21.4696	19.3895	20.1744	23.096	23.6162	20.2743				7	7	7	6.9	6.9	6.9	113.89	0	46.769	204200000	16	Q13423	Q13423	NAD(P) transhydrogenase, mitochondrial	NNT	747
22.7721	20.5357	19.911	24.3663	24.8142	20.5985				9	9	9	12.2	12.2	12.2	92.967	0	102.52	463010000	38	Q13488;Q13488-2;A6NHQ4	Q13488	V-type proton ATPase 116 kDa subunit a isoform 3	TCIRG1	748
23.4356	18.9037	19.3969	23.7541	23.8845	19.3893				6	6	6	14.8	14.8	14.8	46.503	0	44.326	347340000	13	Q13510-2;Q13510;Q13510-3	Q13510-2;Q13510;Q13510-3	Acid ceramidase;Acid ceramidase subunit alpha;Acid ceramidase subunit beta	ASAH1	751
20.8026	19.8524	19.4298	22.1741	22.811	19.1062				8	6	6	7.3	6.3	6.3	180.58	0	35.489	41173000	6	Q13576;Q13576-3;Q13576-2	Q13576;Q13576-3;Q13576-2	Ras GTPase-activating-like protein IQGAP2	IQGAP2	752
21.0094	19.3598	18.5468	23.2065	23.3703	20.5935				5	5	4	13.6	13.6	11.2	51.812	0	32.056	74101000	6	Q13596-2;Q13596;Q13596-3	Q13596-2;Q13596;Q13596-3	Sorting nexin-1	SNX1	753
24.8062	22.4089	19.9206	25.4051	26.6583	22.6023				5	5	5	35.9	35.9	35.9	15.945	0	29.902	642100000	20	Q14019	Q14019	Coactosin-like protein	COTL1	755
22.9588	19.464	19.6297	24.167	24.627	19.1605				5	5	5	10.5	10.5	10.5	54.29	0	75.344	272550000	20	Q14108;Q14108-2	Q14108;Q14108-2	Lysosome membrane protein 2	SCARB2	757
21.4264	18.3792	19.653	23.3877	23.4234	19.9147				7	7	7	1.5	1.5	1.5	532.4	0	39.786	129260000	5	Q14204	Q14204	Cytoplasmic dynein 1 heavy chain 1	DYNC1H1	761
22.5786	21.3631	21.8936	22.3404	22.5161	22.3637				2	2	2	4.3	4.3	4.3	59.864	0.001287	12.401	82267000	4	Q14520-2;Q14520	Q14520-2;Q14520	Hyaluronan-binding protein 2;Hyaluronan-binding protein 2 50 kDa heavy chain;Hyaluronan-binding protein 2 50 kDa heavy chain alternate form;Hyaluronan-binding protein 2 27 kDa light chain;Hyaluronan-binding protein 2 27 kDa light chain alternate form	HABP2	763
22.9831	19.2368	18.6708	23.6419	23.7812	20.1982				9	9	9	10	10	10	106.87	0	68.466	265120000	17	Q14697;Q14697-2	Q14697;Q14697-2	Neutral alpha-glucosidase AB	GANAB	765
23.0056	20.7801	19.3626	24.4567	25.0179	19.7969				21	21	21	29.1	29.1	29.1	99.326	0	145.1	986700000	68	Q14764	Q14764	Major vault protein	MVP	766
24.0632	21.5254	19.9136	25.3876	25.6144	19.8023				6	6	6	27.6	27.6	27.6	29.717	0	91.458	562200000	20	Q14847;Q14847-2;Q14847-3	Q14847;Q14847-2;Q14847-3	LIM and SH3 domain protein 1	LASP1	767
21.2664	20.6562	20.0922	24.1349	24.79	19.5271				4	4	4	5.9	5.9	5.9	97.169	0	27.575	236610000	5	Q14974;Q14974-2	Q14974;Q14974-2	Importin subunit beta-1	KPNB1	768
23.9309	23.2235	23.9709	21.3066	22.0707	24.4009				16	2	1	23.7	2.3	1.3	93.313	0.0012453	11.884	202830000	10	Q15063;Q15063-5	Q15063;Q15063-5	Periostin	POSTN	772
24.5113	20.3532	18.4376	25.0237	25.3182	21.7144				9	9	9	27.9	27.9	27.9	47.837	0	72.479	483840000	30	Q15084-3;Q15084;Q15084-4;Q15084-5;Q15084-2	Q15084-3;Q15084;Q15084-4;Q15084-5;Q15084-2	Protein disulfide-isomerase A6	PDIA6	774
22.0458	19.6247	19.7049	24.0222	25.2967	19.6475				56	56	55	14.3	14.3	14.2	531.78	0	323.31	1613000000	124	Q15149;Q15149-7;Q15149-8;Q15149-9;Q15149-5;Q15149-4;Q15149-6;Q15149-3;Q15149-2	Q15149;Q15149-7;Q15149-8;Q15149-9;Q15149-5;Q15149-4;Q15149-6;Q15149-3;Q15149-2	Plectin	PLEC	775
23.8282	18.7645	19.3376	23.2093	23.8378	20.7221				3	3	3	28.5	28.5	28.5	14.958	0	23.75	139450000	12	Q15185-3;Q15185-4;Q15185;Q15185-2	Q15185-3;Q15185-4;Q15185	Prostaglandin E synthase 3	PTGES3	776
21.8728	19.3151	18.9758	24.1761	24.1628	20.2139				4	2	2	16.3	7.6	7.6	37.497	0	16.718	111700000	6	Q15365	Q15365	Poly(rC)-binding protein 1	PCBP1	778
22.1945	19.0882	19.6171	22.9586	22.7387	19.5168				2	2	1	3.3	3.3	1.7	86.478	0	16.446	37196000	4	Q15437	Q15437	Protein transport protein Sec23B	SEC23B	781
23.5656	19.3958	22.7299	23.2287	23.357	22.9496				5	5	5	7.9	7.9	7.9	74.68	0	32.465	226860000	14	Q15582	Q15582	Transforming growth factor-beta-induced protein ig-h3	TGFBI	782
21.1066	19.2859	19.3807	21.3452	22.7353	19.8227				3	3	3	7.8	7.8	7.8	66.137	0	21.113	26092000	4	Q15833-2;Q15833;Q15833-3	Q15833-2;Q15833;Q15833-3	Syntaxin-binding protein 2	STXBP2	785
22.1312	21.2579	18.6074	23.6318	24.6986	20.4101				8	8	8	22	22	22	61.277	0	82.991	306870000	21	Q15942;Q15942-2	Q15942;Q15942-2	Zyxin	ZYX	786
22.005	20.2093	20.1018	24.3542	25.7034	20.2665				10	10	9	31.7	31.7	28.7	58.162	0	103.7	624010000	33	Q16555-2;Q16555	Q16555-2;Q16555	Dihydropyrimidinase-related protein 2	DPYSL2	790
23.5124	21.0587	20.8463	24.6155	25.149	20.9429				9	9	9	33.1	33.1	33.1	34.994	0	153.35	595010000	36	Q16698-2;Q16698	Q16698-2;Q16698	2,4-dienoyl-CoA reductase, mitochondrial	DECR1	792
23.023	20.6477	18.8547	23.9693	25.2403	19.5704				9	9	9	26	26	26	52.351	0	85.19	433850000	33	Q16719;Q16719-2	Q16719;Q16719-2	Kynureninase	KYNU	793
22.5326	19.9742	20.7989	23.8343	24.1623	21.445				13	13	13	25.5	25.5	25.5	70.698	0	103.07	504790000	32	Q16822;Q16822-3;Q16822-2	Q16822;Q16822-3;Q16822-2	Phosphoenolpyruvate carboxykinase [GTP], mitochondrial	PCK2	795
21.3607	18.9477	18.9279	24.3189	25.0028	20.1415				5	5	5	10.8	10.8	10.8	56.94	0	32.076	153860000	6	Q16851;Q16851-2	Q16851;Q16851-2	UTP--glucose-1-phosphate uridylyltransferase	UGP2	796
23.0478	18.4717	19.44	23.7441	25.4428	19.5438				8	8	8	23	23	23	54.753	0	71.087	360320000	24	Q16881-5;Q16881-2;Q16881-4;Q16881-3;Q16881-6;Q16881;Q16881-7	Q16881-5;Q16881-2;Q16881-4;Q16881-3;Q16881-6;Q16881;Q16881-7	Thioredoxin reductase 1, cytoplasmic	TXNRD1	798
22.536	21.0684	19.003	23.2332	23.5626	18.7495				8	8	8	13	13	13	82.624	0	61.657	265670000	14	Q16891-2;Q16891-4;Q16891;Q16891-3	Q16891-2;Q16891-4;Q16891;Q16891-3	MICOS complex subunit MIC60	IMMT	799
27.3579	24.7228	25.1207	28.4459	28.1041	20.1564				2	2	2	13.7	13.7	13.7	17.377	0	16.215	1528500000	10	Q5JXB2;P61088	Q5JXB2;P61088	Putative ubiquitin-conjugating enzyme E2 N-like;Ubiquitin-conjugating enzyme E2 N	UBE2NL;UBE2N	804
21.7923	21.962	21.8886	21.5727	22.0218	23.5317				6	6	6	17.8	17.8	17.8	64.135	0	40.543	91211000	13	Q5T749	Q5T749	Keratinocyte proline-rich protein	KPRP	807
25.8572	25.7316	24.805	28.2499	28.5028	26.4919				3	3	1	19.9	19.9	8.1	15.43	0	21.211	5529400000	29	Q5TEC6	Q5TEC6	Histone H3	HIST2H3PS2	808
23.9671	21.854	19.0663	24.2768	24.7406	20.0034				5	5	5	20.9	20.9	20.9	39.548	0	56.907	242630000	16	Q6IBS0	Q6IBS0	Twinfilin-2	TWF2	811
23.5868	22.219	19.9074	24.408	25.3681	19.2207				7	7	7	23.8	23.8	23.8	46.626	0	115.82	758980000	34	Q6PIU2-2;Q6PIU2;Q6PIU2-3	Q6PIU2-2;Q6PIU2;Q6PIU2-3	Neutral cholesterol ester hydrolase 1	NCEH1	813
21.731	20.0352	19.2547	22.7155	22.9619	19.7221				8	8	8	11.3	11.3	11.3	102	0	47.943	100800000	10	Q7KZF4	Q7KZF4	Staphylococcal nuclease domain-containing protein 1	SND1	817
21.646	19.5616	19.1175	22.5922	23.6389	19.9817				6	6	6	5.3	5.3	5.3	145.18	0	36.566	106410000	8	Q7L576;Q7L576-3;Q7L576-2;Q96F07-2;Q96F07	Q7L576;Q7L576-3;Q7L576-2;Q96F07-2	Cytoplasmic FMR1-interacting protein 1;Cytoplasmic FMR1-interacting protein 2	CYFIP1;CYFIP2	819
22.8445	20.6614	19.3297	24.743	25.7919	19.8596				18	18	18	39.1	39.1	39.1	75.429	0	185.66	918800000	49	Q86UX7-2;Q86UX7	Q86UX7-2;Q86UX7	Fermitin family homolog 3	FERMT3	823
22.7851	19.504	18.9956	23.2787	25.3475	20.4023				6	6	6	17.1	17.1	17.1	54.705	0	39.853	246200000	16	Q8IV08	Q8IV08	Phospholipase D3	PLD3	826
23.3938	20.994	21.3294	23.4368	23.7075	22.1452				2	2	2	5.1	5.1	5.1	44.272	0	13.919	141530000	9	Q8NBJ4-2;Q8NBJ4	Q8NBJ4-2;Q8NBJ4	Golgi membrane protein 1	GOLM1	831
22.1865	21.7792	19.2397	21.3385	23.4912	21.498				3	3	3	10.4	10.4	10.4	36.813	0	21.233	255030000	17	Q8TCT9-5;Q8TCT9;Q8TCT9-4;Q8TCT9-2	Q8TCT9-5;Q8TCT9;Q8TCT9-4;Q8TCT9-2	Minor histocompatibility antigen H13	HM13	834
22.2236	21.5702	18.6474	22.6228	24.1033	19.8263				7	7	7	10.8	10.8	10.8	96.022	0	47.646	180920000	13	Q8WUM4;Q8WUM4-2	Q8WUM4;Q8WUM4-2	Programmed cell death 6-interacting protein	PDCD6IP	836
21.7429	19.413	19.2403	21.1772	21.7897	19.7033				2	2	2	5	5	5	72.379	0	19.314	19075000	6	Q8WVM8;Q8WVM8-2;Q8WVM8-3	Q8WVM8;Q8WVM8-2;Q8WVM8-3	Sec1 family domain-containing protein 1	SCFD1	837
21.2363	19.7695	19.2932	22.3898	23.2894	19.7356				6	6	6	9.1	9.1	9.1	95.755	0	36.692	113380000	5	Q93050-1;Q93050;Q93050-3	Q93050-1;Q93050;Q93050-3	V-type proton ATPase 116 kDa subunit a isoform 1	ATP6V0A1	842
22.031	19.936	19.147	22.8512	23.3927	20.1119				3	3	3	12.3	12.3	12.3	37.765	0	18.968	96485000	7	Q96C23	Q96C23	Aldose 1-epimerase	GALM	847
20.2234	19.1614	19.2513	23.0786	23.7595	19.5723				5	5	5	22.8	22.8	22.8	35.7	0	35.121	104290000	11	Q96CX2	Q96CX2	BTB/POZ domain-containing protein KCTD12	KCTD12	848
23.0765	19.7956	18.9163	22.6334	22.5217	19.5515				3	3	3	12.2	12.2	12.2	37.493	0	24.592	77315000	9	Q96D15	Q96D15	Reticulocalbin-3	RCN3	849
21.3311	19.4214	19.6357	23.868	24.1795	20.3049				3	3	3	13.8	13.8	13.8	29.414	0	18.948	172860000	5	Q96D96-4;Q96D96;Q96D96-2;Q96D96-3	Q96D96-4;Q96D96;Q96D96-2;Q96D96-3	Voltage-gated hydrogen channel 1	HVCN1	850
21.0678	21.1621	19.3082	22.3963	23.0333	20.282				4	4	4	9.8	9.8	9.8	54.392	0	32.151	94019000	7	Q96HE7	Q96HE7	ERO1-like protein alpha	ERO1L	852
23.2945	22.2519	20.3033	24.8735	25.1582	19.3588				9	9	9	25.3	25.3	25.3	52.878	0	78.399	392300000	23	Q96KP4;Q96KP4-2	Q96KP4;Q96KP4-2	Cytosolic non-specific dipeptidase	CNDP2	856
23.5308	19.9675	19.0194	24.2919	22.369	18.7687				7	7	7	12.3	12.3	12.3	66.616	0	42.845	142720000	13	Q96PP8;Q96PP8-2	Q96PP8;Q96PP8-2	Guanylate-binding protein 5	GBP5	858
22.466	20.4948	20.1435	22.8769	24.1534	19.4334				6	6	6	9.9	9.9	9.9	91.706	0	40.129	147640000	15	Q96QK1	Q96QK1	Vacuolar protein sorting-associated protein 35	VPS35	859
21.624	20.2592	18.4126	23.4564	24.4436	19.9315				4	4	4	30.2	30.2	30.2	19.891	0	35.669	159190000	8	Q99497	Q99497	Protein deglycase DJ-1	PARK7	861
23.2996	21.2754	19.3369	24.5707	25.6357	20.249				9	9	9	31.6	31.6	31.6	41.92	0	143.15	834830000	56	Q99536;Q99536-3;Q99536-2	Q99536;Q99536-3	Synaptic vesicle membrane protein VAT-1 homolog	VAT1	862
23.3839	19.1755	20.0566	23.9568	24.1578	20.3715				7	7	7	24.7	24.7	24.7	33.296	0	44.342	286770000	9	Q99623;Q99623-2	Q99623;Q99623-2	Prohibitin-2	PHB2	863
23.1201	20.4952	22.4443	24.8134	24.8932	21.8187				22	22	22	36.7	36.7	36.7	85.424	0	254.75	1447300000	60	Q99798	Q99798	Aconitate hydratase, mitochondrial	ACO2	866
21.4135	21.3378	18.6385	24.108	24.9019	20.0925				6	6	6	21.4	21.4	21.4	37.078	0	45.034	374220000	15	Q9BQE5	Q9BQE5	Apolipoprotein L2	APOL2	868
22.6934	20.8334	19.6095	23.3915	25.1658	19.6948				8	8	8	20.2	20.2	20.2	54.234	0	71.049	346600000	16	Q9BR76	Q9BR76	Coronin-1B	CORO1B	869
22.441	21.1464	19.4262	23.3955	23.8233	21.0317				6	6	6	16.5	16.5	16.5	46.971	0	60.257	208790000	17	Q9BS26	Q9BS26	Endoplasmic reticulum resident protein 44	ERP44	871
21.8209	20.0011	20.3054	22.4355	23.2984	19.802				9	9	9	10.5	10.5	10.5	122.85	0	57.943	128090000	13	Q9BSJ8;Q9BSJ8-2	Q9BSJ8;Q9BSJ8-2	Extended synaptotagmin-1	ESYT1	872
21.2885	19.1489	19.3717	23.1756	23.6955	21.9015				6	6	6	20.9	20.9	20.9	35.503	0	40.121	179710000	10	Q9BWM7	Q9BWM7	Sideroflexin-3	SFXN3	877
22.3229	25.0703	27.0634	21.7185	22.1407	19.3047				2	2	2	1.8	1.8	1.8	117.93	0.0022753	10.607	446640000	3	Q9C099-2;Q9C099	Q9C099-2;Q9C099	Leucine-rich repeat and coiled-coil domain-containing protein 1	LRRCC1	879
25.0352	20.2358	18.5275	25.8424	26.1285	20.324				4	4	3	24.9	24.9	19.4	22.171	0	28.792	700840000	20	Q9H0U4;P62820-2;Q92928;P62820	Q9H0U4;P62820-2;Q92928;P62820	Ras-related protein Rab-1B;Ras-related protein Rab-1A;Putative Ras-related protein Rab-1C	RAB1B;RAB1A;RAB1C	880
21.6034	19.2536	19.2128	22.4644	22.1233	19.6867				4	4	4	9.1	9.1	9.1	61.174	0	32.603	39523000	9	Q9H223	Q9H223	EH domain-containing protein 4	EHD4	881
21.3092	18.9236	19.4135	23.1525	23.4737	19.6902				2	2	2	10.7	10.7	10.7	24.95	0	45.676	70385000	6	Q9H444	Q9H444	Charged multivesicular body protein 4b	CHMP4B	885
22.8711	20.1934	19.7753	22.8991	23.3643	20.7821				6	6	6	12.3	12.3	12.3	72.595	0	40.311	99925000	11	Q9H4A4	Q9H4A4	Aminopeptidase B	RNPEP	886
21.9962	18.8205	19.1893	21.6904	22.1337	20.1839				3	3	3	17.2	17.2	17.2	28.319	0	22.973	45068000	9	Q9H8H3	Q9H8H3	Methyltransferase-like protein 7A	METTL7A	889
20.9542	19.0732	19.1856	22.9423	22.6047	19.5556				3	3	3	3.9	3.9	3.9	102.44	0	16.892	40536000	6	Q9HC35-2;Q9HC35	Q9HC35-2;Q9HC35	Echinoderm microtubule-associated protein-like 4	EML4	890
23.7318	22.5573	18.7515	24.2413	24.6328	20.4783				5	5	5	13.9	13.9	13.9	46.48	0	39.133	456010000	14	Q9HDC9;Q9HDC9-2	Q9HDC9;Q9HDC9-2	Adipocyte plasma membrane-associated protein	APMAP	892
24.6121	20.0072	18.9059	24.0021	24.0572	22.7145				2	2	2	5.5	5.5	5.5	39.743	0	13.549	181330000	10	Q9NPH3-3;Q9NPH3-2;Q9NPH3;Q9NPH3-5	Q9NPH3-3;Q9NPH3-2;Q9NPH3;Q9NPH3-5	Interleukin-1 receptor accessory protein	IL1RAP	894
24.2069	23.0108	19.6143	25.1303	26.5859	20.4409				6	6	6	27.1	27.1	27.1	40.317	0	68.725	859310000	26	Q9NQC3-2;Q9NQC3-5;Q9NQC3;Q9NQC3-4;Q9NQC3-3;Q9NQC3-6	Q9NQC3-2;Q9NQC3-5;Q9NQC3;Q9NQC3-4;Q9NQC3-3;Q9NQC3-6	Reticulon-4	RTN4	895
22.0325	19.4049	18.5268	22.9559	23.8634	19.6618				6	6	6	24.4	24.4	24.4	36.748	0	56.513	164890000	14	Q9NUQ9;Q9NUQ9-2;Q9H0Q0	Q9NUQ9;Q9NUQ9-2	Protein FAM49B	FAM49B	898
21.9362	19.6739	19.2353	22.6687	23.1137	19.6547				7	7	7	7.7	7.7	7.7	107.23	0	41.323	128390000	11	Q9NZ08;Q9NZ08-2	Q9NZ08;Q9NZ08-2	Endoplasmic reticulum aminopeptidase 1	ERAP1	902
22.3421	19.626	19.1792	23.5709	25.275	20.2573				18	18	18	10.5	10.5	10.5	233.47	0	134.51	710390000	52	Q9NZM1-6;Q9NZM1;Q9NZM1-2;Q9NZM1-3;Q9NZM1-5;Q9NZM1-7;Q9NZM1-8;Q9NZM1-4	Q9NZM1-6;Q9NZM1;Q9NZM1-2;Q9NZM1-3;Q9NZM1-5	Myoferlin	MYOF	903
21.0203	23.5206	21.9408	21.4015	21.85	22.6454				2	2	2	15.1	15.1	15.1	15.892	0.0012484	11.914	62730000	2	Q9NZT1	Q9NZT1	Calmodulin-like protein 5	CALML5	905
23.433	19.2008	19.6855	24.3972	24.5253	20.5248				4	4	3	18.4	18.4	14.3	32.613	0	28.039	395790000	16	Q9P0L0-2;Q9P0L0;O95292-2	Q9P0L0-2;Q9P0L0	Vesicle-associated membrane protein-associated protein A	VAPA	907
21.5839	19.8838	19.5253	22.2602	23.7269	20.0023				12	12	12	16.4	16.4	16.4	108.63	0	83.656	194840000	18	Q9P2E9-3;Q9P2E9;Q8N4C6-6;Q8N4C6-11;Q8N4C6-4;Q8N4C6-9;Q8N4C6-2;Q8N4C6;Q8N4C6-5;Q8N4C6-10;Q8N4C6-7	Q9P2E9-3;Q9P2E9	Ribosome-binding protein 1	RRBP1	908
20.8623	20.0838	19.5906	22.7636	22.2579	19.4155				2	2	2	1.8	1.8	1.8	166.67	0	17.154	54552000	4	Q9UBG0	Q9UBG0	C-type mannose receptor 2	MRC2	910
21.514	20.3012	18.7264	24.9178	24.7521	20.0208				5	5	5	17.2	17.2	17.2	54.151	0	130.82	221450000	10	Q9UI12-2;Q9UI12	Q9UI12-2;Q9UI12	V-type proton ATPase subunit H	ATP6V1H	912
21.7267	21.2299	18.8557	24.1062	24.677	19.8733				8	8	8	29.1	29.1	29.1	37.375	0	81.292	353280000	17	Q9UJ70;Q9UJ70-2	Q9UJ70;Q9UJ70-2	N-acetyl-D-glucosamine kinase	NAGK	915
23.4891	22.2906	18.9908	24.3427	25.6067	20.9314				6	6	6	21.3	21.3	21.3	27.401	0	53.24	506890000	14	Q9UL46	Q9UL46	Proteasome activator complex subunit 2	PSME2	917
23.0603	21.7505	19.0482	23.9471	24.5592	19.9892				8	8	8	18.1	18.1	18.1	53.248	0	70.213	338930000	20	Q9ULV4;Q9ULV4-2;Q9ULV4-3;Q6QEF8-4;Q6QEF8-3;Q6QEF8-2;Q6QEF8-5;Q6QEF8	Q9ULV4;Q9ULV4-2;Q9ULV4-3	Coronin-1C	CORO1C	918
23.5816	21.8478	21.5147	24.9461	25.1508	20.1107				4	4	4	23.9	23.9	23.9	25.497	0	115.62	472160000	17	Q9Y2Q3;Q9Y2Q3-4;Q9Y2Q3-3;Q9Y2Q3-2	Q9Y2Q3;Q9Y2Q3-4;Q9Y2Q3-3;Q9Y2Q3-2	Glutathione S-transferase kappa 1	GSTK1	921
24.071	19.7548	19.4593	24.5787	24.6318	18.7756				15	15	15	32.3	32.3	32.3	72.2	0	108.67	617010000	28	Q9Y3Z3;Q9Y3Z3-4;Q9Y3Z3-3	Q9Y3Z3;Q9Y3Z3-4;Q9Y3Z3-3	Deoxynucleoside triphosphate triphosphohydrolase SAMHD1	SAMHD1	925
24.3075	21.4608	21.363	24.6688	24.9716	23.7976				37	37	37	20.5	20.5	20.5	269.76	0	323.31	1797900000	129	Q9Y490;Q9Y4G6	Q9Y490	Talin-1	TLN1	926
21.6748	19.08	19.03	22.8026	23.2134	19.6285				3	3	3	13.8	13.8	13.8	28.262	0	20.617	71713000	7	Q9Y5K8	Q9Y5K8	V-type proton ATPase subunit D	ATP6V1D	928
24.9489	21.3022	21.906	26.1773	26.0954	22.3414				18	18	18	41.3	41.3	41.3	49.96	0	286.11	2370000000	85	Q9Y6N5	Q9Y6N5	Sulfide:quinone oxidoreductase, mitochondrial	SQRDL	933
21.4073	19.3078	19.038	21.9686	22.6339	19.8555				3	3	3	6.6	6.6	6.6	54.283	0	18.255	28729000	6	Q9Y6W5;Q9Y6W5-2	Q9Y6W5	Wiskott-Aldrich syndrome protein family member 2	WASF2	934
