# Supplementary material for: Inhibition of furin in CAR macrophages directs them toward a proinflammatory phenotype and enhances their antitumor activities
Source: Cell Death Dis. 2024 Dec 4;15(12):879. doi: 10.1038/s41419-024-07267-4 (PMC11618602; doi:10.1038/s41419-024-07267-4)
Supplement: Supplementary file 9 — List of overexpressed proteins in clusters 1 and 2 from the heatmap shown in Figure 7 [file 41419_2024_7267_MOESM9_ESM.xlsx]

## Sheet: siCTRL overexpress
Protein IDs	Majority protein IDs	Protein names	Gene names	id
Q8NC51-4;Q8NC51-3;Q8NC51-2;Q8NC51	Q8NC51-4;Q8NC51-3;Q8NC51-2;Q8NC51	Plasminogen activator inhibitor 1 RNA-binding protein	SERBP1	1845
Q8NBJ4-2;Q8NBJ4	Q8NBJ4-2;Q8NBJ4	Golgi membrane protein 1	GOLM1	1837
P81605;P81605-2	P81605;P81605-2	Dermcidin;Survival-promoting peptide;DCD-1	DCD	1343
P18065	P18065	Insulin-like growth factor-binding protein 2	IGFBP2	726
P55160-2;P55160	P55160-2;P55160	Nck-associated protein 1-like	NCKAP1L	1188

## Sheet: siFurin overexpress
Protein IDs	Majority protein IDs	Protein names	Gene names	id
P22626;P22626-2	P22626;P22626-2	Heterogeneous nuclear ribonucleoproteins A2/B1	HNRNPA2B1	783
P04179;P04179-4;P04179-2;P04179-3	P04179;P04179-4;P04179-2;P04179-3	Superoxide dismutase [Mn], mitochondrial	SOD2	465
Q9NY33;Q9NY33-4;Q9NY33-2	Q9NY33;Q9NY33-4	Dipeptidyl peptidase 3	DPP3	2222
P30050;P30050-2	P30050;P30050-2	60S ribosomal protein L12	RPL12	872
P62140	P62140	Serine/threonine-protein phosphatase PP1-beta catalytic subunit	PPP1CB	1260
O15533-2;O15533;O15533-3;O15533-4	O15533-2;O15533;O15533-3;O15533-4	Tapasin	TAPBP	250
Q9BWM7	Q9BWM7	Sideroflexin-3	SFXN3	2071
P61224;P61224-3;P61224-4;A6NIZ1;P61224-2;O95716	P61224;P61224-3;P61224-4;A6NIZ1;P61224-2	Ras-related protein Rap-1b;Ras-related protein Rap-1b-like protein	RAP1B	1236
Q12905	Q12905	Interleukin enhancer-binding factor 2	ILF2	1458
P16070;P16070-16;P16070-5;P16070-7;P16070-3;P16070-4;P16070-6;P16070-17;P16070-8;P16070-10;P16070-11;P16070-13;P16070-14;P16070-12;P16070-18;P16070-15;P16070-9;P16070-19	P16070;P16070-16;P16070-5;P16070-7;P16070-3;P16070-4;P16070-6;P16070-17;P16070-8;P16070-10;P16070-11;P16070-13;P16070-14;P16070-12;P16070-18;P16070-15;P16070-9	CD44 antigen	CD44	692
Q15404;Q15404-2	Q15404;Q15404-2	Ras suppressor protein 1	RSU1	1603
P07099	P07099	Epoxide hydrolase 1	EPHX1	516
P04899;P04899-4;P04899-6;P04899-3;P04899-5;P04899-2;P63096;P63096-2;P09471-2;P11488;P09471;P19087;A8MTJ3;P38405-3;P38405;P38405-2	P04899;P04899-4;P04899-6;P04899-3;P04899-5;P04899-2	Guanine nucleotide-binding protein G(i) subunit alpha-2	GNAI2	479
P13073	P13073	Cytochrome c oxidase subunit 4 isoform 1, mitochondrial	COX4I1	637
O75390	O75390	Citrate synthase, mitochondrial	CS	332
P61803	P61803	Dolichyl-diphosphooligosaccharide--protein glycosyltransferase subunit DAD1	DAD1	1251
Q15149;Q15149-7;Q15149-8;Q15149-9;Q15149-5;Q15149-6;Q15149-2;Q15149-3;P58107	Q15149;Q15149-7;Q15149-8;Q15149-9;Q15149-5;Q15149-6;Q15149-2;Q15149-3	Plectin	PLEC	1588
O15143;Q92747-2;Q92747	O15143	Actin-related protein 2/3 complex subunit 1B	ARPC1B	226
P08134	P08134	Rho-related GTP-binding protein RhoC	RHOC	541
O15145	O15145	Actin-related protein 2/3 complex subunit 3	ARPC3	228
P38159;P38159-2;Q96E39;P38159-3;O75526;Q8N7X1	P38159;P38159-2;Q96E39;P38159-3	RNA-binding motif protein, X chromosome;RNA-binding motif protein, X chromosome, N-terminally processed;RNA binding motif protein, X-linked-like-1	RBMX;RBMXL1	972
P60709;P63267-2;Q9BYX7	P60709	Actin, cytoplasmic 1;Actin, cytoplasmic 1, N-terminally processed	ACTB	1214
Q99538-3;Q99538-2;Q99538	Q99538-3;Q99538-2;Q99538	Legumain	LGMN	2019
P48047	P48047	ATP synthase subunit O, mitochondrial	ATP5O	1054
P42224;P42224-2;Q14765	P42224;P42224-2	Signal transducer and activator of transcription 1-alpha/beta	STAT1	1001
Q86UX7-2;Q86UX7	Q86UX7-2;Q86UX7	Fermitin family homolog 3	FERMT3	1795
P51659;P51659-3;P51659-2	P51659;P51659-3;P51659-2	Peroxisomal multifunctional enzyme type 2;(3R)-hydroxyacyl-CoA dehydrogenase;Enoyl-CoA hydratase 2	HSD17B4	1135
P14598;A6NI72;A8MVU1;P14598-2	P14598;A6NI72;A8MVU1;P14598-2	Neutrophil cytosol factor 1;Putative neutrophil cytosol factor 1B;Putative neutrophil cytosol factor 1C	NCF1;NCF1B;NCF1C	663
P50395;P50395-2	P50395;P50395-2	Rab GDP dissociation inhibitor beta	GDI2	1104
P07355;P07355-2;A6NMY6	P07355;P07355-2;A6NMY6	Annexin A2;Putative annexin A2-like protein	ANXA2;ANXA2P2	522
Q14847;Q14847-2;Q14847-3	Q14847;Q14847-2;Q14847-3	LIM and SH3 domain protein 1	LASP1	1564
P60174-3;P60174;P60174-4	P60174-3;P60174;P60174-4	Triosephosphate isomerase	TPI1	1210
P13796;P13796-2;P13797-3;P13797-2;P13797;Q14651	P13796	Plastin-2	LCP1	651
P59998;P59998-3;P59998-2;P59998-4	P59998;P59998-3;P59998-2	Actin-related protein 2/3 complex subunit 4	ARPC4	1207
P11021	P11021	78 kDa glucose-regulated protein	HSPA5	605
P06753-5;P06753-2;P06753-4;P06753-3;P06753-6;P06753-7	P06753-5;P06753-2;P06753-4;P06753-3;P06753-6	Tropomyosin alpha-3 chain	TPM3	513
P29692;P29692-3;P29692-2;P29692-4	P29692;P29692-3;P29692-2;P29692-4	Elongation factor 1-delta	EEF1D	863
P23368;P23368-2	P23368;P23368-2	NAD-dependent malic enzyme, mitochondrial	ME2	795
P00367;P00367-3;P00367-2;P49448	P00367;P00367-3;P00367-2;P49448	Glutamate dehydrogenase 1, mitochondrial;Glutamate dehydrogenase 2, mitochondrial	GLUD1;GLUD2	425
Q14697	Q14697	Neutral alpha-glucosidase AB	GANAB	1556
P62937;P62937-2;P0DN26;A0A0B4J2A2;A0A075B767;A0A075B759;Q9Y536;F5H284	P62937;P62937-2	Peptidyl-prolyl cis-trans isomerase A;Peptidyl-prolyl cis-trans isomerase A, N-terminally processed	PPIA	1300
P10809;P10809-2	P10809	60 kDa heat shock protein, mitochondrial	HSPD1	604
P09211	P09211	Glutathione S-transferase P	GSTP1	562
Q00610-2;Q00610;P53675-2;P53675	Q00610-2;Q00610	Clathrin heavy chain 1	CLTC	1363
P11586	P11586	C-1-tetrahydrofolate synthase, cytoplasmic;Methylenetetrahydrofolate dehydrogenase;Methenyltetrahydrofolate cyclohydrolase;Formyltetrahydrofolate synthetase;C-1-tetrahydrofolate synthase, cytoplasmic, N-terminally processed	MTHFD1	619
P42765	P42765	3-ketoacyl-CoA thiolase, mitochondrial	ACAA2	1011
P15121;C9JRZ8;C9JRZ8-2	P15121	Aldose reductase	AKR1B1	678
P29350;P29350-3;P29350-4;P29350-2	P29350;P29350-3;P29350-4;P29350-2	Tyrosine-protein phosphatase non-receptor type 6	PTPN6	858
P60953;P60953-1;Q9H4E5-2;P17081;Q9H4E5	P60953;P60953-1	Cell division control protein 42 homolog	CDC42	1218
Q02878	Q02878	60S ribosomal protein L6	RPL6	1393
P26038	P26038	Moesin	MSN	821
P09525-3;P09525;P09525-2	P09525-3;P09525;P09525-2	Annexin A4	ANXA4	571
P16615;P16615-5;P16615-2;P16615-3;P16615-4;O14983-2;O14983;O14983-3	P16615;P16615-5;P16615-2;P16615-3;P16615-4	Sarcoplasmic/endoplasmic reticulum calcium ATPase 2	ATP2A2	705
Q9NUQ9;Q9NUQ9-2	Q9NUQ9;Q9NUQ9-2	Protein FAM49B	FAM49B	2206
P04843	P04843	Dolichyl-diphosphooligosaccharide--protein glycosyltransferase subunit 1	RPN1	477
P45880-2;P45880;P45880-1	P45880-2;P45880;P45880-1	Voltage-dependent anion-selective channel protein 2	VDAC2	1028
P26641;P26641-2	P26641;P26641-2	Elongation factor 1-gamma	EEF1G	830
P55072	P55072	Transitional endoplasmic reticulum ATPase	VCP	1185
Q15084-3;Q15084;Q15084-4;Q15084-5;Q15084-2	Q15084-3;Q15084;Q15084-4;Q15084-5;Q15084-2	Protein disulfide-isomerase A6	PDIA6	1585
P05388;P05388-2;Q8NHW5	P05388;P05388-2;Q8NHW5	60S acidic ribosomal protein P0;60S acidic ribosomal protein P0-like	RPLP0;RPLP0P6	494
Q9H223	Q9H223	EH domain-containing protein 4	EHD4	2112
P35232;P35232-2	P35232	Prohibitin	PHB	933
Q13510-2;Q13510;Q13510-3	Q13510-2;Q13510;Q13510-3	Acid ceramidase;Acid ceramidase subunit alpha;Acid ceramidase subunit beta	ASAH1	1504
Q16719;Q16719-2	Q16719;Q16719-2	Kynureninase	KYNU	1645
P21281;P15313	P21281	V-type proton ATPase subunit B, brain isoform	ATP6V1B2	760
P07437;A6NNZ2	P07437	Tubulin beta chain	TUBB	525
Q9UI12-2;Q9UI12	Q9UI12-2;Q9UI12	V-type proton ATPase subunit H	ATP6V1H	2284
O43707;O43707-2;O43707-3;Q9H254-2;Q9H254-4;Q9H254	O43707;O43707-2	Alpha-actinin-4	ACTN4	273
P04406;P04406-2;O14556	P04406;P04406-2	Glyceraldehyde-3-phosphate dehydrogenase	GAPDH	471
P30520	P30520	Adenylosuccinate synthetase isozyme 2	ADSS	884
P08195-2;P08195-3;P08195;P08195-5;P08195-4	P08195-2;P08195-3;P08195;P08195-5;P08195-4	4F2 cell-surface antigen heavy chain	SLC3A2	542
O00299	O00299	Chloride intracellular channel protein 1	CLIC1	177
Q9Y6N5	Q9Y6N5	Sulfide:quinone oxidoreductase, mitochondrial	SQRDL	2413
P30101	P30101	Protein disulfide-isomerase A3	PDIA3	876
P55084-2;P55084	P55084-2;P55084	Trifunctional enzyme subunit beta, mitochondrial;3-ketoacyl-CoA thiolase	HADHB	1186
Q99798	Q99798	Aconitate hydratase, mitochondrial	ACO2	2032
Q13423	Q13423	NAD(P) transhydrogenase, mitochondrial	NNT	1494
P36578	P36578	60S ribosomal protein L4	RPL4	960
Q07065	Q07065	Cytoskeleton-associated protein 4	CKAP4	1421
P21796	P21796	Voltage-dependent anion-selective channel protein 1	VDAC1	768
P33121;P33121-2;P33121-3;Q9UKU0-7;Q9UKU0-2;Q9UKU0-5;Q9UKU0-3;Q9UKU0;Q9UKU0-9;Q9UKU0-6;Q9UKU0-8;Q9UKU0-1	P33121;P33121-2;P33121-3	Long-chain-fatty-acid--CoA ligase 1	ACSL1	922
P24557;P24557-3;P24557-2;P24557-4	P24557;P24557-3;P24557-2;P24557-4	Thromboxane-A synthase	TBXAS1	808
P62888	P62888	60S ribosomal protein L30	RPL30	1294
Q14974;Q14974-2	Q14974;Q14974-2	Importin subunit beta-1	KPNB1	1566
P14618;P14618-3;P30613-2;P30613	P14618;P14618-3	Pyruvate kinase PKM	PKM	664
P35579;P35579-2	P35579;P35579-2	Myosin-9	MYH9	941
P60660-2;P60660;P14649	P60660-2;P60660	Myosin light polypeptide 6	MYL6	1213
Q9ULV4;Q9ULV4-2;Q9ULV4-3;Q6QEF8-4;Q6QEF8-3;Q6QEF8-2;Q6QEF8-5;Q6QEF8	Q9ULV4;Q9ULV4-2;Q9ULV4-3	Coronin-1C	CORO1C	2311
P21333-2;P21333;Q14315-2;Q14315	P21333-2;P21333	Filamin-A	FLNA	763
P15311	P15311	Ezrin	EZR	683
P11310;P11310-2	P11310;P11310-2	Medium-chain specific acyl-CoA dehydrogenase, mitochondrial	ACADM	616
P11233	P11233	Ras-related protein Ral-A	RALA	613
P35241;P35241-5;P35241-4;P35241-3;P35241-2	P35241;P35241-5;P35241-4	Radixin	RDX	935
P13667	P13667	Protein disulfide-isomerase A4	PDIA4	645
Q7L576;Q7L576-2;Q7L576-3	Q7L576	Cytoplasmic FMR1-interacting protein 1	CYFIP1	1767
Q99832;Q99832-3;Q99832-4;Q99832-2	Q99832;Q99832-3;Q99832-4;Q99832-2	T-complex protein 1 subunit eta	CCT7	2036
P30040;P30040-2	P30040	Endoplasmic reticulum resident protein 29	ERP29	867
P26373;P26373-2	P26373;P26373-2	60S ribosomal protein L13	RPL13	824
P04844-2;P04844	P04844-2;P04844	Dolichyl-diphosphooligosaccharide--protein glycosyltransferase subunit 2	RPN2	478
P46779-4;P46779-5;P46779;P46779-2;P46779-3	P46779-4;P46779-5;P46779;P46779-2;P46779-3	60S ribosomal protein L28	RPL28	1039
P15153	P15153	Ras-related C3 botulinum toxin substrate 2	RAC2	680
P36957;P36957-2	P36957;P36957-2	Dihydrolipoyllysine-residue succinyltransferase component of 2-oxoglutarate dehydrogenase complex, mitochondrial	DLST	965
P57088	P57088	Transmembrane protein 33	TMEM33	1203
P08670;P17661;P41219;P41219-2;Q16352;P07197-2;P07196;P07197	P08670	Vimentin	VIM	554
Q13596-2;Q13596;Q13596-3	Q13596-2;Q13596;Q13596-3	Sorting nexin-1	SNX1	1511
P07741;P07741-2	P07741;P07741-2	Adenine phosphoribosyltransferase	APRT	529
P84095	P84095	Rho-related GTP-binding protein RhoG	RHOG	1352
Q5JTV8;Q5JTV8-3;Q5JTV8-2	Q5JTV8;Q5JTV8-3	Torsin-1A-interacting protein 1	TOR1AIP1	1691
P22695	P22695	Cytochrome b-c1 complex subunit 2, mitochondrial	UQCRC2	786
P61421	P61421	V-type proton ATPase subunit d 1	ATP6V0D1	1244
P61160;P61160-2	P61160;P61160-2	Actin-related protein 2	ACTR2	1231
P61769	P61769	Beta-2-microglobulin;Beta-2-microglobulin form pI 5.3	B2M	1250
P21926	P21926	CD9 antigen	CD9	770
P19338	P19338	Nucleolin	NCL	734
P62917	P62917	60S ribosomal protein L8	RPL8	1299
O00182-3;O00182-2;O00182-6;O00182;O00182-5;O00182-4;Q3B8N2-2;Q6DKI2;Q3B8N2	O00182-3;O00182-2;O00182-6;O00182	Galectin-9	LGALS9	168
P60866;P60866-2	P60866;P60866-2	40S ribosomal protein S20	RPS20	1216
Q9NQC3-5;Q9NQC3-2;Q9NQC3;Q9NQC3-4;Q9NQC3-3;Q9NQC3-6	Q9NQC3-5;Q9NQC3-2;Q9NQC3;Q9NQC3-4	Reticulon-4	RTN4	2175
Q93050-1;Q93050;Q93050-3	Q93050-1;Q93050;Q93050-3	V-type proton ATPase 116 kDa subunit a isoform 1	ATP6V0A1	1924
P18124	P18124	60S ribosomal protein L7	RPL7	729
O75947-2;O75947	O75947-2;O75947	ATP synthase subunit d, mitochondrial	ATP5H	364
P08574	P08574	Cytochrome c1, heme protein, mitochondrial	CYC1	550
P61204;P84077;P61204-2	P61204;P84077;P61204-2	ADP-ribosylation factor 3;ADP-ribosylation factor 1	ARF3;ARF1	1234
O14818;O14818-2;O14818-4;Q8TAA3-2;Q8TAA3-5;Q8TAA3	O14818;O14818-2;O14818-4;Q8TAA3-2;Q8TAA3-5;Q8TAA3	Proteasome subunit alpha type-7;Proteasome subunit alpha type-7-like	PSMA7;PSMA8	205
P12814;P12814-3;P12814-2;P12814-4;Q08043	P12814;P12814-3;P12814-2;P12814-4	Alpha-actinin-1	ACTN1	632
Q13765;E9PAV3-2;E9PAV3;Q9BZK3	Q13765;E9PAV3-2;E9PAV3	Nascent polypeptide-associated complex subunit alpha;Nascent polypeptide-associated complex subunit alpha, muscle-specific form	NACA	160
Q9Y305-3;Q9Y305-2;Q9Y305;Q9Y305-4	Q9Y305-3;Q9Y305-2;Q9Y305;Q9Y305-4	Acyl-coenzyme A thioesterase 9, mitochondrial	ACOT9	2355
Q9BS26	Q9BS26	Endoplasmic reticulum resident protein 44	ERP44	2051
P46459;P46459-2	P46459;P46459-2	Vesicle-fusing ATPase	NSF	1034
P54920;Q9H115-3;Q9H115-2;Q9H115	P54920	Alpha-soluble NSF attachment protein	NAPA	1178
P30084	P30084	Enoyl-CoA hydratase, mitochondrial	ECHS1	873
P21399	P21399	Cytoplasmic aconitate hydratase	ACO1	765
P34910;P34910-2	P34910;P34910-2	Protein EVI2B	EVI2B	931
Q9NZ08;Q9NZ08-2	Q9NZ08;Q9NZ08-2	Endoplasmic reticulum aminopeptidase 1	ERAP1	2226
P11766	P11766	Alcohol dehydrogenase class-3	ADH5	621
Q9BSJ8;Q9BSJ8-2	Q9BSJ8;Q9BSJ8-2	Extended synaptotagmin-1	ESYT1	2053
P61353	P61353	60S ribosomal protein L27	RPL27	1243
P23246;P23246-2	P23246;P23246-2	Splicing factor, proline- and glutamine-rich	SFPQ	792
Q9UBR2	Q9UBR2	Cathepsin Z	CTSZ	2259
Q9HC35;Q9HC35-2	Q9HC35;Q9HC35-2	Echinoderm microtubule-associated protein-like 4	EML4	2157
O60749-2;O60749	O60749-2;O60749	Sorting nexin-2	SNX2	304
P67812-4;P67812;P67812-3;P67812-2	P67812-4;P67812;P67812-3;P67812-2	Signal peptidase complex catalytic subunit SEC11A	SEC11A	1321
P61978-2;P61978;P61978-3	P61978-2;P61978;P61978-3	Heterogeneous nuclear ribonucleoprotein K	HNRNPK	1256
P08758	P08758	Annexin A5	ANXA5	557
P07954-2;P07954	P07954-2;P07954	Fumarate hydratase, mitochondrial	FH	537
P14550	P14550	Alcohol dehydrogenase [NADP(+)]	AKR1A1	662
P31943	P31943	Heterogeneous nuclear ribonucleoprotein H;Heterogeneous nuclear ribonucleoprotein H, N-terminally processed	HNRNPH1	907
Q9UJ70;Q9UJ70-2	Q9UJ70;Q9UJ70-2	N-acetyl-D-glucosamine kinase	NAGK	2290
P13498	P13498	Cytochrome b-245 light chain	CYBA	641
P39023;Q92901	P39023	60S ribosomal protein L3	RPL3	978
P05141;Q9H0C2	P05141	ADP/ATP translocase 2;ADP/ATP translocase 2, N-terminally processed	SLC25A5	487
P04075;P04075-2	P04075;P04075-2	Fructose-bisphosphate aldolase A	ALDOA	461
P27816-6;P27816;P27816-2;P27816-5;P27816-4;P27816-7	P27816-6;P27816;P27816-2	Microtubule-associated protein 4	MAP4	841
P40429;Q6NVV1	P40429;Q6NVV1	60S ribosomal protein L13a;Putative 60S ribosomal protein L13a protein RPL13AP3	RPL13A;RPL13AP3	986
Q00325-2;Q00325	Q00325-2;Q00325	Phosphate carrier protein, mitochondrial	SLC25A3	1360
P78417;P78417-3;P78417-2	P78417;P78417-3;P78417-2	Glutathione S-transferase omega-1	GSTO1	1337
O75874	O75874	Isocitrate dehydrogenase [NADP] cytoplasmic	IDH1	359
P23381;P23381-2	P23381;P23381-2	Tryptophan--tRNA ligase, cytoplasmic;T1-TrpRS;T2-TrpRS	WARS	796
P13639	P13639	Elongation factor 2	EEF2	643
Q07020-2;Q07020	Q07020-2;Q07020	60S ribosomal protein L18	RPL18	1419
Q16698-2;Q16698	Q16698-2;Q16698	2,4-dienoyl-CoA reductase, mitochondrial	DECR1	1642
P05023-4;P05023;P05023-3;P05023-2;P13637;P13637-2;P13637-3;Q13733;P20648;P54707;P54707-2	P05023-4;P05023;P05023-3;P05023-2	Sodium/potassium-transporting ATPase subunit alpha-1	ATP1A1	481
P51149	P51149	Ras-related protein Rab-7a	RAB7A	1121
P19367-4;P19367-2;P19367;P19367-3;Q2TB90	P19367-4;P19367-2;P19367;P19367-3	Hexokinase-1	HK1	735
Q06323;Q06323-3;Q06323-2	Q06323;Q06323-3;Q06323-2	Proteasome activator complex subunit 1	PSME1	1416
P00558;P00558-2;P07205	P00558;P00558-2	Phosphoglycerate kinase 1	PGK1	434
P51148;P51148-2	P51148;P51148-2	Ras-related protein Rab-5C	RAB5C	1120
P68104;Q5VTE0;Q05639	P68104;Q5VTE0	Elongation factor 1-alpha 1;Putative elongation factor 1-alpha-like 3	EEF1A1;EEF1A1P5	1325
P38606-2;P38606	P38606-2;P38606	V-type proton ATPase catalytic subunit A	ATP6V1A	974
P31946-2;P31946	P31946-2;P31946	14-3-3 protein beta/alpha;14-3-3 protein beta/alpha, N-terminally processed	YWHAB	909
P19971;P19971-2	P19971;P19971-2	Thymidine phosphorylase	TYMP	742
Q99536;Q99536-3;Q99536-2	Q99536;Q99536-3	Synaptic vesicle membrane protein VAT-1 homolog	VAT1	2018
P25705;P25705-2;P25705-3	P25705;P25705-2;P25705-3	ATP synthase subunit alpha, mitochondrial	ATP5A1	814
P00390-2;P00390;P00390-4;P00390-3;P00390-5	P00390-2;P00390;P00390-4;P00390-3;P00390-5	Glutathione reductase, mitochondrial	GSR	427
Q06830	Q06830	Peroxiredoxin-1	PRDX1	1418
Q00765;Q00765-2	Q00765	Receptor expression-enhancing protein 5	REEP5	1367
O75396	O75396	Vesicle-trafficking protein SEC22b	SEC22B	333
Q00839-2;Q00839	Q00839-2;Q00839	Heterogeneous nuclear ribonucleoprotein U	HNRNPU	1369
P62241	P62241	40S ribosomal protein S8	RPS8	1263
P52789	P52789	Hexokinase-2	HK2	1152
P61158;Q9P1U1-2;Q9P1U1;Q9P1U1-3;Q9C0K3	P61158	Actin-related protein 3	ACTR3	1230
P35613-2;P35613;P35613-3;P35613-4	P35613-2;P35613;P35613-3;P35613-4	Basigin	BSG	946
P20700	P20700	Lamin-B1	LMNB1	754
P41250-2;P41250	P41250-2;P41250	Glycine--tRNA ligase	GARS	996
Q99880;Q99879;Q99877;Q93079;Q5QNW6;P62807;P58876;P57053;O60814;Q5QNW6-2;A0A2R8Y619;Q96A08	Q99880;Q99879;Q99877;Q93079;Q5QNW6;P62807;P58876;P57053;O60814;Q5QNW6-2	Histone H2B type 1-L;Histone H2B type 1-M;Histone H2B type 1-N;Histone H2B type 1-H;Histone H2B type 2-F;Histone H2B type 1-C/E/F/G/I;Histone H2B type 1-D;Histone H2B type F-S;Histone H2B type 1-K	HIST1H2BL;HIST1H2BM;HIST1H2BN;HIST1H2BH;HIST2H2BF;HIST1H2BC;HIST1H2BD;H2BFS;HIST1H2BK	309
Q14764	Q14764	Major vault protein	MVP	1561
Q9UJU6;Q9UJU6-2;Q9UJU6-3;Q9UJU6-5;Q9UJU6-4;Q9UJU6-6	Q9UJU6;Q9UJU6-2;Q9UJU6-3;Q9UJU6-5;Q9UJU6-4;Q9UJU6-6	Drebrin-like protein	DBNL	2292
P38646	P38646	Stress-70 protein, mitochondrial	HSPA9	975
P52209-2;P52209	P52209-2;P52209	6-phosphogluconate dehydrogenase, decarboxylating	PGD	1143
P06576	P06576	ATP synthase subunit beta, mitochondrial	ATP5B	504
Q6IBS0	Q6IBS0	Twinfilin-2	TWF2	1722
O95336	O95336	6-phosphogluconolactonase	PGLS	395
P21980;P21980-2;P21980-3;O43548-2;O43548	P21980;P21980-2	Protein-glutamine gamma-glutamyltransferase 2	TGM2	772
P52790;Q2TB90-3;Q2TB90-2	P52790	Hexokinase-3	HK3	1153
Q6PIU2-2;Q6PIU2;Q6PIU2-3	Q6PIU2-2;Q6PIU2;Q6PIU2-3	Neutral cholesterol ester hydrolase 1	NCEH1	1743
Q9NZM1-6;Q9NZM1;Q9NZM1-2;Q9NZM1-3;Q9NZM1-5;Q9NZM1-7;Q9NZM1-8;Q9NZM1-4	Q9NZM1-6;Q9NZM1;Q9NZM1-2;Q9NZM1-3;Q9NZM1-5	Myoferlin	MYOF	2233
P13489	P13489	Ribonuclease inhibitor	RNH1	640
P17987	P17987	T-complex protein 1 subunit alpha	TCP1	724
O15144	O15144	Actin-related protein 2/3 complex subunit 2	ARPC2	227
P52907	P52907	F-actin-capping protein subunit alpha-1	CAPZA1	1154
P22314-2;P22314	P22314-2;P22314	Ubiquitin-like modifier-activating enzyme 1	UBA1	780
P62979;P62987;P0CG47;P0CG48	P62979;P62987;P0CG47;P0CG48	Ubiquitin-40S ribosomal protein S27a;Ubiquitin;40S ribosomal protein S27a;Ubiquitin-60S ribosomal protein L40;Ubiquitin;60S ribosomal protein L40;Polyubiquitin-B;Ubiquitin;Polyubiquitin-C;Ubiquitin	RPS27A;UBA52;UBB;UBC	1302
P28838-2;P28838	P28838-2;P28838	Cytosol aminopeptidase	LAP3	854
P11142;P11142-2	P11142;P11142-2	Heat shock cognate 71 kDa protein	HSPA8	607
Q01518;Q01518-2;P40123-3;P40123-2;P40123	Q01518;Q01518-2	Adenylyl cyclase-associated protein 1	CAP1	1378
P08575-4;P08575-9;P08575-10;P08575-8;P08575-7;P08575-5;P08575-6;P08575	P08575-4;P08575-9;P08575-10;P08575-8;P08575-7;P08575-5;P08575-6;P08575	Receptor-type tyrosine-protein phosphatase C	PTPRC	551
Q16555-2;Q16555	Q16555-2;Q16555	Dihydropyrimidinase-related protein 2	DPYSL2	1634
Q16891-2;Q16891;Q16891-4;Q16891-3	Q16891-2;Q16891;Q16891-4;Q16891-3	MICOS complex subunit MIC60	IMMT	1657
P46940;Q86VI3	P46940	Ras GTPase-activating-like protein IQGAP1	IQGAP1	1045
P62913;P62913-2	P62913;P62913-2	60S ribosomal protein L11	RPL11	1298
P49368;P49368-2	P49368;P49368-2	T-complex protein 1 subunit gamma	CCT3	1078
Q9BR76	Q9BR76	Coronin-1B	CORO1B	2045
A0A8I5KQE6;P08865	A0A8I5KQE6;P08865	40S ribosomal protein SA	RPSA	3
